# Supplementary material for: AP-1 mediates cellular adaptation and memory formation
Source: Nat Commun. 2026 Mar 20;17:4265. doi: 10.1038/s41467-026-70862-w (PMC13168276; doi:10.1038/s41467-026-70862-w)
Supplement: Supplementary file 3 — Source Data [file 41467_2026_70862_MOESM3_ESM.zip]

Archive with 8 entries (7 files):
- sourcedata/
- __MACOSX/._sourcedata
- sourcedata/mainfigures_sourcedata(AutoRecovered).xlsx
- __MACOSX/sourcedata/._mainfigures_sourcedata(AutoRecovered).xlsx
- sourcedata/.DS_Store
- __MACOSX/sourcedata/._.DS_Store
- sourcedata/supplementaryfigures_sourcedata.xlsx
- __MACOSX/sourcedata/._supplementaryfigures_sourcedata.xlsx
