# Supplementary material for: AP-1 mediates cellular adaptation and memory formation
Source: Nat Commun. 2026 Mar 20;17:4265. doi: 10.1038/s41467-026-70862-w (PMC13168276; doi:10.1038/s41467-026-70862-w)
Supplement: Supplementary file 3 — Source Data [file 41467_2026_70862_MOESM3_ESM.zip › sourcedata/mainfigures_sourcedata(AutoRecovered).xlsx]

## Sheet: Figure 1b
Figure 1b	AXL		condition	gene_name	length	sampleID	counts	mappedReads	fpm	fpkm	fpk	fpkScalePerMillion	tpm	gene_source	gene_biotype	log2TPM	exprDiff	keep	treatment	replicate	lineage	primed
		gene_id
	12270	ENSG00000167601	non-primed	AXL	5154	TM16_1uMA_CarbonCopy_barcodeNeg1	6	4062543	1.47691	0.286556	1.16414	1.65538	0.703249	ensembl_havana	protein_coding	-0.316081	-5.28518	TRUE	CarbonCopy	rep 1	barcode_negative	FALSE
	75947	ENSG00000167601	non-primed	AXL	5154	TM16_1uMA_CarbonCopy_barcodeNeg2	68	12382487	5.49163	1.06551	13.1936	3.78819	3.48283	ensembl_havana	protein_coding	1.8411	-3.128	FALSE	CarbonCopy	rep 1	barcode_negative	FALSE
	139624	ENSG00000167601	primed	AXL	5154	TM16_1uMA_CarbonCopy_barcodePos	3071	13402922	229.129	44.4566	595.848	4.119	144.658	ensembl_havana	protein_coding	7.1775	2.2084	TRUE	CarbonCopy	rep 1	barcode_positive	TRUE
	203301	ENSG00000167601	PLX-resistant	AXL	5154	TM16_1uMA_PLX_barcodeNeg	10367	11885759	872.22	169.232	2011.45	3.28857	611.649	ensembl_havana	protein_coding	9.2568	4.28769	TRUE	PLX	rep 1	barcode_negative	NA
	266978	ENSG00000167601	PLX-resistant	AXL	5154	TM16_1uMA_PLX_barcodePos	9217	11560375	797.292	154.694	1788.32	3.37764	529.459	ensembl_havana	protein_coding	9.04865	4.07954	TRUE	PLX	rep 1	barcode_positive	NA
	330655	ENSG00000167601	non-primed	AXL	5154	TM22A_CC_A647Neg1	9	5637844	1.59635	0.309731	1.74622	1.96931	0.886717	ensembl_havana	protein_coding	-0.0192913	-4.98839	FALSE	CarbonCopy	rep 2	barcode_negative	FALSE
	394332	ENSG00000167601	non-primed	AXL	5154	TM22A_CC_A647Neg2	15	3499183	4.28672	0.831726	2.91036	1.24686	2.33416	ensembl_havana	protein_coding	1.28342	-3.68568	FALSE	CarbonCopy	rep 2	barcode_negative	FALSE
	458009	ENSG00000167601	non-primed	AXL	5154	TM22A_CC_A647Neg3	37	7756679	4.77008	0.925511	7.17889	2.4008	2.99021	ensembl_havana	protein_coding	1.6277	-3.3414	FALSE	CarbonCopy	rep 2	barcode_negative	FALSE
	521686	ENSG00000167601	primed	AXL	5154	TM22A_CC_A647Pos	467	4848017	96.328	18.69	90.6092	1.70869	53.0285	ensembl_havana	protein_coding	5.73141	0.762309	TRUE	CarbonCopy	rep 2	barcode_positive	TRUE
	585363	ENSG00000167601	PLX-resistant	AXL	5154	TM22A_PLX_A647Pos	6483	7621921	850.573	165.032	1257.86	2.40596	522.81	ensembl_havana	protein_coding	9.03042	4.06132	TRUE	PLX	rep 2	barcode_positive	NA
	649040	ENSG00000167601	PLX-resistant	AXL	5154	TM22A_PLX_GFPPos	5066	5750458	880.973	170.93	982.926	1.71635	572.685	ensembl_havana	protein_coding	9.16185	4.19275	TRUE	PLX	rep 2	barcode_negative	NA
	712717	ENSG00000167601	non-primed	AXL	5154	TM16_CC_Neg	68	12382487	5.49163	1.06551	13.1936	3.78819	3.48283	ensembl_havana	protein_coding	1.8411	-3.128	FALSE	CarbonCopy	rep 1	barcode_negative	FALSE
	776394	ENSG00000167601	PLX-resistant	AXL	5154	TM16_PLX	19584	23446134	835.276	162.064	3799.77	6.6662	570.005	ensembl_havana	protein_coding	9.15508	4.18598	FALSE	PLX	rep 1	mix	NA
	840071	ENSG00000167601	non-primed	AXL	5154	TM22_CC_Neg	24	9137027	2.62668	0.509638	4.65658	3.21616	1.44787	ensembl_havana	protein_coding	0.630283	-4.33882	TRUE	CarbonCopy	rep 2	barcode_negative	FALSE
	903748	ENSG00000167601	PLX-resistant	AXL	5154	TM22_PLX	11549	13372379	863.646	167.568	2240.78	4.1223	543.576	ensembl_havana	protein_coding	9.0866	4.1175	FALSE	PLX	rep 2	mix	NA
	ITGA3		condition	gene_name	length	sampleID	counts	mappedReads	fpm	fpkm	fpk	fpkScalePerMillion	tpm	gene_source	gene_biotype	log2TPM	exprDiff	keep	treatment	replicate	lineage	primed
		gene_id
	110	ENSG00000005884	non-primed	ITGA3	9802	TM16_1uMA_CarbonCopy_barcodeNeg1	136	4062543	33.4766	3.41528	13.8747	1.65538	8.38159	ensembl_havana	protein_coding	3.08433	-1.41461	TRUE	CarbonCopy	rep 1	barcode_negative	FALSE
	63787	ENSG00000005884	non-primed	ITGA3	9802	TM16_1uMA_CarbonCopy_barcodeNeg2	193	12382487	15.5865	1.59014	19.6899	3.78819	5.19769	ensembl_havana	protein_coding	2.40536	-2.09359	FALSE	CarbonCopy	rep 1	barcode_negative	FALSE
	127464	ENSG00000005884	primed	ITGA3	9802	TM16_1uMA_CarbonCopy_barcodePos	1286	13402922	95.9492	9.78874	131.198	4.119	31.8518	ensembl_havana	protein_coding	4.99783	0.498876	TRUE	CarbonCopy	rep 1	barcode_positive	TRUE
	191141	ENSG00000005884	PLX-resistant	ITGA3	9802	TM16_1uMA_PLX_barcodeNeg	2580	11885759	217.066	22.1451	263.212	3.28857	80.0384	ensembl_havana	protein_coding	6.32442	1.82547	TRUE	PLX	rep 1	barcode_negative	NA
	254818	ENSG00000005884	PLX-resistant	ITGA3	9802	TM16_1uMA_PLX_barcodePos	4050	11560375	350.335	35.7411	413.181	3.37764	122.328	ensembl_havana	protein_coding	6.93579	2.43685	TRUE	PLX	rep 1	barcode_positive	NA
	318495	ENSG00000005884	non-primed	ITGA3	9802	TM22A_CC_A647Neg1	134	5637844	23.7679	2.42481	13.6707	1.96931	6.94188	ensembl_havana	protein_coding	2.81596	-1.68299	FALSE	CarbonCopy	rep 2	barcode_negative	FALSE
	382172	ENSG00000005884	non-primed	ITGA3	9802	TM22A_CC_A647Neg2	100	3499183	28.5781	2.91554	10.202	1.24686	8.18218	ensembl_havana	protein_coding	3.05001	-1.44894	FALSE	CarbonCopy	rep 2	barcode_negative	FALSE
	445849	ENSG00000005884	non-primed	ITGA3	9802	TM22A_CC_A647Neg3	245	7756679	31.5857	3.22237	24.9949	2.4008	10.4111	ensembl_havana	protein_coding	3.39384	-1.10511	FALSE	CarbonCopy	rep 2	barcode_negative	FALSE
	509526	ENSG00000005884	primed	ITGA3	9802	TM22A_CC_A647Pos	303	4848017	62.4998	6.37623	30.9121	1.70869	18.0911	ensembl_havana	protein_coding	4.18516	-0.31379	TRUE	CarbonCopy	rep 2	barcode_positive	TRUE
	573203	ENSG00000005884	PLX-resistant	ITGA3	9802	TM22A_PLX_A647Pos	1976	7621921	259.252	26.4489	201.592	2.40596	83.7886	ensembl_havana	protein_coding	6.3904	1.89145	TRUE	PLX	rep 2	barcode_positive	NA
	636880	ENSG00000005884	PLX-resistant	ITGA3	9802	TM22A_PLX_GFPPos	909	5750458	158.074	16.1267	92.7362	1.71635	54.0312	ensembl_havana	protein_coding	5.75839	1.25944	TRUE	PLX	rep 2	barcode_negative	NA
	700557	ENSG00000005884	non-primed	ITGA3	9802	TM16_CC_Neg	193	12382487	15.5865	1.59014	19.6899	3.78819	5.19769	ensembl_havana	protein_coding	2.40536	-2.09359	FALSE	CarbonCopy	rep 1	barcode_negative	FALSE
	764234	ENSG00000005884	PLX-resistant	ITGA3	9802	TM16_PLX	6630	23446134	282.776	28.8488	676.393	6.6662	101.466	ensembl_havana	protein_coding	6.66627	2.16732	FALSE	PLX	rep 1	mix	NA
	827911	ENSG00000005884	non-primed	ITGA3	9802	TM22_CC_Neg	234	9137027	25.6101	2.61274	23.8727	3.21616	7.42273	ensembl_havana	protein_coding	2.91126	-1.58769	TRUE	CarbonCopy	rep 2	barcode_negative	FALSE
	891588	ENSG00000005884	PLX-resistant	ITGA3	9802	TM22_PLX	2885	13372379	215.743	22.0101	294.328	4.1223	71.3989	ensembl_havana	protein_coding	6.15985	1.6609	FALSE	PLX	rep 2	mix	NA
	SERPINE		condition	gene_name	length	sampleID	counts	mappedReads	fpm	fpkm	fpk	fpkScalePerMillion	tpm	gene_source	gene_biotype	log2TPM	exprDiff	keep	treatment	replicate	lineage	primed
		gene_id
	3324	ENSG00000106366	non-primed	SERPINE1	3190	TM16_1uMA_CarbonCopy_barcodeNeg1	24	4062543	5.90763	1.85192	7.52351	1.65538	4.54489	ensembl_havana	protein_coding	2.21564	-2.70619	TRUE	CarbonCopy	rep 1	barcode_negative	FALSE
	67001	ENSG00000106366	non-primed	SERPINE1	3190	TM16_1uMA_CarbonCopy_barcodeNeg2	39	12382487	3.14961	0.987338	12.2257	3.78819	3.22732	ensembl_havana	protein_coding	1.73436	-3.18748	FALSE	CarbonCopy	rep 1	barcode_negative	FALSE
	130678	ENSG00000106366	primed	SERPINE1	3190	TM16_1uMA_CarbonCopy_barcodePos	536	13402922	39.9913	12.5365	168.025	4.119	40.7927	ensembl_havana	protein_coding	5.35377	0.431935	TRUE	CarbonCopy	rep 1	barcode_positive	TRUE
	194355	ENSG00000106366	PLX-resistant	SERPINE1	3190	TM16_1uMA_PLX_barcodeNeg	5684	11885759	478.219	149.912	1781.82	3.28857	541.822	ensembl_havana	protein_coding	9.08194	4.16011	TRUE	PLX	rep 1	barcode_negative	NA
	258032	ENSG00000106366	PLX-resistant	SERPINE1	3190	TM16_1uMA_PLX_barcodePos	4280	11560375	370.23	116.06	1341.69	3.37764	397.228	ensembl_havana	protein_coding	8.63419	3.71235	TRUE	PLX	rep 1	barcode_positive	NA
	321709	ENSG00000106366	non-primed	SERPINE1	3190	TM22A_CC_A647Neg1	9	5637844	1.59635	0.500425	2.82132	1.96931	1.43265	ensembl_havana	protein_coding	0.616025	-4.30581	FALSE	CarbonCopy	rep 2	barcode_negative	FALSE
	385386	ENSG00000106366	non-primed	SERPINE1	3190	TM22A_CC_A647Neg2	2	3499183	0.571562	0.179173	0.626959	1.24686	0.502832	ensembl_havana	protein_coding	-0.730171	-5.65201	FALSE	CarbonCopy	rep 2	barcode_negative	FALSE
	449063	ENSG00000106366	non-primed	SERPINE1	3190	TM22A_CC_A647Neg3	87	7756679	11.2161	3.51603	27.2727	2.4008	11.3598	ensembl_havana	protein_coding	3.51852	-1.40332	FALSE	CarbonCopy	rep 2	barcode_negative	FALSE
	512740	ENSG00000106366	primed	SERPINE1	3190	TM22A_CC_A647Pos	245	4848017	50.5361	15.842	76.8025	1.70869	44.9482	ensembl_havana	protein_coding	5.4934	0.571562	TRUE	CarbonCopy	rep 2	barcode_positive	TRUE
	576417	ENSG00000106366	PLX-resistant	SERPINE1	3190	TM22A_PLX_A647Pos	4688	7621921	615.068	192.811	1469.59	2.40596	610.815	ensembl_havana	protein_coding	9.25483	4.33299	TRUE	PLX	rep 2	barcode_positive	NA
	640094	ENSG00000106366	PLX-resistant	SERPINE1	3190	TM22A_PLX_GFPPos	2361	5750458	410.576	128.707	740.125	1.71635	431.222	ensembl_havana	protein_coding	8.75262	3.83079	TRUE	PLX	rep 2	barcode_negative	NA
	703771	ENSG00000106366	non-primed	SERPINE1	3190	TM16_CC_Neg	39	12382487	3.14961	0.987338	12.2257	3.78819	3.22732	ensembl_havana	protein_coding	1.73436	-3.18748	FALSE	CarbonCopy	rep 1	barcode_negative	FALSE
	767448	ENSG00000106366	PLX-resistant	SERPINE1	3190	TM16_PLX	9964	23446134	424.974	133.221	3123.51	6.6662	468.559	ensembl_havana	protein_coding	8.8724	3.95056	FALSE	PLX	rep 1	mix	NA
	831125	ENSG00000106366	non-primed	SERPINE1	3190	TM22_CC_Neg	11	9137027	1.20389	0.377396	3.44828	3.21616	1.07217	ensembl_havana	protein_coding	0.229184	-4.69265	TRUE	CarbonCopy	rep 2	barcode_negative	FALSE
	894802	ENSG00000106366	PLX-resistan	SERPINE1	3190	TM22_PLX	7049	13372379	527.131	165.245	2209.72	4.1223	536.04	ensembl_havana	protein_coding	9.06647	4.14463	FALSE	PLX	rep 2	mix	NA

## Sheet: Figure 1c
Figure 1c	number of differentially expressed genes in primed cells only	38
	number of differentially expressed genes in resistant cells only	2865
	number of differentially expressed genes overlapping in primed and resistant cells	152

## Sheet: Figure 1d
Figure 1d		TM22_CC_Neg	TM16_1uMA_CarbonCopy_barcodeNeg1	TM22A_CC_A647Pos	TM16_1uMA_CarbonCopy_barcodePos	TM22_PLX	TM16_PLX	TM16_1uMA_PLX_barcodePos	TM16_1uMA_PLX_barcodeNeg
	ABI3BP	-2.43464	-0.294497	1.32134	1.57286	5.39749	5.68706	5.84727	5.50161
	ACTA2	-2.30245	-0.154779	-1.76935	2.59337	5.37894	5.01401	4.06414	5.59453
	ADAMTSL1	-3.01619	-0.840067	-0.0165158	1.49026	4.49857	4.47874	4.85488	3.95187
	AGT	-3.32193	0.207543	2.15144	1.66591	4.79369	3.91595	4.04546	3.76961
	ANGPT1	-1.86379	0.0477897	-2.45615	2.78416	5.68937	5.80459	6.09431	5.43047
	ANKRD29	-1.76627	-0.587976	0.875143	0.511167	5.1594	4.82467	4.59984	5.02406
	APCDD1	-1.46756	-1.72121	-3.32193	0.613327	5.85851	4.56225	4.50254	4.62111
	AXL	0.630283	-0.316081	5.73141	7.1775	9.0866	9.15508	9.04865	9.2568
	BASP1	2.88529	2.84404	5.28767	6.52816	8.48978	8.46614	8.88527	7.85295
	BDNF	-1.93961	-2.48966	-3.32193	0.565722	4.28311	4.97805	4.68529	5.22737
	BIRC3	-1.35542	-1.24171	3.76025	6.87291	5.43113	6.1747	6.33561	5.98834
	BLID	-3.32193	1.53765	1.09546	5.26317	3.31465	4.39116	4.82089	3.75543
	C10orf10	0.542863	0.15564	0.741273	0.311441	6.80087	5.59066	5.71083	5.45584
	C1R	1.42345	1.55093	1.37435	3.07442	8.40744	8.12068	8.02922	8.20894
	C7orf69	-3.32193	-3.32193	-3.32193	0.380582	4.40025	3.49049	3.69205	3.24922
	CARD16	-3.32193	-3.32193	0.189191	1.82855	4.45575	3.91827	4.26438	3.4474
	CASP1	-1.20372	-1.93069	1.95373	2.46307	5.23922	5.39977	4.56348	5.93764
	CCDC80	0.412321	-1.60936	1.56964	1.25592	5.49638	5.77281	5.81933	5.72341
	CCL2	2.61264	4.09607	3.80711	6.85587	9.43241	9.34403	9.92618	8.3133
	CCL7	-3.32193	-3.32193	-3.32193	3.31413	3.60727	3.16431	1.81993	3.86261
	CD1A	3.66781	4.55122	3.49426	4.54014	-3.32193	-0.734589	-0.93303	-0.555729
	CDA	-3.32193	1.95002	-3.32193	-0.726878	6.02439	4.58096	5.07086	3.80671
	CLDN11	0.848832	0.58695	2.8249	3.88268	8.71878	7.74431	7.84149	7.63717
	COL1A1	-1.05891	-0.613291	3.49131	4.46148	9.53514	9.05339	9.01183	9.09486
	COL3A1	-2.77974	0.218521	-2.42769	1.16164	4.26126	4.34368	4.75653	3.7436
	COL5A1	-1.51388	-1.66193	-0.0937122	0.615832	5.45707	4.95597	4.65939	5.20797
	CPA4	-2.48554	-3.32193	-0.879409	-0.36825	9.39314	9.83071	9.6935	9.95925
	CRISPLD2	-2.48929	-0.353358	-2.52703	0.40002	5.70494	4.79858	4.83693	4.7581
	CSF1	-0.451521	-2.24129	0.365359	1.14146	5.36465	5.49037	5.67787	5.26849
	CST1	6.76152	6.97143	6.01191	4.57078	-1.40281	-1.17117	-3.32193	-0.326551
	CXCL12	-1.54088	-0.802322	-2.38284	0.355736	7.28357	5.61628	6.10294	4.85001
	CXCL3	-3.32193	6.1137	-1.45901	1.04918	4.6703	1.62036	2.51191	-1.41861
	DCT	8.4568	7.87535	8.40806	6.48216	4.34388	5.16611	-0.0258064	6.16538
	DKK1	-3.32193	4.8369	-3.32193	3.08135	8.99593	9.35074	9.5177	9.15643
	EDIL3	-1.92926	-1.26591	2.935	4.29937	5.30385	5.99751	5.68335	6.26173
	EPGN	-3.32193	-3.32193	-3.32193	-0.147184	5.5057	5.22481	5.987	3.41424
	EREG	-3.32193	3.62728	-3.32193	-1.05232	4.75951	1.13695	1.97534	-1.25451
	F2RL2	-2.3908	-1.85637	-3.32193	-0.307552	4.46608	3.46997	4.13974	2.12322
	FOXF1	-3.32193	-1.57674	-3.32193	-1.79047	5.67288	4.23659	4.13948	4.32997
	FXYD3	8.29785	8.53088	7.8769	6.99328	2.8325	3.91446	0.7436	4.85032
	GPR126	3.52054	4.3867	3.02011	2.4484	-2.9587	-0.929861	-2.28753	-0.228266
	GPR15	4.72212	3.80603	4.4411	4.00414	-0.157367	-1.52981	-3.32193	-0.738609
	GPR176	-0.771218	-0.805816	-0.574243	3.65771	5.77825	5.68569	5.79761	5.56092
	GREM2	-2.51818	-3.32193	-0.31881	-0.22287	4.95373	5.33723	5.60476	4.9985
	HBQ1	4.39117	5.08368	2.47492	3.82183	-3.32193	1.66838	2.62666	-3.32193
	HSPB3	-3.32193	-3.32193	-3.32193	-0.441487	6.8238	6.12306	6.32951	5.87492
	ID1	0.444526	-0.76137	2.12824	3.6444	6.82056	6.80303	6.3012	7.18349
	ID3	3.63051	4.02112	3.34993	4.1754	10.2181	10.3879	9.83162	10.7979
	IFI27	-1.32486	1.36201	-1.38998	-1.58377	5.64704	6.27083	6.7006	5.63505
	IFI44L	-0.848236	0.355992	-0.246422	3.62176	6.08635	6.87437	6.87882	6.86978
	IFITM1	1.26495	3.81594	1.74474	2.82143	8.26384	8.02225	8.18466	7.83392
	IGFBP3	-2.55961	0.241371	-2.11376	0.109029	7.20687	7.03488	6.07441	7.61915
	IGFBP6	4.40939	2.12129	4.96418	5.52469	9.90003	9.39366	9.24401	9.53274
	IGFBP7	1.92659	3.14648	6.32866	7.04075	9.74935	9.916	10.4444	9.04224
	IL6	-2.21966	0.279944	-0.911167	2.96376	6.72488	5.79701	5.91347	5.66674
	INHBA	-1.52414	2.19893	-2.49248	2.02312	5.41432	4.44157	4.16872	4.67666
	IRF4	3.88319	3.59497	2.5978	3.85457	-1.91856	-1.49679	-3.32193	-0.700002
	ITGA11	-3.32193	0.0790805	2.47407	2.30031	6.69515	6.98413	7.14564	6.79697
	KCNK2	-1.94873	1.44704	-0.00278463	2.21184	5.71834	6.43399	6.37264	6.49439
	KRT27	5.25891	5.66055	4.80735	4.53901	-2.08282	-0.941562	-1.21057	-0.709248
	KRT34	-3.32193	-0.340084	-3.32193	-0.334147	5.69033	4.12148	3.30842	4.65005
	KRTAP20-2	-3.32193	-3.32193	-3.32193	3.52107	1.39336	2.98423	1.67085	3.67471
	LAMP5	-3.32193	0.359894	-0.57088	1.23814	6.44786	7.36909	7.53558	7.1754
	LTBP1	-0.284163	0.872569	3.91766	4.01192	6.58578	6.20606	6.23802	6.17248
	MAP1B	1.28636	-1.77918	1.21695	2.0079	6.64179	6.34593	6.30963	6.38227
	MGC4771	1.61411	-3.32193	-3.32193	-3.32193	-3.32193	3.69578	3.09744	4.12732
	MMP8	5.0052	5.09541	4.70846	4.91563	-0.934135	-0.583744	-1.8771	0.101552
	NNMT	-0.0707326	-1.70392	1.89099	3.45883	6.69208	6.39004	6.22987	6.5379
	NPPC	3.47665	2.89386	3.31267	2.21215	-3.32193	-3.32193	-3.32193	-3.32193
	NUAK1	-3.32193	-2.42507	1.85098	1.84757	4.33957	4.42089	3.97943	4.76656
	OLFML2B	-2.38799	1.55105	3.19894	4.87024	6.97535	6.89973	6.50986	7.2138
	PLN	0.0458948	2.75311	-3.32193	-1.10785	6.24775	5.13689	4.97578	5.28552
	PRDM1	-1.34771	-1.37877	-1.41247	0.400313	5.21715	4.34903	4.53336	4.13148
	PRND	-1.58049	1.78207	-0.259754	-0.265359	7.39979	3.35599	2.25896	3.98541
	PYDC2	2.90749	-3.32193	-3.32193	2.91302	2.33648	-3.32193	-3.32193	-3.32193
	RASD2	-1.42126	-3.32193	0.860168	1.29165	4.77242	4.84406	4.5879	5.06698
	RGS7	-1.8016	1.06812	-3.32193	0.57148	4.48574	4.43302	5.05284	3.27709
	RLBP1	6.45645	6.86614	5.94767	5.92514	-0.764071	-0.102694	-1.32806	0.564347
	SCML4	5.26379	4.9263	4.86859	3.6694	-3.32193	-1.26461	-2.44842	-0.609285
	SERPINB2	-3.32193	6.84362	-1.6759	-1.45387	5.32514	2.9323	2.10494	3.46663
	SERPINE1	0.229184	2.21564	5.4934	5.35377	9.06647	8.8724	8.63419	9.08194
	SFRP4	-2.42321	-1.9	-3.32193	0.318929	6.07046	4.57722	4.75129	4.37346
	SLC12A8	-0.764783	0.449486	0.514239	3.50231	7.61012	6.83317	6.61313	7.02888
	SNAP25	-0.82852	1.48504	0.882332	2.4079	8.89026	8.45043	8.60342	8.27435
	SPOCD1	-2.10994	1.10187	1.73185	3.56305	5.49364	5.52697	5.46688	5.58619
	SPOCK1	-1.73003	1.45512	3.92333	5.59188	8.6584	8.50817	8.55646	8.45684
	SRGN	1.40523	4.16395	6.95262	8.33305	9.95839	10.0668	10.4536	9.51942
	TFPI2	2.92079	2.41074	5.29347	6.69959	9.74441	10.474	10.9751	9.67158
	THBS1	1.67323	3.22115	4.00814	5.71723	9.23187	9.59318	9.64772	9.53492
	TMEM119	-1.34923	-1.06233	1.41645	2.78147	4.65985	5.84992	6.00775	5.66756
	TMEM171	-3.32193	-3.32193	0.700497	-1.26423	4.4741	3.27459	4.20346	-0.526367
	TSPAN7	3.12299	4.2895	2.14898	4.65079	-1.96436	-2.75329	-2.35586	-3.32193
	TTC39C	-2.12174	0.148608	-0.577904	0.918457	5.20102	4.3758	3.61963	4.88065
	UCN2	8.04555	6.9742	6.61038	6.671	2.99318	-0.721539	-1.00053	-0.482028
	VEGFC	0.713601	0.883783	3.71622	5.62048	6.27594	6.25852	6.33312	6.17767
	VIT	-3.32193	0.488126	-1.2671	0.682652	5.72071	4.33309	4.5874	4.01479
	WISP1	-2.46684	-0.456788	-3.32193	-1.06207	5.4477	4.69679	3.8735	5.22948
	WISP2	-2.15299	-0.0755908	-3.32193	0.928582	5.99332	6.22766	6.51971	5.84972
	XAF1	-1.80329	0.935015	0.0914744	0.604036	6.02403	6.30044	6.53205	6.01614

## Sheet: Figure 1e
Figure 1e	neg_(p9)	neg_(p14)	mix_noDrug_(p9)	mix_noDrug_(p14)	mix_week1_(p9)	mix_week1_(p14)	mix_week4_(p9)	mix_week4_(p14)	EGFR_noDrug_(p9)	EGFR_noDrug_(p14)	EGFR_week1_(p9)	EGFR_week1_(p14)	EGFR_week4_(p9)	EGFR_week4_(p14)
	-1.64541	1.64541	11.0068	9.41178	-4.4764	-5.80583	6.01843	1.82644	11.9391	14.3491	2.18439	2.53377	13.6635	12.5395
	1.46507	-1.46507	15.8492	8.51565	4.32596	2.37497	3.31004	5.64665	13.044	9.90665	17.5068	16.3081	11.7548	12.7564
	-0.117249	0.117249	8.56097	7.63789	3.06231	0.982012	5.1255	-1.04969	9.28833	10.8842	5.26474	5.40325	18.6166	17.9892
	2.64814	-2.64814	14.5333	9.16124	2.10756	0.814555	7.09944	2.57974	14.8706	13.3983	8.90118	8.16483	19.0489	17.5919
	0.856962	-0.856962	20.7013	11.9222	-2.35	-2.40876	20.4017	4.93165	19.6364	19.0037	15.458	22.5655	44.691	46.8677
	1.49519	-1.49519	1.91337	0.864547	-7.06599	-8.71873	5.22954	0.322675	3.12794	3.54063	2.03756	3.07731	12.6339	13.0734
	1.69479	-1.69479	35.3862	26.9904	-3.71385	-5.73252	44.7395	7.41069	40.5936	37.547	25.1169	36.8063	84.7856	87.4101
	0.235367	-0.235367	17.0581	8.91521	-2.10586	-2.89693	15.8915	4.27985	16.0654	16.1122	11.3537	14.5708	42.231	43.3787
	2.70715	-2.70715	8.94192	6.28417	-1.09958	-3.46085	3.71965	-1.85518	10.9426	12.9712	5.3994	4.9124	13.0295	13.4752
	1.04089	-1.04089	34.3305	24.8303	-4.65455	-7.11706	44.1989	5.07174	38.2	34.5723	21.8263	36.2094	83.5952	85.3787
	0.89846	-0.89846	32.3237	24.8839	-4.62427	-6.02929	45.0568	6.75792	38.7282	35.1408	22.5181	35.0127	79.2055	80.5267
	1.07653	-1.07653	34.9045	28.8599	-3.61075	-6.47165	48.8855	6.5153	38.1858	37.3387	22.359	38.6313	83.0286	85.4312
	2.10839	-2.10839	38.3204	27.7182	-4.35454	-5.59445	46.1274	8.18929	42.3782	39.3787	24.8929	35.9497	87.3796	89.5764
	1.36137	-1.36137	36.7776	29.2565	-3.53966	-3.58855	43.2281	7.16421	38.9156	39.1427	23.9247	35.8029	79.1657	81.2707
	1.2121	-1.2121	33.4561	27.5171	-3.81871	-5.647	46.9585	4.82645	37.2992	36.2797	20.8588	35.7372	78.9127	83.4122
	0.910815	-0.910815	34.0597	28.7952	-3.01734	-4.82015	45.5816	5.16445	38.7911	37.9306	19.9615	31.5899	74.9909	80.9124
	1.18948	-1.18948	17.5741	8.29156	0.0301463	-2.49959	18.3669	5.04655	18.9891	15.8169	14.5985	17.1511	40.4458	41.9332
	0.525468	-0.525468	16.7514	10.1782	-1.9821	-2.08142	18.1864	3.9004	15.5646	15.1893	12.2341	16.9479	35.5954	36.667
	-2.43342	2.43342	9.75903	8.26209	-2.6278	-4.09618	4.2259	1.46394	9.79216	12.201	4.08981	3.8848	15.195	14.1027
	-1.26158	1.26158	17.232	8.66589	-0.644123	-0.657763	15.6924	5.84964	20.0659	16.7145	10.7627	14.0437	41.7497	41.5046
	1.81713	-1.81713	11.1379	6.68921	1.05807	-0.231306	5.87821	2.91083	11.8267	10.5949	7.63869	8.18651	17.7645	16.0839
	2.25288	-2.25288	10.3782	8.43385	-0.565975	-2.24103	5.02582	-1.81061	11.8084	14.8239	6.69973	4.9408	12.6839	12.54
	1.72815	-1.72815	13.3241	6.88357	1.5678	-0.403841	4.52155	0.849852	12.3847	11.3318	8.16789	8.22044	15.6746	15.0417
	0.093103	-0.093103	8.97052	6.45838	2.90569	1.71649	5.52301	-0.727819	8.33865	9.90046	6.38084	5.89241	19.2386	18.2528
	2.09393	-2.09393	34.0984	26.068	-4.19441	-7.42204	35.2171	3.06246	40.5816	36.8936	20.2124	27.6402	68.0579	68.8098
	2.25373	-2.25373	15.5726	10.1128	3.35892	2.00925	7.99345	1.69339	15.6127	14.2902	7.10402	7.33533	17.2852	16.8445
	0.413858	-0.413858	7.25486	2.41093	-1.73284	-3.37457	6.89725	2.00096	7.62441	5.06091	7.05904	7.18326	16.5829	16.3738
	1.64584	-1.64584	-0.540903	-1.25971	-8.76947	-10.4125	6.8633	-0.0707668	0.699847	1.78825	-0.592304	1.62279	13.6853	13.7215
	1.69957	-1.69957	1.54968	0.318612	-9.02067	-10.5292	6.44582	-0.861187	2.72829	3.41722	1.45443	2.77766	13.5393	13.6544
	0.0240384	-0.0240384	9.79805	9.30274	-1.17467	-2.189	8.6019	-0.680953	9.98584	13.5824	8.28711	7.99182	19.1698	19.7391
	1.14624	-1.14624	33.5428	24.3907	-5.12489	-7.00591	42.3402	4.14025	36.4899	33.4325	20.2395	33.7759	80.1998	80.0363
	2.21393	-2.21393	4.5756	1.94468	-3.21521	-4.66025	6.90767	-1.5627	4.59232	5.38166	3.00644	2.7784	16.6725	15.7946
	2.52501	-2.52501	28.4152	23.7443	-2.54121	-5.53199	38.1151	6.84612	33.1496	31.9137	18.1531	28.448	79.7338	79.8878
	2.3116	-2.3116	31.5117	25.362	-3.35296	-4.75825	34.2874	6.23088	37.8403	35.5281	18.042	28.2671	72.831	74.0066
	-0.0068208	0.00682084	8.28358	2.18772	-1.80556	-3.60248	5.61703	1.02285	8.00583	6.18252	6.28135	6.32823	17.3426	16.1461
	3.10788	-3.10788	-0.287598	-1.20586	-8.16795	-10.9088	5.9279	0.551771	0.616496	1.65797	0.76535	2.44885	13.4483	13.5775
	2.39843	-2.39843	38.5192	29.5655	-3.93935	-5.83734	44.5082	7.5045	42.2634	40.456	26.8233	38.7638	87.7914	87.6129
	1.90409	-1.90409	38.7614	30.3609	-3.88442	-5.90421	46.9539	7.15781	43.6966	42.6668	24.5244	35.5869	84.5172	84.8869
	1.26334	-1.26334	30.7344	23.9223	-2.31477	-3.70829	38.5012	6.12741	34.9937	33.4801	18.8288	30.8749	68.6331	69.5024
	1.40488	-1.40488	37.344	31.3232	-2.81355	-4.50768	47.21	7.25563	43.0145	44.4889	25.7942	37.273	88.8479	91.5828
	2.06508	-2.06508	41.1877	30.2684	-3.49907	-4.98008	42.987	6.07776	46.7924	44.4923	24.3445	34.785	80.9866	82.7733
	1.97936	-1.97936	38.1411	31.0475	-3.77458	-5.97701	46.3181	5.74825	44.5031	42.7662	25.9728	37.9569	83.3739	84.6566
	2.34433	-2.34433	39.1145	28.7246	-2.62704	-4.55738	42.4806	6.44626	44.924	41.6819	25.2059	34.7462	85.5657	85.8815
	2.56319	-2.56319	37.4608	29.0057	-4.35571	-6.23365	50.5178	8.07579	42.8847	41.3118	24.4353	36.2712	93.9231	95.3744
	1.61605	-1.61605	37.2257	29.6084	-3.21351	-4.96619	44.3176	5.75326	41.9355	38.5481	22.1293	33.2149	90.458	91.195
	1.65402	-1.65402	37.2863	28.794	-2.73907	-4.87938	46.2061	6.70941	42.8148	40.2794	23.7707	36.5261	82.2528	85.2897
	1.35121	-1.35121	39.3117	27.5021	-4.75357	-6.94375	42.8491	7.31914	42.3982	38.0239	24.789	40.1809	91.1885	91.1785
	1.3187	-1.3187	22.1932	13.531	-1.35369	-2.48612	29.7813	6.14719	25.2878	24.0692	15.1084	23.7633	64.2589	65.9573
	1.05674	-1.05674	34.1177	24.7216	-4.63516	-6.90804	44.0261	4.98923	37.8388	34.5091	22.055	36.7715	84.7328	86.4444
	-0.21043	0.21043	11.0197	9.44342	-1.22059	-2.98854	9.36349	0.214982	11.1118	13.6586	9.41241	8.55489	21.3059	21.3446

## Sheet: Figure 2b
Figure 2b
	experiment code	5nM trametinib	1nM trametinib	1nM trametinib -> 5nM trametinib
	<chr>	<int>	<int>	<int>
	exp1516	21	53	60
	exp1541A	23	73	73
	exp1541B	13	86	71
	exp2112	28	59	60
	exp2180	17	68	53
	exp2181	25	80	65
	exp2536	17	54	33

## Sheet: Figure 2c
			colony count	exp code	well	time	Column7	UniqueID	OrderedID	Group
Figure 2c		condition
	1	2hr	12	VID1515	B1	27d21h32m	LUT.tif	1	1	timecourse
	2	d1	15	VID1515	B2	27d21h32m	LUT.tif	2	2	timecourse
	3	d10	24	VID1515	C2	27d21h32m	LUT.tif	3	3	timecourse
	4	d12	31	VID1515	C3	27d21h32m	LUT.tif	4	4	timecourse
	5	d14	39	VID1515	C4	27d21h32m	LUT.tif	5	5	timecourse
	6	d3	17	VID1515	B3	27d21h32m	LUT.tif	6	6	timecourse
	7	d5	18	VID1515	B4	27d21h32m	LUT.tif	7	7	timecourse
	8	d7	18	VID1515	C1	27d21h32m	LUT.tif	8	8	timecourse
	9	thi1	10	VID1515	A3	27d21h32m	LUT.tif	9	9	timecourse
	10	thi2	14	VID1515	A4	27d21h32m	LUT.tif	10	10	timecourse
	11	tlo1	38	VID1515	A1	27d21h32m	LUT.tif	11	11	timecourse
	12	tlo2	34	VID1515	A2	27d21h32m	LUT.tif	12	12	timecourse

## Sheet: Figure 2e
	Figure 2e				Length	Experiment	Name_stat
			Condition	Name
		1	5nM trametinib	a_bc30	55	overlap_results_exp1	ac_bc30
		2	1nM trametinib	b_bc30	203	overlap_results_exp1	b_bc30
		3	5nM trametinib	c_bc30	61	overlap_results_exp1	ac_bc30
		4	1nM trametinib -> 5nM trametinib	d_bc30	114	overlap_results_exp1	d_bc30
		5	5nM trametinib	a_bc30	64	overlap_results_exp2	ac_bc30
		6	1nM trametinib	b_bc30	202	overlap_results_exp2	b_bc30
		7	5nM trametinib	c_bc30	70	overlap_results_exp2	ac_bc30
		8	1nM trametinib -> 5nM trametinib	d_bc30	181	overlap_results_exp2	d_bc30
		9	5nM trametinib	a_bc30	107	overlap_results_exp3	ac_bc30
		10	1nM trametinib	b_bc30	169	overlap_results_exp3	b_bc30
		11	5nM trametinib	c_bc30	77	overlap_results_exp3	ac_bc30
		12	1nM trametinib -> 5nM trametinib	d_bc30	150	overlap_results_exp3	d_bc30
		13	5nM trametinib	a_bc30	74	overlap_results_exp4	ac_bc30
		14	1nM trametinib	b_bc30	130	overlap_results_exp4	b_bc30
		15	5nM trametinib	c_bc30	67	overlap_results_exp4	ac_bc30
		16	1nM trametinib -> 5nM trametinib	d_bc30	129	overlap_results_exp4	d_bc30

## Sheet: Figure 2g
				colony	exp
	Figure 2g		Name				hi1: 5nM trametinib
		1	hi1	21	exp1516		hi2: 5nM trametinib + JNK-IN-8
		2	hi2	8	exp1516		lo1: 1nM trametinib → 1nM trametinib
		3	lo1	53	exp1516		lo2: 1nM trametinib + 1μM JNK-IN-8 → 1nM trametinib
		4	lo2	53	exp1516		lohi1: 1nM trametinib → 5nM trametinib
		5	lohi1	60	exp1516		lohi2: 1nM trametinib + 1μM JNK-IN-8 → 5nM trametinib
		6	lohi2	23	exp1516
		7	hi1	17	exp2536
		8	lo1	54	exp2536
		9	lo2	51	exp2536
		10	lohi1	33	exp2536
		11	lohi2	8	exp2536
		12	hi1	28	exp2112
		13	hi2	25	exp2112
		14	lo1	59	exp2112
		15	lo2	53	exp2112
		16	lohi1	60	exp2112
		17	lohi2	29	exp2112
		18	hi2	0	exp2536

## Sheet: Figure 3b
Figure 3b	exp_id	Id	Channel	XY	Z	Time	Tags	Shape	Name	cell.Blob.Blob.metrics...Perimeter	cell.Blob.Blob.metrics...Centroid...y	cell.Blob.Blob.metrics...Centroid...x	cell.Blob.Blob.metrics...Area	cy3	cy7	cy5	a594	sample_identifier	dataset_identifier	cell.cy3.Point.count.3D.projection	cell.Blob.Point.count.3D.projection	cell.cy5.Point.count.3D.projection	cell.a594.Point.count.3D.projection	cy3_norm	a594_norm	cy5_norm	micron2	cy3_areanorm_RNApermicron2	a594_areanorm_RNApermicron2	cy5_areanorm_RNApermicron2
	1	6578a1cd160d151ba2e91fc5	0	0	0	0	cell	polygon	NA	989.45	445.402	555.585	30530.3	5	122	28	25	4	Dataset 1	NA	NA	NA	NA	0.0409836	0.204918	0.229508	1425.76	0.00350689	0.0175345	0.0196386
	1	6578a1d4160d151ba2e92248	0	0	0	0	cell	polygon	NA	936.569	236.427	870.132	28967.2	16	85	19	39	4	Dataset 1	NA	NA	NA	NA	0.188235	0.458824	0.223529	1352.77	0.0118276	0.0288297	0.0140453
	1	6578a268160d151ba2e92e30	0	0	0	0	cell	polygon	NA	1006.66	191.684	435.365	31764.1	5	225	18	6	4	Dataset 1	NA	NA	NA	NA	0.0222222	0.0266667	0.08	1483.38	0.00337067	0.00404481	0.0121344
	1	6578a280160d151ba2e92e33	0	7	0	0	cell	polygon	NA	783.461	189.836	875.942	21928.1	1	83	0	3	4	Dataset 1	NA	NA	NA	NA	0.0120482	0.0361446	0	1024.04	0.000976521	0.00292956	0
	1	6578a285160d151ba2e92e36	0	7	0	0	cell	polygon	NA	572.983	446.283	482.245	16576.4	0	33	2	0	4	Dataset 1	NA	NA	NA	NA	0	0	0.0606061	774.116	0	0	0.00258359
	1	6578a28b160d151ba2e92e39	0	7	0	0	cell	polygon	NA	1110.92	818.099	805.822	14476.2	1	19	0	1	4	Dataset 1	NA	NA	NA	NA	0.0526316	0.0526316	0	676.037	0.00147921	0.00147921	0
	1	6578a2ac160d151ba2e9a7be	0	13	0	0	cell	polygon	NA	1156.93	229.468	596.828	56520.1	23	253	9	42	4	Dataset 1	NA	NA	NA	NA	0.0909091	0.166008	0.0355731	2639.49	0.00871381	0.0159122	0.00340975
	1	6578a2b1160d151ba2e9bf67	0	13	0	0	cell	polygon	NA	613.12	634.948	490.585	18391.7	14	57	6	3	4	Dataset 1	NA	NA	NA	NA	0.245614	0.0526316	0.105263	858.892	0.0163001	0.00349287	0.00698575
	1	6578a2b5160d151ba2e9d7c5	0	13	0	0	cell	polygon	NA	654.794	685.168	337.53	16447.3	8	48	4	1	4	Dataset 1	NA	NA	NA	NA	0.166667	0.0208333	0.0833333	768.089	0.0104155	0.00130193	0.00520773
	1	6578a2bc160d151ba2e9f6c0	0	13	0	0	cell	polygon	NA	947.287	691.933	676.043	38514.4	5	107	6	5	4	Dataset 1	NA	NA	NA	NA	0.046729	0.046729	0.0560748	1798.62	0.0027799	0.0027799	0.00333588
	1	6578a2c2160d151ba2e9f6c3	0	13	0	0	cell	polygon	NA	846.032	474.65	775.637	33115.4	6	106	3	3	4	Dataset 1	NA	NA	NA	NA	0.0566038	0.0283019	0.0283019	1546.49	0.00387976	0.00193988	0.00193988
	1	6578a2c7160d151ba2e9f6c6	0	13	0	0	cell	polygon	NA	916.261	446.517	327.659	51821.4	27	102	6	5	4	Dataset 1	NA	NA	NA	NA	0.264706	0.0490196	0.0588235	2420.06	0.0111567	0.00206606	0.00247928
	1	6578a2e3160d151ba2e9f6c9	0	16	0	0	cell	polygon	NA	1177.1	314.364	755.997	53624.9	18	369	8	3	4	Dataset 1	NA	NA	NA	NA	0.0487805	0.00813008	0.0216802	2504.28	0.00718768	0.00119795	0.00319453
	1	6578a2e9160d151ba2e9f6cc	0	16	0	0	cell	polygon	NA	987.775	509.138	711.188	51993.2	11	166	15	7	4	Dataset 1	NA	NA	NA	NA	0.0662651	0.0421687	0.0903614	2428.08	0.00453033	0.00288294	0.00617772
	1	6578a3b9160d151ba2e9f6cf	0	25	0	0	cell	polygon	NA	612.141	575.627	362.332	16016	2	50	4	1	4	Dataset 1	NA	NA	NA	NA	0.04	0.02	0.08	747.946	0.00267399	0.001337	0.00534798
	1	6578a3bd160d151ba2e9f6d2	0	25	0	0	cell	polygon	NA	801.39	497.43	539.609	28443.4	3	39	16	3	4	Dataset 1	NA	NA	NA	NA	0.0769231	0.0769231	0.410256	1328.3	0.00225852	0.00225852	0.0120454
	1	6578a3cb160d151ba2e9f6d5	0	27	0	0	cell	polygon	NA	1130.1	764.964	540.237	62382.1	5	234	22	48	4	Dataset 1	NA	NA	NA	NA	0.0213675	0.205128	0.0940171	2913.24	0.0017163	0.0164765	0.00755172
	1	6578a3d0160d151ba2e9f6da	0	27	0	0	cell	polygon	NA	1210.72	194.577	556.542	53035.3	7	143	6	5	4	Dataset 1	NA	NA	NA	NA	0.048951	0.034965	0.041958	2476.75	0.00282629	0.00201878	0.00242253
	1	6578a3db160d151ba2e9f716	0	28	0	0	cell	polygon	NA	1397.54	573.583	536.051	44711.7	6	121	8	8	4	Dataset 1	NA	NA	NA	NA	0.0495868	0.0661157	0.0661157	2088.04	0.00287351	0.00383135	0.00383135
	1	6578a3e0160d151ba2e9f776	0	28	0	0	cell	polygon	NA	708.468	762.734	339.47	24216.1	0	57	7	2	4	Dataset 1	NA	NA	NA	NA	0	0.0350877	0.122807	1130.89	0	0.00176852	0.0061898
	1	6578a3e4160d151ba2e9f7d3	0	28	0	0	cell	polygon	NA	374.113	367.774	905.501	5983.22	0	13	0	0	4	Dataset 1	NA	NA	NA	NA	0	0	0	279.416	0	0	0
	1	6578a3ef160d151ba2e9fa7e	0	32	0	0	cell	polygon	NA	798.046	268.312	508.224	9823.19	1	15	6	1	4	Dataset 1	NA	NA	NA	NA	0.0666667	0.0666667	0.4	458.743	0.00217987	0.00217987	0.0130792
	1	6578a3f2160d151ba2e9fbd1	0	32	0	0	cell	polygon	NA	516.943	363.912	265.343	10727.7	3	18	5	3	4	Dataset 1	NA	NA	NA	NA	0.166667	0.166667	0.277778	500.982	0.00598823	0.00598823	0.00998039
	1	6578a3fd160d151ba2e9fddd	0	35	0	0	cell	polygon	NA	1089.48	467.059	230.14	59511.3	29	45	7	4	4	Dataset 1	NA	NA	NA	NA	0.644444	0.0888889	0.155556	2779.18	0.0104347	0.00143927	0.00251873
	1	6578a401160d151ba2e9fde0	0	35	0	0	cell	polygon	NA	875.939	107.403	474.93	53022.1	20	165	8	29	4	Dataset 1	NA	NA	NA	NA	0.121212	0.175758	0.0484848	2476.13	0.00807711	0.0117118	0.00323085
	1	6578a406160d151ba2e9fde3	0	35	0	0	cell	polygon	NA	1208.27	122.173	842.722	61872.4	9	102	4	24	4	Dataset 1	NA	NA	NA	NA	0.0882353	0.235294	0.0392157	2889.44	0.00311479	0.00830611	0.00138435
	1	6578a40f160d151ba2ea0281	0	35	0	0	cell	polygon	NA	1336.25	517.006	656.922	93157.4	35	320	23	67	4	Dataset 1	NA	NA	NA	NA	0.109375	0.209375	0.071875	4350.45	0.00804515	0.0154007	0.00528681
	1	6578a413160d151ba2ea137c	0	35	0	0	cell	polygon	NA	520.889	773.248	796.754	13782.4	0	15	0	0	4	Dataset 1	NA	NA	NA	NA	0	0	0	643.637	0	0	0
	1	6578a421160d151ba2ea5809	0	35	0	0	cell	polygon	NA	1094.74	742.333	239.602	75198.3	22	28	10	6	4	Dataset 1	NA	NA	NA	NA	0.785714	0.214286	0.357143	3511.76	0.00626467	0.00170855	0.00284758
	1	6578a42a160d151ba2ea857b	0	36	0	0	cell	polygon	NA	1221.05	351.65	470.58	38812.3	3	25	12	1	4	Dataset 1	NA	NA	NA	NA	0.12	0.04	0.48	1812.54	0.00165514	0.000551713	0.00662056
	1	6578a42e160d151ba2ea9ca3	0	36	0	0	cell	polygon	NA	681.565	492.7	982.699	17106.4	1	29	3	2	4	Dataset 1	NA	NA	NA	NA	0.0344828	0.0689655	0.103448	798.868	0.00125177	0.00250354	0.00375531
	1	6578a437160d151ba2eac744	0	37	0	0	cell	polygon	NA	1461.42	333.975	680.406	17659.7	0	15	2	0	4	Dataset 1	NA	NA	NA	NA	0	0	0.133333	824.707	0	0	0.0024251
	1	6578a445160d151ba2eb06ab	0	37	0	0	cell	polygon	NA	1056.29	421.421	327.034	12142.6	1	8	0	1	4	Dataset 1	NA	NA	NA	NA	0.125	0.125	0	567.062	0.00176348	0.00176348	0
	1	6578a44a160d151ba2eb1deb	0	37	0	0	cell	polygon	NA	1050.3	152.432	538.758	15117	1	22	1	1	4	Dataset 1	NA	NA	NA	NA	0.0454545	0.0454545	0.0454545	705.962	0.00141651	0.00141651	0.00141651
	1	6578a44e160d151ba2eb31be	0	37	0	0	cell	polygon	NA	692.213	337.864	863.6	23052.5	4	19	2	3	4	Dataset 1	NA	NA	NA	NA	0.210526	0.157895	0.105263	1076.55	0.00371556	0.00278667	0.00185778
	1	6578a459160d151ba2eb4856	0	39	0	0	cell	polygon	NA	1614.36	141.44	804.263	81395.3	4	171	8	10	4	Dataset 1	NA	NA	NA	NA	0.0233918	0.0584795	0.0467836	3801.16	0.00105231	0.00263078	0.00210462
	1	6578a46a160d151ba2eb4859	0	41	0	0	cell	polygon	NA	805.538	537.41	605.398	23137.9	3	37	3	2	4	Dataset 1	NA	NA	NA	NA	0.0810811	0.0540541	0.0810811	1080.54	0.00277639	0.00185093	0.00277639
	1	6578a46f160d151ba2eb485c	0	41	0	0	cell	polygon	NA	772.578	702.906	831.693	28677.3	6	37	2	3	4	Dataset 1	NA	NA	NA	NA	0.162162	0.0810811	0.0540541	1339.23	0.00448018	0.00224009	0.00149339
	1	6578a476160d151ba2eb485f	0	42	0	0	cell	polygon	NA	1026.2	116.597	412.96	39810.9	9	199	3	10	4	Dataset 1	NA	NA	NA	NA	0.0452261	0.0502513	0.0150754	1859.17	0.00484087	0.00537874	0.00161362
	1	6578a47c160d151ba2eb4b78	0	42	0	0	cell	polygon	NA	1080.98	547.732	482.304	44348.3	31	325	13	11	4	Dataset 1	NA	NA	NA	NA	0.0953846	0.0338462	0.04	2071.07	0.0149681	0.00531127	0.00627696
	1	6578a498160d151ba2ec238e	0	42	0	0	cell	polygon	NA	1073.99	489.705	252.158	50064.7	25	113	7	5	4	Dataset 1	NA	NA	NA	NA	0.221239	0.0442478	0.0619469	2338.02	0.0106928	0.00213856	0.00299398
	1	6578a4a7160d151ba2ec81e1	0	42	0	0	cell	polygon	NA	736.011	802.503	422.735	29319.2	26	188	7	12	4	Dataset 1	NA	NA	NA	NA	0.138298	0.0638298	0.037234	1369.21	0.0189891	0.00876419	0.00511245
	1	6578a4ac160d151ba2ec8e7d	0	42	0	0	cell	polygon	NA	899.009	287.361	195.757	35733.7	13	75	2	7	4	Dataset 1	NA	NA	NA	NA	0.173333	0.0933333	0.0266667	1668.76	0.00779021	0.00419473	0.00119849
	1	6578a4b6160d151ba2ec8e89	0	43	0	0	cell	polygon	NA	1166.09	695.333	281.793	21555.4	1	22	13	1	4	Dataset 1	NA	NA	NA	NA	0.0454545	0.0454545	0.590909	1006.64	0.000993408	0.000993408	0.0129143
	1	6578a4bc160d151ba2ec8e92	0	44	0	0	cell	polygon	NA	482.727	814.557	459.205	16035.4	0	30	3	1	4	Dataset 1	NA	NA	NA	NA	0	0.0333333	0.1	748.852	0	0.00133538	0.00400613
	1	6578a4c0160d151ba2ec8e98	0	44	0	0	cell	polygon	NA	579.232	764.124	347.159	21886.3	2	30	4	1	4	Dataset 1	NA	NA	NA	NA	0.0666667	0.0333333	0.133333	1022.09	0.00195678	0.000978388	0.00391355
	1	6578a4cc160d151ba2ec8ea0	0	47	0	0	cell	polygon	NA	582.212	326.012	686.82	19990	3	9	1	2	4	Dataset 1	NA	NA	NA	NA	0.333333	0.222222	0.111111	933.533	0.0032136	0.0021424	0.0010712
	1	6578a4d0160d151ba2ec8ea3	0	47	0	0	cell	polygon	NA	567.306	410.282	249.496	19674.3	0	9	0	0	4	Dataset 1	NA	NA	NA	NA	0	0	0	918.79	0	0	0
	1	6578a4e3160d151ba2ec8eaf	0	0	0	0	cell	polygon	NA	979.047	835.624	311.844	24687.8	2	97	11	22	4	Dataset 1	NA	NA	NA	NA	0.0206186	0.226804	0.113402	1152.92	0.00173472	0.019082	0.00954098
	1	6578a4e9160d151ba2ec8eb2	0	0	0	0	cell	polygon	NA	1212.57	523.583	268.972	48470.1	17	214	27	20	4	Dataset 1	NA	NA	NA	NA	0.0794393	0.0934579	0.126168	2263.55	0.00751032	0.00883567	0.0119281
	2	657894bb160d151ba2e2b779	0	0	0	0	cell	polygon	NA	691.416	66.5861	866.227	18423.2	1	8	9	1	3	Dataset 1	NA	NA	NA	NA	0.125	0.125	1.125	860.363	0.0011623	0.0011623	0.0104607
	2	657894c2160d151ba2e2b9fa	0	0	0	0	cell	polygon	NA	651.505	89.4204	676.446	11994.1	0	16	3	0	3	Dataset 1	NA	NA	NA	NA	0	0	0.1875	560.126	0	0	0.00535594
	2	657894e2160d151ba2e2b9fd	0	1	0	0	cell	polygon	NA	358.69	479.796	979.004	9295.28	0	2	1	0	3	Dataset 1	NA	NA	NA	NA	0	0	0.5	434.089	0	0	0.00230367
	2	657894e8160d151ba2e2ba00	0	1	0	0	cell	polygon	NA	713.741	696.195	826.218	14496.6	0	1	3	0	3	Dataset 1	NA	NA	NA	NA	0	0	3	676.993	0	0	0.00443136
	2	65789509160d151ba2e2ba03	0	2	0	0	cell	polygon	NA	737.738	490.553	566.412	17807	0	2	9	0	3	Dataset 1	NA	NA	NA	NA	0	0	4.5	831.587	0	0	0.0108227
	2	6578950e160d151ba2e2ba06	0	2	0	0	cell	polygon	NA	396.065	212.569	753.917	9194.63	0	3	2	0	3	Dataset 1	NA	NA	NA	NA	0	0	0.666667	429.389	0	0	0.00465778
	2	65789516160d151ba2e2ba09	0	3	0	0	cell	polygon	NA	424.941	346.07	932.054	9603.37	0	1	1	1	3	Dataset 1	NA	NA	NA	NA	0	1	1	448.478	0	0.00222977	0.00222977
	2	6578951b160d151ba2e2ba0c	0	3	0	0	cell	polygon	NA	624.55	698.499	419.435	8706	0	2	1	0	3	Dataset 1	NA	NA	NA	NA	0	0	0.5	406.57	0	0	0.0024596
	2	6578951e160d151ba2e2ba0f	0	3	0	0	cell	polygon	NA	498.007	168.358	415.734	10594.1	0	0	1	0	3	Dataset 1	NA	NA	NA	NA	NA	NA	Inf	494.744	0	0	0.00202125
	2	65789528160d151ba2e2ba12	0	4	0	0	cell	polygon	NA	689.354	437.229	713.782	26269.3	0	14	3	0	3	Dataset 1	NA	NA	NA	NA	0	0	0.214286	1226.78	0	0	0.00244544
	2	6578952b160d151ba2e2ba15	0	4	0	0	cell	polygon	NA	512.768	560.301	378.631	14881.7	0	3	4	0	3	Dataset 1	NA	NA	NA	NA	0	0	1.33333	694.975	0	0	0.0057556
	2	65789538160d151ba2e2ba18	0	5	0	0	cell	polygon	NA	637.232	290.46	656.835	19109	0	6	2	0	3	Dataset 1	NA	NA	NA	NA	0	0	0.333333	892.391	0	0	0.00224117
	2	65789543160d151ba2e2ba1b	0	5	0	0	cell	polygon	NA	592.792	367.318	480.022	15355.7	0	3	0	0	3	Dataset 1	NA	NA	NA	NA	0	0	0	717.11	0	0	0
	2	6578954b160d151ba2e2ba1e	0	6	0	0	cell	polygon	NA	451.516	334.553	314.902	14092.9	0	6	3	0	3	Dataset 1	NA	NA	NA	NA	0	0	0.5	658.137	0	0	0.00455832
	2	6578954f160d151ba2e2ba21	0	6	0	0	cell	polygon	NA	572.029	724.861	770.247	14338.1	0	7	1	0	3	Dataset 1	NA	NA	NA	NA	0	0	0.142857	669.587	0	0	0.00149346
	2	65789558160d151ba2e2ba24	0	6	0	0	cell	polygon	NA	609.301	418.61	608.677	21719.5	0	9	5	0	3	Dataset 1	NA	NA	NA	NA	0	0	0.555556	1014.3	0	0	0.0049295
	2	65789564160d151ba2e2ba27	0	8	0	0	cell	polygon	NA	722.943	778.895	587.11	14818.5	0	21	9	0	3	Dataset 1	NA	NA	NA	NA	0	0	0.428571	692.023	0	0	0.0130053
	2	65789569160d151ba2e2ba2a	0	8	0	0	cell	polygon	NA	531.583	573.576	365.511	11683.4	1	2	3	0	3	Dataset 1	NA	NA	NA	NA	0.5	0	1.5	545.614	0.0018328	0	0.00549839
	2	6578956d160d151ba2e2ba2d	0	8	0	0	cell	polygon	NA	499.103	379.425	677.887	10441.3	0	3	0	0	3	Dataset 1	NA	NA	NA	NA	0	0	0	487.611	0	0	0
	2	65789573160d151ba2e2ba30	0	8	0	0	cell	polygon	NA	590.076	143.819	600.141	18067.7	0	8	7	1	3	Dataset 1	NA	NA	NA	NA	0	0.125	0.875	843.761	0	0.00118517	0.00829618
	2	657895b8160d151ba2e2ba33	0	9	0	0	cell	polygon	NA	867.063	390.776	377.181	23195	1	8	8	0	3	Dataset 1	NA	NA	NA	NA	0.125	0	1	1083.21	0.000923184	0	0.00738547
	2	657895c5160d151ba2e2ba36	0	9	0	0	cell	polygon	NA	666.993	535.222	511.652	13680.3	0	12	1	0	3	Dataset 1	NA	NA	NA	NA	0	0	0.0833333	638.871	0	0	0.00156526
	2	657895c9160d151ba2e2ba39	0	9	0	0	cell	polygon	NA	475.907	191.648	739.709	10356.5	0	9	3	0	3	Dataset 1	NA	NA	NA	NA	0	0	0.333333	483.648	0	0	0.00620285
	2	657895ec160d151ba2e2ba3c	0	9	0	0	cell	polygon	NA	886.453	449.406	689.106	20213.8	0	13	5	1	3	Dataset 1	NA	NA	NA	NA	0	0.0769231	0.384615	943.986	0	0.00105934	0.00529669
	2	657895f8160d151ba2e2ba3f	0	10	0	0	cell	polygon	NA	534.876	98.9197	531.229	10683.9	0	5	2	0	3	Dataset 1	NA	NA	NA	NA	0	0	0.4	498.938	0	0	0.00400851
	2	65789606160d151ba2e2ba42	0	10	0	0	cell	polygon	NA	660.096	153.54	743.327	23755.6	0	13	15	0	3	Dataset 1	NA	NA	NA	NA	0	0	1.15385	1109.39	0	0	0.013521
	2	6578961c160d151ba2e2ba45	0	12	0	0	cell	polygon	NA	488.11	507.313	574.239	12466.1	1	9	0	1	3	Dataset 1	NA	NA	NA	NA	0.111111	0.111111	0	582.165	0.00171772	0.00171772	0
	2	65789623160d151ba2e2ba48	0	12	0	0	cell	polygon	NA	567.81	811.198	885.902	12647.2	0	3	5	0	3	Dataset 1	NA	NA	NA	NA	0	0	1.66667	590.623	0	0	0.00846563
	2	6578962e160d151ba2e2ba4b	0	12	0	0	cell	polygon	NA	655.158	284.619	852.586	13244.9	0	4	3	0	3	Dataset 1	NA	NA	NA	NA	0	0	0.75	618.539	0	0	0.00485014
	2	65789635160d151ba2e2ba4e	0	12	0	0	cell	polygon	NA	264.309	496.69	964.73	5305.82	6	2	2	0	3	Dataset 1	NA	NA	NA	NA	3	0	1	247.782	0.0242149	0	0.00807162
	2	6578963e160d151ba2e2ba51	0	13	0	0	cell	polygon	NA	535.523	681.331	542.197	14767.3	0	6	2	0	3	Dataset 1	NA	NA	NA	NA	0	0	0.333333	689.632	0	0	0.0029001
	2	6578964c160d151ba2e2ba54	0	13	0	0	cell	polygon	NA	751.968	382.302	789.09	15737.2	0	4	1	0	3	Dataset 1	NA	NA	NA	NA	0	0	0.25	734.928	0	0	0.00136068
	2	65789657160d151ba2e2ba57	0	14	0	0	cell	polygon	NA	508.677	508.137	821.674	14966.8	0	4	6	0	3	Dataset 1	NA	NA	NA	NA	0	0	1.5	698.951	0	0	0.00858429
	2	6578965b160d151ba2e2ba5a	0	14	0	0	cell	polygon	NA	409.174	592.026	510.936	8555.02	0	5	0	0	3	Dataset 1	NA	NA	NA	NA	0	0	0	399.52	0	0	0
	2	65789665160d151ba2e2ba5d	0	15	0	0	cell	polygon	NA	556.228	865.871	753.258	15466.3	0	1	7	0	3	Dataset 1	NA	NA	NA	NA	0	0	7	722.275	0	0	0.00969159
	2	65789669160d151ba2e2ba60	0	15	0	0	cell	polygon	NA	501.665	892.186	628.615	12149.5	0	1	13	0	3	Dataset 1	NA	NA	NA	NA	0	0	13	567.381	0	0	0.0229123
	2	65789671160d151ba2e2ba63	0	15	0	0	cell	polygon	NA	533.107	395.13	927.351	10541.7	0	5	3	0	3	Dataset 1	NA	NA	NA	NA	0	0	0.6	492.298	0	0	0.00609387
	2	65789680160d151ba2e2ba66	0	16	0	0	cell	polygon	NA	403.056	575.47	959.76	9043.06	0	12	20	25	3	Dataset 1	NA	NA	NA	NA	0	2.08333	1.66667	422.311	0	0.0591981	0.0473585
	2	65789684160d151ba2e2ba69	0	16	0	0	cell	polygon	NA	493.63	781.639	646.53	12596	2	10	4	23	3	Dataset 1	NA	NA	NA	NA	0.2	2.3	0.4	588.232	0.00340002	0.0391002	0.00680004
	2	65789689160d151ba2e2ba6c	0	16	0	0	cell	polygon	NA	523.132	500.802	524.775	10777.2	0	4	2	0	3	Dataset 1	NA	NA	NA	NA	0	0	0.5	503.297	0	0	0.0039738
	2	6578968e160d151ba2e2ba6f	0	16	0	0	cell	polygon	NA	597.222	895.954	432.012	15440.8	5	11	2	15	3	Dataset 1	NA	NA	NA	NA	0.454545	1.36364	0.181818	721.087	0.00693398	0.0208019	0.00277359
	2	65789692160d151ba2e2ba72	0	16	0	0	cell	polygon	NA	388.293	226.231	736.691	7815.94	4	6	0	5	3	Dataset 1	NA	NA	NA	NA	0.666667	0.833333	0	365.005	0.0109588	0.0136985	0
	2	6578969b160d151ba2e2ba75	0	17	0	0	cell	polygon	NA	797.078	476.704	829.304	18068.3	0	5	4	0	3	Dataset 1	NA	NA	NA	NA	0	0	0.8	843.789	0	0	0.00474052
	2	6578969f160d151ba2e2ba78	0	17	0	0	cell	polygon	NA	440.289	264.324	944.917	11270.3	0	6	2	0	3	Dataset 1	NA	NA	NA	NA	0	0	0.333333	526.321	0	0	0.00379996
	2	657896a7160d151ba2e2ba7b	0	17	0	0	cell	polygon	NA	640.971	820.336	813.583	16401.1	0	11	2	1	3	Dataset 1	NA	NA	NA	NA	0	0.0909091	0.181818	765.932	0	0.0013056	0.0026112
	2	657896ab160d151ba2e2ba7e	0	17	0	0	cell	polygon	NA	325.543	601.569	426.989	7054.04	0	9	2	0	3	Dataset 1	NA	NA	NA	NA	0	0	0.222222	329.424	0	0	0.00607121
	2	657896b0160d151ba2e2ba81	0	17	0	0	cell	polygon	NA	498.182	600.426	572.799	17643.4	0	4	7	0	3	Dataset 1	NA	NA	NA	NA	0	0	1.75	823.949	0	0	0.00849567
	2	657896ba160d151ba2e2ba84	0	18	0	0	cell	polygon	NA	399.976	163.328	308.275	7854.57	0	0	0	0	3	Dataset 1	NA	NA	NA	NA	NA	NA	NA	366.808	0	0	0
	2	657896be160d151ba2e2ba87	0	18	0	0	cell	polygon	NA	637.687	332.142	271.497	14190.9	0	3	4	0	3	Dataset 1	NA	NA	NA	NA	0	0	1.33333	662.714	0	0	0.00603578
	2	65789788160d151ba2e2ba8a	0	18	0	0	cell	polygon	NA	542.221	277.97	986.35	11060.2	0	0	4	0	3	Dataset 1	NA	NA	NA	NA	NA	NA	Inf	516.51	0	0	0.00774428
	2	6578978b160d151ba2e2ba8d	0	18	0	0	cell	polygon	NA	343.459	328.854	895.269	6145.55	0	0	1	0	3	Dataset 1	NA	NA	NA	NA	NA	NA	Inf	286.997	0	0	0.00348435
	2	65789791160d151ba2e2ba90	0	18	0	0	cell	polygon	NA	717.493	772.963	273.891	13780.7	0	0	2	0	3	Dataset 1	NA	NA	NA	NA	NA	NA	Inf	643.557	0	0	0.00310773
	2	65789796160d151ba2e2ba93	0	18	0	0	cell	polygon	NA	467.001	923.706	684.048	8859.32	0	0	0	0	3	Dataset 1	NA	NA	NA	NA	NA	NA	NA	413.73	0	0	0
	2	6578979d160d151ba2e2ba96	0	18	0	0	cell	polygon	NA	533.149	277.742	481.473	6991.72	0	2	0	0	3	Dataset 1	NA	NA	NA	NA	0	0	0	326.513	0	0	0
	2	657897a7160d151ba2e2ba99	0	19	0	0	cell	polygon	NA	532.601	489.751	532.788	11116.6	0	14	5	0	3	Dataset 1	NA	NA	NA	NA	0	0	0.357143	519.147	0	0	0.00963118
	2	657897ab160d151ba2e2ba9c	0	19	0	0	cell	polygon	NA	532.186	507.55	469.738	12392	0	17	6	0	3	Dataset 1	NA	NA	NA	NA	0	0	0.352941	578.708	0	0	0.0103679
	2	657897b5160d151ba2e2ba9f	0	19	0	0	cell	polygon	NA	679.605	681.758	355.323	21306.4	0	11	10	0	3	Dataset 1	NA	NA	NA	NA	0	0	0.909091	995.007	0	0	0.0100502
	2	657897b9160d151ba2e2baa2	0	19	0	0	cell	polygon	NA	450.777	232.474	375.931	12532.2	0	2	11	0	3	Dataset 1	NA	NA	NA	NA	0	0	5.5	585.253	0	0	0.0187953
	2	657897c3160d151ba2e2baa5	0	19	0	0	cell	polygon	NA	464.019	292.847	784.826	15168.4	0	7	3	0	3	Dataset 1	NA	NA	NA	NA	0	0	0.428571	708.365	0	0	0.0042351
	2	657897d1160d151ba2e2baa8	0	20	0	0	cell	polygon	NA	550.185	425.321	600.104	11140.1	0	2	7	0	3	Dataset 1	NA	NA	NA	NA	0	0	3.5	520.24	0	0	0.0134553
	2	657897d5160d151ba2e2baab	0	20	0	0	cell	polygon	NA	428.439	243.828	341.323	10975.6	0	0	0	0	3	Dataset 1	NA	NA	NA	NA	NA	NA	NA	512.561	0	0	0
	2	657897e0160d151ba2e2baae	0	20	0	0	cell	polygon	NA	554.167	637.632	733.221	11896.1	0	4	0	0	3	Dataset 1	NA	NA	NA	NA	0	0	0	555.548	0	0	0
	2	65789820160d151ba2e2bab1	0	20	0	0	cell	polygon	NA	573.606	127.753	697.161	10050.2	0	2	0	0	3	Dataset 1	NA	NA	NA	NA	0	0	0	469.342	0	0	0
	2	65789829160d151ba2e2bab4	0	21	0	0	cell	polygon	NA	518.726	184.269	933.758	12659.2	0	0	3	0	3	Dataset 1	NA	NA	NA	NA	NA	NA	Inf	591.184	0	0	0.00507457
	2	6578982d160d151ba2e2bab7	0	21	0	0	cell	polygon	NA	665.973	304.679	470.721	20222.3	0	15	7	0	3	Dataset 1	NA	NA	NA	NA	0	0	0.466667	944.383	0	0	0.00741225
	2	65789832160d151ba2e2baba	0	21	0	0	cell	polygon	NA	347.517	656.947	737.444	7636.88	0	1	2	0	3	Dataset 1	NA	NA	NA	NA	0	0	2	356.642	0	0	0.00560786
	2	65789837160d151ba2e2babd	0	21	0	0	cell	polygon	NA	331.374	662.947	969.11	6111.32	0	1	1	0	3	Dataset 1	NA	NA	NA	NA	0	0	1	285.399	0	0	0.00350387
	2	6578985e160d151ba2e2bac0	0	22	0	0	cell	polygon	NA	555.168	327.019	624.03	15303.6	1	12	2	2	3	Dataset 1	NA	NA	NA	NA	0.0833333	0.166667	0.166667	714.678	0.00139923	0.00279846	0.00279846
	2	65789862160d151ba2e2bac3	0	22	0	0	cell	polygon	NA	404.123	600.357	644.652	8610.62	0	4	3	0	3	Dataset 1	NA	NA	NA	NA	0	0	0.75	402.116	0	0	0.00746054
	2	65789864160d151ba2e2bac6	0	22	0	0	cell	polygon	NA	339.697	379.993	921.645	8363.67	0	1	2	0	3	Dataset 1	NA	NA	NA	NA	0	0	2	390.583	0	0	0.00512054
	2	65789868160d151ba2e2bac9	0	22	0	0	cell	polygon	NA	323.827	522.132	434.602	7352.19	0	3	0	1	3	Dataset 1	NA	NA	NA	NA	0	0.333333	0	343.347	0	0.0029125	0
	2	65789874160d151ba2e2bacc	0	23	0	0	cell	polygon	NA	518.689	236.434	577.568	12105	1	10	2	0	3	Dataset 1	NA	NA	NA	NA	0.1	0	0.2	565.304	0.00176896	0	0.00353792
	2	65789879160d151ba2e2bacf	0	23	0	0	cell	polygon	NA	621.467	340.237	600.939	11753.6	0	2	1	1	3	Dataset 1	NA	NA	NA	NA	0	0.5	0.5	548.894	0	0.00182185	0.00182185
	2	6578987e160d151ba2e2bad2	0	23	0	0	cell	polygon	NA	588.927	600.857	610.478	15126.9	0	4	1	0	3	Dataset 1	NA	NA	NA	NA	0	0	0.25	706.425	0	0	0.00141558
	2	65789882160d151ba2e2bad5	0	23	0	0	cell	polygon	NA	441.929	480.969	360.152	9529.64	0	1	1	0	3	Dataset 1	NA	NA	NA	NA	0	0	1	445.034	0	0	0.00224702
	2	65789887160d151ba2e2bad8	0	23	0	0	cell	polygon	NA	494.063	197.459	837.674	10432.3	0	6	2	0	3	Dataset 1	NA	NA	NA	NA	0	0	0.333333	487.187	0	0	0.0041052
	2	65789898160d151ba2e2badb	0	25	0	0	cell	polygon	NA	581.278	233.009	928.913	16683.7	1	3	8	1	3	Dataset 1	NA	NA	NA	NA	0.333333	0.333333	2.66667	779.131	0.00128348	0.00128348	0.0102678
	2	6578989b160d151ba2e2bade	0	25	0	0	cell	polygon	NA	394.905	419.967	897.951	9665.69	0	1	2	0	3	Dataset 1	NA	NA	NA	NA	0	0	2	451.388	0	0	0.00443078
	2	657898a0160d151ba2e2bae1	0	25	0	0	cell	polygon	NA	418.834	897.449	466.739	11552.3	7	8	3	49	3	Dataset 1	NA	NA	NA	NA	0.875	6.125	0.375	539.493	0.0129751	0.090826	0.00556078
	2	657898a7160d151ba2e2bae4	0	26	0	0	cell	polygon	NA	426.474	226.947	568.198	10022.9	0	2	1	1	3	Dataset 1	NA	NA	NA	NA	0	0.5	0.5	468.072	0	0.00213643	0.00213643
	2	657898ae160d151ba2e2bae7	0	26	0	0	cell	polygon	NA	532.422	377.432	678.753	13394.2	0	14	1	0	3	Dataset 1	NA	NA	NA	NA	0	0	0.0714286	625.507	0	0	0.0015987
	2	657898b2160d151ba2e2baea	0	26	0	0	cell	polygon	NA	544.219	485.174	620.03	9450.06	1	11	5	0	3	Dataset 1	NA	NA	NA	NA	0.0909091	0	0.454545	441.318	0.00226594	0	0.0113297
	2	657898ba160d151ba2e2baed	0	27	0	0	cell	polygon	NA	407.145	222.721	530.297	8864.29	0	4	2	0	3	Dataset 1	NA	NA	NA	NA	0	0	0.5	413.962	0	0	0.00483136
	2	657898bd160d151ba2e2baf0	0	27	0	0	cell	polygon	NA	410.911	717.654	373.635	11450.8	0	2	2	0	3	Dataset 1	NA	NA	NA	NA	0	0	1	534.752	0	0	0.00374005
	2	657898bf160d151ba2e2baf3	0	27	0	0	cell	polygon	NA	343.038	470.292	892.176	6191.78	0	4	1	0	3	Dataset 1	NA	NA	NA	NA	0	0	0.25	289.156	0	0	0.00345834
	2	657898e8160d151ba2e2baf9	0	29	0	0	cell	polygon	NA	584.624	242.606	930.308	14606.1	0	2	2	0	3	Dataset 1	NA	NA	NA	NA	0	0	1	682.103	0	0	0.00293211
	2	657898ec160d151ba2e2bafc	0	29	0	0	cell	polygon	NA	267.685	377.013	611.07	5179.71	0	2	0	0	3	Dataset 1	NA	NA	NA	NA	0	0	0	241.893	0	0	0
	2	657898f2160d151ba2e2baff	0	29	0	0	cell	polygon	NA	504.946	570.126	794.391	15332.9	0	0	3	0	3	Dataset 1	NA	NA	NA	NA	NA	NA	Inf	716.045	0	0	0.00418968
	2	657898fe160d151ba2e2bb02	0	30	0	0	cell	polygon	NA	617.588	160.879	363.482	22610.1	0	5	10	0	3	Dataset 1	NA	NA	NA	NA	0	0	2	1055.89	0	0	0.00947065
	2	65789903160d151ba2e2bb05	0	30	0	0	cell	polygon	NA	667.58	618.486	791.35	30204.6	0	6	8	3	3	Dataset 1	NA	NA	NA	NA	0	0.5	1.33333	1410.55	0	0.00212682	0.00567153
	2	65789907160d151ba2e2bb08	0	30	0	0	cell	polygon	NA	373.377	166.378	928.476	7813.9	0	6	2	1	3	Dataset 1	NA	NA	NA	NA	0	0.166667	0.333333	364.909	0	0.00274041	0.00548082
	2	65789919160d151ba2e2bb0b	0	31	0	0	cell	polygon	NA	577.277	293.923	624.022	11835.2	0	1	3	0	3	Dataset 1	NA	NA	NA	NA	0	0	3	552.706	0	0	0.00542784
	2	6578991f160d151ba2e2bb0e	0	31	0	0	cell	polygon	NA	405.13	733.194	312.984	10057.8	0	0	3	0	3	Dataset 1	NA	NA	NA	NA	NA	NA	Inf	469.698	0	0	0.00638709
	2	65789925160d151ba2e2bb11	0	31	0	0	cell	polygon	NA	627.737	335.098	817.159	14241.5	0	1	1	0	3	Dataset 1	NA	NA	NA	NA	0	0	1	665.078	0	0	0.00150358
	2	6578992e160d151ba2e2bb14	0	32	0	0	cell	polygon	NA	506.442	520.19	704.116	12605	0	1	8	0	3	Dataset 1	NA	NA	NA	NA	0	0	8	588.656	0	0	0.0135903
	2	65789930160d151ba2e2bb17	0	32	0	0	cell	polygon	NA	321.701	267.972	650.162	6547.28	0	8	0	0	3	Dataset 1	NA	NA	NA	NA	0	0	0	305.758	0	0	0
	2	65789933160d151ba2e2bb1a	0	32	0	0	cell	polygon	NA	285.097	307.387	580.608	5202.83	0	7	3	0	3	Dataset 1	NA	NA	NA	NA	0	0	0.428571	242.972	0	0	0.0123471
	2	65789939160d151ba2e2bb1d	0	32	0	0	cell	polygon	NA	463.057	134.773	628.386	14597.3	0	7	3	0	3	Dataset 1	NA	NA	NA	NA	0	0	0.428571	681.693	0	0	0.0044008
	2	6578993e160d151ba2e2bb20	0	32	0	0	cell	polygon	NA	416.122	749.682	804.947	9303.76	0	3	1	0	3	Dataset 1	NA	NA	NA	NA	0	0	0.333333	434.486	0	0	0.00230157
	2	65789948160d151ba2e2bb23	0	33	0	0	cell	polygon	NA	632.449	366.676	708.506	20834.7	0	11	9	2	3	Dataset 1	NA	NA	NA	NA	0	0.181818	0.818182	972.981	0	0.00205554	0.00924992
	2	6578994a160d151ba2e2bb26	0	33	0	0	cell	polygon	NA	399.098	337.4	849.499	8606.23	0	2	0	3	3	Dataset 1	NA	NA	NA	NA	0	1.5	0	401.911	0	0.00746434	0
	2	65789959160d151ba2e2bb29	0	33	0	0	cell	polygon	NA	481.218	677.589	499.754	14965.4	0	5	3	2	3	Dataset 1	NA	NA	NA	NA	0	0.4	0.6	698.883	0	0.00286171	0.00429257
	3	657395c4c0be8a8ce0f10aa9	0	1	0	0	cell	polygon	NA	834.436	525.846	172.311	27148.7	4	85	9	7	1	Dataset 1	NA	NA	NA	NA	0.0470588	0.0823529	0.105882	1267.84	0.00315496	0.00552119	0.00709867
	3	657395cfc0be8a8ce0f10b57	0	4	0	0	cell	polygon	NA	1003.46	430.453	694.031	32073.7	6	179	15	0	1	Dataset 1	NA	NA	NA	NA	0.0335196	0	0.0837989	1497.84	0.00400577	0	0.0100144
	3	657395d4c0be8a8ce0f10bb3	0	4	0	0	cell	polygon	NA	906.244	755.864	694.508	33218.1	2	140	8	1	1	Dataset 1	NA	NA	NA	NA	0.0142857	0.00714286	0.0571429	1551.28	0.00128926	0.000644628	0.00515702
	3	657395e2c0be8a8ce0f10cd0	0	6	0	0	cell	polygon	NA	1328.09	362.624	275.751	105431	2	613	38	12	1	Dataset 1	NA	NA	NA	NA	0.00326264	0.0195759	0.0619902	4923.65	0.000406203	0.00243722	0.00771785
	3	657395e7c0be8a8ce0f10d32	0	6	0	0	cell	polygon	NA	1363.83	745.991	880.617	57973.3	5	358	34	10	1	Dataset 1	NA	NA	NA	NA	0.0139665	0.027933	0.0949721	2707.35	0.00184682	0.00369365	0.0125584
	3	657395f1c0be8a8ce0f10e11	0	8	0	0	cell	polygon	NA	745.634	141.69	514.024	25966.5	1	154	8	0	1	Dataset 1	NA	NA	NA	NA	0.00649351	0	0.0519481	1212.64	0.000824649	0	0.00659719
	3	657395f8c0be8a8ce0f10ea3	0	9	0	0	cell	polygon	NA	1237.43	442.387	641.588	50904.5	6	125	11	2	1	Dataset 1	NA	NA	NA	NA	0.048	0.016	0.088	2377.24	0.00252393	0.000841311	0.00462721
	3	6573960fc0be8a8ce0f114ab	0	9	0	0	cell	polygon	NA	945.318	673.96	328.076	27860.6	3	148	10	2	1	Dataset 1	NA	NA	NA	NA	0.0202703	0.0135135	0.0675676	1301.09	0.00230576	0.00153717	0.00768585
	3	65739614c0be8a8ce0f11619	0	9	0	0	cell	polygon	NA	1177.18	840.727	740.979	52687.4	2	232	24	5	1	Dataset 1	NA	NA	NA	NA	0.00862069	0.0215517	0.103448	2460.5	0.000812842	0.00203211	0.0097541
	3	6573961bc0be8a8ce0f1185a	0	10	0	0	cell	polygon	NA	801.695	559.625	360.657	34498.9	3	187	8	15	1	Dataset 1	NA	NA	NA	NA	0.0160428	0.0802139	0.0427807	1611.1	0.00186208	0.00931042	0.00496556
	3	6573961fc0be8a8ce0f1197f	0	10	0	0	cell	polygon	NA	697.156	881.044	751.955	19616.1	3	117	7	1	1	Dataset 1	NA	NA	NA	NA	0.025641	0.00854701	0.0598291	916.073	0.00327485	0.00109162	0.00764132
	3	65739626c0be8a8ce0f11b9e	0	10	0	0	cell	polygon	NA	833.524	753.362	331.779	24680.3	4	107	5	7	1	Dataset 1	NA	NA	NA	NA	0.0373832	0.0654206	0.046729	1152.57	0.00347051	0.00607339	0.00433813
	3	65739634c0be8a8ce0f11fa9	0	11	0	0	cell	polygon	NA	910.976	925.006	770.449	22120.1	0	234	9	3	1	Dataset 1	NA	NA	NA	NA	0	0.0128205	0.0384615	1033.01	0	0.00290413	0.0087124
	3	65739639c0be8a8ce0f12110	0	12	0	0	cell	polygon	NA	827.656	568.052	597.01	33042.5	2	105	14	4	1	Dataset 1	NA	NA	NA	NA	0.0190476	0.0380952	0.133333	1543.08	0.00129611	0.00259221	0.00907274
	3	6573963cc0be8a8ce0f121cb	0	12	0	0	cell	polygon	NA	745.969	733.752	831.447	39763.6	4	67	8	2	1	Dataset 1	NA	NA	NA	NA	0.0597015	0.0298507	0.119403	1856.96	0.00215406	0.00107703	0.00430811
	3	65739661c0be8a8ce0f12640	0	15	0	0	cell	polygon	NA	930.623	226.625	497.271	29575.8	4	162	27	4	1	Dataset 1	NA	NA	NA	NA	0.0246914	0.0246914	0.166667	1381.19	0.00289605	0.00289605	0.0195484
	3	65739668c0be8a8ce0f12643	0	16	0	0	cell	polygon	NA	762.353	135.459	710.595	24886.8	0	193	17	0	1	Dataset 1	NA	NA	NA	NA	0	0	0.0880829	1162.21	0	0	0.0146273
	3	6573966cc0be8a8ce0f12646	0	16	0	0	cell	polygon	NA	630.709	678.38	262.584	15820.7	10	150	10	9	1	Dataset 1	NA	NA	NA	NA	0.0666667	0.06	0.0666667	738.826	0.013535	0.0121815	0.013535
	3	65739677c0be8a8ce0f12649	0	16	0	0	cell	polygon	NA	613.641	531.863	360.516	18136	6	162	19	6	1	Dataset 1	NA	NA	NA	NA	0.037037	0.037037	0.117284	846.951	0.00708423	0.00708423	0.0224334
	3	657396afc0be8a8ce0f1264c	0	20	1	0	cell	polygon	NA	611.899	383.445	359.139	19648.3	4	111	9	39	1	Dataset 1	NA	NA	NA	NA	0.036036	0.351351	0.0810811	917.576	0.00435931	0.0425033	0.00980846
	3	657396b3c0be8a8ce0f1264f	0	20	1	0	cell	polygon	NA	578.631	434.704	629.612	19784	13	62	6	44	1	Dataset 1	NA	NA	NA	NA	0.209677	0.709677	0.0967742	923.912	0.0140706	0.0476236	0.00649413
	3	657396b6c0be8a8ce0f12652	0	20	1	0	cell	polygon	NA	853.749	860.657	697.76	28227.8	0	202	13	6	1	Dataset 1	NA	NA	NA	NA	0	0.029703	0.0643564	1318.24	0	0.00455153	0.00986165
	3	657396bdc0be8a8ce0f12655	0	22	1	0	cell	polygon	NA	1054.52	530.659	364.388	21415.7	2	121	13	6	1	Dataset 1	NA	NA	NA	NA	0.0165289	0.0495868	0.107438	1000.11	0.00199977	0.00599931	0.0129985
	3	657396c2c0be8a8ce0f12658	0	22	1	0	cell	polygon	NA	1010.33	858.092	597.896	27215.2	2	150	14	4	1	Dataset 1	NA	NA	NA	NA	0.0133333	0.0266667	0.0933333	1270.95	0.00157363	0.00314725	0.0110154
	3	657396cbc0be8a8ce0f1265b	0	22	1	0	cell	polygon	NA	506.989	719.134	240.363	11861.3	0	99	0	0	1	Dataset 1	NA	NA	NA	NA	0	0	0	553.921	0	0	0
	3	6575c9e7c0be8a8ce0fb9173	0	23	1	0	cell	polygon	NA	1354.65	318.44	715.32	42460.7	5	199	29	4	1	Dataset 1	NA	NA	NA	NA	0.0251256	0.0201005	0.145729	1982.92	0.00252154	0.00201723	0.0146249
	3	6575c9f2c0be8a8ce0fb9176	0	24	1	0	cell	polygon	NA	572.854	591.305	375.572	13257.2	2	42	10	1	1	Dataset 1	NA	NA	NA	NA	0.047619	0.0238095	0.238095	619.111	0.00323044	0.00161522	0.0161522
	3	6575c9f8c0be8a8ce0fb9179	0	24	1	0	cell	polygon	NA	453.824	435.201	892.558	11585.3	1	34	8	1	1	Dataset 1	NA	NA	NA	NA	0.0294118	0.0294118	0.235294	541.031	0.00184832	0.00184832	0.0147866
	3	6575ca03c0be8a8ce0fb917c	0	25	1	0	cell	polygon	NA	725.338	790.022	290.789	30437	3	118	10	3	1	Dataset 1	NA	NA	NA	NA	0.0254237	0.0254237	0.0847458	1421.41	0.00211058	0.00211058	0.00703528
	3	6575ca0ac0be8a8ce0fb917f	0	25	1	0	cell	polygon	NA	793.583	943.849	855.854	30679.7	1	302	10	8	1	Dataset 1	NA	NA	NA	NA	0.00331126	0.0264901	0.0331126	1432.74	0.000697963	0.0055837	0.00697963
	3	6575ca19c0be8a8ce0fb9182	0	27	1	0	cell	polygon	NA	801.159	417.893	547.504	25766.9	3	120	15	10	1	Dataset 1	NA	NA	NA	NA	0.025	0.0833333	0.125	1203.31	0.00249312	0.00831039	0.0124656
	3	6575ca1ec0be8a8ce0fb9185	0	27	1	0	cell	polygon	NA	753.72	810.561	325.859	32755.6	2	255	10	10	1	Dataset 1	NA	NA	NA	NA	0.00784314	0.0392157	0.0392157	1529.68	0.00130746	0.0065373	0.0065373
	3	6575ca26c0be8a8ce0fb9188	0	28	1	0	cell	polygon	NA	629.438	588.52	797.72	20773.9	1	160	17	12	1	Dataset 1	NA	NA	NA	NA	0.00625	0.075	0.10625	970.14	0.00103078	0.0123694	0.0175233
	3	6575ca2bc0be8a8ce0fb918b	0	28	1	0	cell	polygon	NA	593.737	909.752	693.201	19562	0	128	6	0	1	Dataset 1	NA	NA	NA	NA	0	0	0.046875	913.547	0	0	0.00656781
	3	6575ca39c0be8a8ce0fb918e	0	31	1	0	cell	polygon	NA	1266.48	375.128	939.858	69335.2	9	166	19	6	1	Dataset 1	NA	NA	NA	NA	0.0542169	0.0361446	0.114458	3237.95	0.00277953	0.00185302	0.0058679
	3	6575ca45c0be8a8ce0fb9191	0	34	1	0	cell	polygon	NA	642.879	388.45	922.523	19597.8	1	147	19	3	1	Dataset 1	NA	NA	NA	NA	0.00680272	0.0204082	0.129252	915.216	0.00109264	0.00327792	0.0207601
	3	6575ca4ec0be8a8ce0fb9194	0	36	1	0	cell	polygon	NA	1095.59	674.02	384.221	50373.5	2	208	13	42	1	Dataset 1	NA	NA	NA	NA	0.00961538	0.201923	0.0625	2352.44	0.000850179	0.0178538	0.00552617
	3	6575ca56c0be8a8ce0fb9197	0	37	1	0	cell	polygon	NA	873.12	563.594	261.244	21332.5	5	118	8	2	1	Dataset 1	NA	NA	NA	NA	0.0423729	0.0169492	0.0677966	996.227	0.00501894	0.00200757	0.0080303
	3	6575ca5ec0be8a8ce0fb919a	0	38	1	0	cell	polygon	NA	955.723	814.995	629.608	49638	4	521	27	10	1	Dataset 1	NA	NA	NA	NA	0.00767754	0.0191939	0.0518234	2318.1	0.00172555	0.00431388	0.0116475
	3	6575ca6dc0be8a8ce0fb919d	0	39	1	0	cell	polygon	NA	1104.25	675.767	738.09	33940.4	2	163	15	2	1	Dataset 1	NA	NA	NA	NA	0.0122699	0.0122699	0.0920245	1585.01	0.00126182	0.00126182	0.00946363
	3	6575ca71c0be8a8ce0fb91a0	0	39	1	0	cell	polygon	NA	603.172	580.242	910.326	22222.4	1	106	13	3	1	Dataset 1	NA	NA	NA	NA	0.00943396	0.0283019	0.122642	1037.78	0.000963591	0.00289077	0.0125267
	3	6575ca7dc0be8a8ce0fb91a3	0	41	1	0	cell	polygon	NA	697.825	801.387	578.632	28861.8	1	195	14	3	1	Dataset 1	NA	NA	NA	NA	0.00512821	0.0153846	0.0717949	1347.84	0.000741925	0.00222578	0.010387
	3	6575ca88c0be8a8ce0fb91a6	0	42	1	0	cell	polygon	NA	811.814	737.134	329.809	27021	2	142	13	0	1	Dataset 1	NA	NA	NA	NA	0.0140845	0	0.0915493	1261.88	0.00158493	0	0.0103021
	3	6575ca8cc0be8a8ce0fb91a9	0	42	1	0	cell	polygon	NA	744.698	184.605	792.621	25933.8	2	144	19	2	1	Dataset 1	NA	NA	NA	NA	0.0138889	0.0138889	0.131944	1211.11	0.00165138	0.00165138	0.0156881
	3	6575caadc0be8a8ce0fb91ac	0	42	1	0	cell	polygon	NA	70.5487	79.3045	182.581	22.3987	0	0	0	0	1	Dataset 1	NA	NA	NA	NA	NA	NA	NA	1.04602	0	0	0
	3	65762c6975bbf88263eccb30	0	45	0	0	cell	polygon	NA	764.028	745.778	321.675	22994.2	4	141	9	26	1	Dataset 1	NA	NA	NA	NA	0.0283688	0.184397	0.0638298	1073.83	0.00372499	0.0242124	0.00838122
	3	65762c6d75bbf88263eccb33	0	45	0	0	cell	polygon	NA	1140.05	434.916	871.355	36380.8	1	314	23	16	1	Dataset 1	NA	NA	NA	NA	0.00318471	0.0509554	0.0732484	1698.99	0.000588587	0.00941739	0.0135375
	3	65762c8075bbf88263eccb36	0	47	0	0	cell	polygon	NA	796.372	144.579	649.142	20136	4	165	16	1	1	Dataset 1	NA	NA	NA	NA	0.0242424	0.00606061	0.0969697	940.349	0.00425374	0.00106343	0.017015
	3	65762c8775bbf88263eccb39	0	49	0	0	cell	polygon	NA	835.404	258.86	861.327	41554.3	3	351	37	6	1	Dataset 1	NA	NA	NA	NA	0.00854701	0.017094	0.105413	1940.59	0.00154592	0.00309185	0.0190664
	3	65762c9575bbf88263eccb3c	0	50	0	0	cell	polygon	NA	974.111	734.023	787.893	27800.1	1	110	17	3	1	Dataset 1	NA	NA	NA	NA	0.00909091	0.0272727	0.154545	1298.26	0.000770259	0.00231078	0.0130944
	3	65762c9b75bbf88263eccb3f	0	50	0	0	cell	polygon	NA	743.975	488.084	289.978	24653.2	1	61	6	1	1	Dataset 1	NA	NA	NA	NA	0.0163934	0.0163934	0.0983607	1151.31	0.000868579	0.000868579	0.00521147
	3	65762ca775bbf88263eccb42	0	52	0	0	cell	polygon	NA	718.699	428.515	439.805	18619.3	0	134	4	3	1	Dataset 1	NA	NA	NA	NA	0	0.0223881	0.0298507	869.521	0	0.00345018	0.00460023
	3	65762cb075bbf88263eccb45	0	53	0	0	cell	polygon	NA	1014.17	109.88	741.407	46246.1	1	351	27	1	1	Dataset 1	NA	NA	NA	NA	0.002849	0.002849	0.0769231	2159.69	0.000463029	0.000463029	0.0125018
	3	65762cb475bbf88263eccb48	0	53	0	0	cell	polygon	NA	664.794	158.66	402.223	14694.6	7	95	7	6	1	Dataset 1	NA	NA	NA	NA	0.0736842	0.0631579	0.0736842	686.237	0.0102006	0.00874334	0.0102006
	3	65762cc675bbf88263eccb4b	0	54	0	0	cell	polygon	NA	759.653	517.751	585.189	27495	2	141	16	2	1	Dataset 1	NA	NA	NA	NA	0.0141844	0.0141844	0.113475	1284.01	0.00155761	0.00155761	0.0124609
	3	65762cca75bbf88263eccb4e	0	54	0	0	cell	polygon	NA	618.993	779.11	589.064	13596.9	6	106	6	27	1	Dataset 1	NA	NA	NA	NA	0.0566038	0.254717	0.0566038	634.974	0.00944921	0.0425215	0.00944921
	3	65762cd375bbf88263eccb51	0	54	0	0	cell	polygon	NA	720.434	343.269	694.608	20808.4	1	40	12	0	1	Dataset 1	NA	NA	NA	NA	0.025	0	0.3	971.752	0.00102907	0	0.0123488
	3	65762cdc75bbf88263eccb54	0	56	0	0	cell	polygon	NA	892.97	358.226	274.295	29753.7	1	126	13	4	1	Dataset 1	NA	NA	NA	NA	0.00793651	0.031746	0.103175	1389.5	0.000719683	0.00287873	0.00935588
	3	65762ce675bbf88263eccb57	0	59	0	0	cell	polygon	NA	1257.46	662.72	486.609	34365.3	1	207	12	6	1	Dataset 1	NA	NA	NA	NA	0.00483092	0.0289855	0.057971	1604.86	0.000623107	0.00373864	0.00747728
	3	65762cec75bbf88263eccb5a	0	60	0	0	cell	polygon	NA	627.354	389.092	315.669	22594.5	1	172	13	2	1	Dataset 1	NA	NA	NA	NA	0.00581395	0.0116279	0.0755814	1055.16	0.000947722	0.00189544	0.0123204
	3	65762cf075bbf88263eccb5d	0	60	0	0	cell	polygon	NA	908.955	154.508	397.665	28623	0	96	6	8	1	Dataset 1	NA	NA	NA	NA	0	0.0833333	0.0625	1336.69	0	0.00598491	0.00448869
	3	65762cf875bbf88263eccb60	0	61	0	0	cell	polygon	NA	1311.72	739.398	348.421	56972.7	3	72	20	6	1	Dataset 1	NA	NA	NA	NA	0.0416667	0.0833333	0.277778	2660.63	0.00112755	0.00225511	0.00751703
	3	65762d0275bbf88263eccb63	0	62	0	0	cell	polygon	NA	771.705	781.669	633.535	29041.7	7	239	12	20	1	Dataset 1	NA	NA	NA	NA	0.0292887	0.083682	0.0502092	1356.25	0.00516131	0.0147466	0.00884795
	3	65762d0675bbf88263eccb66	0	62	0	0	cell	polygon	NA	679.271	478.513	702.101	29561.5	1	440	12	22	1	Dataset 1	NA	NA	NA	NA	0.00227273	0.05	0.0272727	1380.52	0.000724363	0.015936	0.00869235
	3	65762d0c75bbf88263eccb69	0	63	0	0	cell	polygon	NA	819.372	618.139	767.613	25306.2	6	107	15	17	1	Dataset 1	NA	NA	NA	NA	0.0560748	0.158879	0.140187	1181.8	0.00507701	0.0143849	0.0126925
	3	65762d0f75bbf88263eccb6c	0	63	0	0	cell	polygon	NA	800.162	749.717	899.56	29407.8	5	109	13	39	1	Dataset 1	NA	NA	NA	NA	0.0458716	0.357798	0.119266	1373.34	0.00364075	0.0283979	0.00946595
	3	65762d1b75bbf88263eccb6f	0	66	0	0	cell	polygon	NA	990.396	797.272	344.865	32588.6	2	251	13	4	1	Dataset 1	NA	NA	NA	NA	0.00796813	0.0159363	0.0517928	1521.89	0.00131416	0.00262832	0.00854203
	3	65762d1f75bbf88263eccb72	0	66	0	0	cell	polygon	NA	807.407	88.2219	663.268	30357.1	3	167	15	5	1	Dataset 1	NA	NA	NA	NA	0.0179641	0.0299401	0.0898204	1417.68	0.00211614	0.0035269	0.0105807
	3	65762d2475bbf88263eccb75	0	67	0	0	cell	polygon	NA	867.111	785.903	374.228	20897.6	5	167	12	3	1	Dataset 1	NA	NA	NA	NA	0.0299401	0.0179641	0.0718563	975.918	0.00512338	0.00307403	0.0122961
	3	65762d2d75bbf88263eccb78	0	68	0	0	cell	polygon	NA	1581.52	365.626	578.326	41022.8	5	278	20	2	1	Dataset 1	NA	NA	NA	NA	0.0179856	0.00719424	0.0719424	1915.76	0.00260993	0.00104397	0.0104397
	3	65762d3375bbf88263eccb7b	0	68	0	0	cell	polygon	NA	907.504	108.032	435.529	25839.2	1	122	18	0	1	Dataset 1	NA	NA	NA	NA	0.00819672	0	0.147541	1206.69	0.000828711	0	0.0149168
	3	65762d3b75bbf88263eccb7e	0	70	0	0	cell	polygon	NA	1210.24	824.903	550.638	25719.4	0	67	5	0	1	Dataset 1	NA	NA	NA	NA	0	0	0.0746269	1201.1	0	0	0.00416286
	3	65762d4075bbf88263eccb81	0	70	0	0	cell	polygon	NA	852.5	977.433	484.304	14728.8	1	55	7	0	1	Dataset 1	NA	NA	NA	NA	0.0181818	0	0.127273	687.836	0.00145384	0	0.0101769
	3	65762d4a75bbf88263eccb84	0	73	0	0	cell	polygon	NA	620.506	483.186	397.029	22802	1	98	6	4	1	Dataset 1	NA	NA	NA	NA	0.0102041	0.0408163	0.0612245	1064.85	0.000939096	0.00375639	0.00563458
	3	65762d4d75bbf88263eccb87	0	73	0	0	cell	polygon	NA	731.449	152.831	377.014	17604.8	1	71	5	3	1	Dataset 1	NA	NA	NA	NA	0.0140845	0.0422535	0.0704225	822.143	0.00121633	0.003649	0.00608167
	3	65762d5575bbf88263eccb8a	0	74	0	0	cell	polygon	NA	708.009	483.629	445.746	33399.5	6	374	27	12	1	Dataset 1	NA	NA	NA	NA	0.0160428	0.0320856	0.0721925	1559.75	0.00384676	0.00769352	0.0173104
	3	65762d5875bbf88263eccb8d	0	74	0	0	cell	polygon	NA	636.82	465.532	658.575	24043.3	4	360	17	8	1	Dataset 1	NA	NA	NA	NA	0.0111111	0.0222222	0.0472222	1122.82	0.00356246	0.00712491	0.0151404
	3	65762e9d75bbf88263eccb90	0	75	0	0	cell	polygon	NA	828.06	351.901	536.769	28315.8	0	120	16	1	1	Dataset 1	NA	NA	NA	NA	0	0.00833333	0.133333	1322.35	0	0.000756232	0.0120997
	3	65762ea275bbf88263eccb93	0	75	0	0	cell	polygon	NA	875.308	324.804	944.702	39451.7	4	191	9	5	1	Dataset 1	NA	NA	NA	NA	0.0209424	0.026178	0.0471204	1842.4	0.00217109	0.00271386	0.00488494
	3	65762f2e75bbf88263eccb96	0	78	0	0	cell	polygon	NA	777.438	843.666	435.871	22783.7	1	87	19	0	1	Dataset 1	NA	NA	NA	NA	0.0114943	0	0.218391	1064	0.000939852	0	0.0178572
	3	65762f4975bbf88263eccb99	0	79	0	0	cell	polygon	NA	870.769	481.019	835.501	30072.1	28	209	15	82	1	Dataset 1	NA	NA	NA	NA	0.133971	0.392344	0.0717703	1404.37	0.0199378	0.0583893	0.010681
	3	65762f4e75bbf88263eccb9c	0	79	0	0	cell	polygon	NA	837.591	726.247	874.412	20189.1	3	284	14	4	1	Dataset 1	NA	NA	NA	NA	0.0105634	0.0140845	0.0492958	942.832	0.0031819	0.00424254	0.0148489
	3	65762ffe75bbf88263eccb9f	0	80	0	0	cell	polygon	NA	1128.05	74.5839	831.807	31904.4	3	213	12	4	1	Dataset 1	NA	NA	NA	NA	0.0140845	0.0187793	0.056338	1489.94	0.00201351	0.00268468	0.00805404
	3	6576300c75bbf88263eccba2	0	77	0	0	cell	polygon	NA	943.67	800.34	926.108	35192.4	3	164	12	4	1	Dataset 1	NA	NA	NA	NA	0.0182927	0.0243902	0.0731707	1643.49	0.00182539	0.00243385	0.00730155
	3	6576301775bbf88263eccba5	0	75	0	0	cell	polygon	NA	1282.74	807.188	631.97	25119.9	0	195	13	0	1	Dataset 1	NA	NA	NA	NA	0	0	0.0666667	1173.1	0	0	0.0110817
	3	6576303475bbf88263eccba8	0	68	0	0	cell	polygon	NA	759.869	144.218	975.118	19905	3	123	13	4	1	Dataset 1	NA	NA	NA	NA	0.0243902	0.0325203	0.105691	929.564	0.00322732	0.00430309	0.0139851
	3	6576403d75bbf88263eccbab	0	68	0	0	cell	polygon	NA	1290.59	586.149	718.125	33031.1	1	160	23	10	1	Dataset 1	NA	NA	NA	NA	0.00625	0.0625	0.14375	1542.55	0.000648277	0.00648277	0.0149104
	3	6576404775bbf88263eccbae	0	67	0	0	cell	polygon	NA	654.644	781.81	881.577	18609.1	1	73	2	1	1	Dataset 1	NA	NA	NA	NA	0.0136986	0.0136986	0.0273973	869.044	0.00115069	0.00115069	0.00230138
	3	6576404e75bbf88263eccbb1	0	66	0	0	cell	polygon	NA	523.192	668.072	250.957	12869.2	3	37	2	5	1	Dataset 1	NA	NA	NA	NA	0.0810811	0.135135	0.0540541	600.99	0.00499176	0.00831961	0.00332784
	3	6576405575bbf88263eccbb4	0	64	0	0	cell	polygon	NA	868.82	502.577	838.155	33149.9	7	80	23	7	1	Dataset 1	NA	NA	NA	NA	0.0875	0.0875	0.2875	1548.1	0.00452167	0.00452167	0.0148569
	3	6576405a75bbf88263eccbb7	0	64	0	0	cell	polygon	NA	938.653	824.589	767.849	51120.2	16	359	32	14	1	Dataset 1	NA	NA	NA	NA	0.0445682	0.0389972	0.0891365	2387.31	0.0067021	0.00586434	0.0134042
	3	6576405e75bbf88263eccbba	0	64	0	0	cell	polygon	NA	1071.43	914.806	494.011	32050.1	1	63	6	1	1	Dataset 1	NA	NA	NA	NA	0.015873	0.015873	0.0952381	1496.74	0.000668119	0.000668119	0.00400872
	3	6576406875bbf88263eccbbd	0	62	0	0	cell	polygon	NA	542.693	960.54	752.672	14492.2	1	105	6	0	1	Dataset 1	NA	NA	NA	NA	0.00952381	0	0.0571429	676.783	0.00147758	0	0.00886546
	3	6576407575bbf88263eccbc0	0	60	0	0	cell	polygon	NA	543.098	708.769	721.501	11378.9	0	74	3	1	1	Dataset 1	NA	NA	NA	NA	0	0.0135135	0.0405405	531.396	0	0.00188184	0.00564551
	3	6576407875bbf88263eccbc3	0	60	0	0	cell	polygon	NA	530.93	871.615	796.103	8748.93	1	78	2	0	1	Dataset 1	NA	NA	NA	NA	0.0128205	0	0.025641	408.575	0.00244753	0	0.00489506
	3	6576407f75bbf88263eccbc6	0	59	0	0	cell	polygon	NA	927.305	347.154	600.604	21032.1	1	139	15	8	1	Dataset 1	NA	NA	NA	NA	0.00719424	0.057554	0.107914	982.201	0.00101812	0.00814497	0.0152718
	3	657641bf75bbf88263eccbc9	0	59	0	0	cell	polygon	NA	1296.46	266.306	717.833	24842.1	2	126	8	0	1	Dataset 1	NA	NA	NA	NA	0.015873	0	0.0634921	1160.12	0.00172395	0	0.00689581
	3	657641d275bbf88263eccbcc	0	54	0	0	cell	polygon	NA	589.833	688.523	976.118	15509.7	0	47	5	1	1	Dataset 1	NA	NA	NA	NA	0	0.0212766	0.106383	724.302	0	0.00138064	0.0069032
	3	657641db75bbf88263eccbcf	0	54	0	0	cell	polygon	NA	1015.88	962.321	451.4	24201.5	5	75	8	12	1	Dataset 1	NA	NA	NA	NA	0.0666667	0.16	0.106667	1130.21	0.00442395	0.0106175	0.00707832
	3	657641fd75bbf88263eccbd2	0	54	0	0	cell	polygon	NA	954.557	829.967	752.072	23162.4	12	128	2	8	1	Dataset 1	NA	NA	NA	NA	0.09375	0.0625	0.015625	1081.68	0.0110938	0.00739588	0.00184897
	3	6576421575bbf88263eccbd5	0	50	0	0	cell	polygon	NA	745.454	153.449	569.652	31461.7	8	92	8	4	1	Dataset 1	NA	NA	NA	NA	0.0869565	0.0434783	0.0869565	1469.26	0.00544491	0.00272245	0.00544491
	3	6576421975bbf88263eccbd8	0	50	0	0	cell	polygon	NA	914.589	243.752	857.816	17270.2	3	131	11	0	1	Dataset 1	NA	NA	NA	NA	0.0229008	0	0.0839695	806.519	0.00371969	0	0.0136389
	4	657731eb160d151ba2d3e11b	0	0	0	0	cell	polygon	NA	504.703	616.901	714.307	13478.9	8	86	8	26	2	Dataset 1	NA	NA	NA	NA	0.0930233	0.302326	0.0930233	629.466	0.0127092	0.0413049	0.0127092
	4	657731f2160d151ba2d3e13e	0	0	0	0	cell	polygon	NA	879.022	496.663	364.627	27729.8	2	57	13	25	2	Dataset 1	NA	NA	NA	NA	0.0350877	0.438596	0.22807	1294.98	0.00154442	0.0193053	0.0100387
	4	657731fa160d151ba2d3e141	0	0	0	0	cell	polygon	NA	1698.18	802.929	682.322	97329.9	25	981	107	212	2	Dataset 1	NA	NA	NA	NA	0.0254842	0.216106	0.109072	4545.31	0.00550018	0.0466415	0.0235408
	4	65773203160d151ba2d3e14e	0	1	0	0	cell	polygon	NA	474.604	358.961	380.919	8970.47	1	53	3	0	2	Dataset 1	NA	NA	NA	NA	0.0188679	0	0.0566038	418.921	0.00238709	0	0.00716126
	4	65773207160d151ba2d3e151	0	1	0	0	cell	polygon	NA	423.438	265.734	733.537	8692.81	1	54	6	0	2	Dataset 1	NA	NA	NA	NA	0.0185185	0	0.111111	405.954	0.00246333	0	0.01478
	4	6577321a160d151ba2d3e172	0	4	0	0	cell	polygon	NA	585.702	836.973	657.855	19667.2	5	131	29	16	2	Dataset 1	NA	NA	NA	NA	0.0381679	0.122137	0.221374	918.457	0.00544392	0.0174205	0.0315747
	4	6577321e160d151ba2d3e175	0	4	0	0	cell	polygon	NA	530.258	899.053	926.159	14040.5	1	45	33	0	2	Dataset 1	NA	NA	NA	NA	0.0222222	0	0.733333	655.69	0.00152511	0	0.0503286
	4	6577322b160d151ba2d3e182	0	5	0	0	cell	polygon	NA	1201.6	696.562	937.025	22869.9	3	42	25	12	2	Dataset 1	NA	NA	NA	NA	0.0714286	0.285714	0.595238	1068.02	0.00280893	0.0112357	0.0234077
	4	65773233160d151ba2d3e199	0	7	0	0	cell	polygon	NA	758.522	448.826	769.838	24959.5	7	64	21	4	2	Dataset 1	NA	NA	NA	NA	0.109375	0.0625	0.328125	1165.61	0.00600544	0.00343168	0.0180163
	4	65773239160d151ba2d3e19c	0	7	0	0	cell	polygon	NA	903.334	615.157	570.758	26437.9	5	88	13	0	2	Dataset 1	NA	NA	NA	NA	0.0568182	0	0.147727	1234.65	0.00404973	0	0.0105293
	4	6577323f160d151ba2d3e19f	0	7	0	0	cell	polygon	NA	759.143	791.628	826.046	21808.1	0	45	12	8	2	Dataset 1	NA	NA	NA	NA	0	0.177778	0.266667	1018.44	0	0.00785517	0.0117828
	4	65773245160d151ba2d3e1a2	0	7	0	0	cell	polygon	NA	963.681	939.039	527.176	42445.7	4	120	28	6	2	Dataset 1	NA	NA	NA	NA	0.0333333	0.05	0.233333	1982.22	0.00201794	0.00302692	0.0141256
	4	6577324d160d151ba2d3e1af	0	8	0	0	cell	polygon	NA	714.341	883.307	481.092	20041.5	4	145	8	6	2	Dataset 1	NA	NA	NA	NA	0.0275862	0.0413793	0.0551724	935.939	0.00427378	0.00641067	0.00854756
	4	65773251160d151ba2d3e1b2	0	8	0	0	cell	polygon	NA	714.54	960.026	688.61	12631.3	1	78	5	1	2	Dataset 1	NA	NA	NA	NA	0.0128205	0.0128205	0.0641026	589.882	0.00169525	0.00169525	0.00847627
	4	6577326c160d151ba2d3e1dd	0	12	0	0	cell	polygon	NA	1270.85	275.273	804.743	26233.2	1	159	56	19	2	Dataset 1	NA	NA	NA	NA	0.00628931	0.119497	0.352201	1225.09	0.000816267	0.0155091	0.045711
	4	65773274160d151ba2d3e1e0	0	12	0	0	cell	polygon	NA	978.054	614.189	824.552	25191.2	48	84	39	33	2	Dataset 1	NA	NA	NA	NA	0.571429	0.392857	0.464286	1176.43	0.0408014	0.028051	0.0331511
	4	6577327b160d151ba2d3e1e3	0	12	0	0	cell	polygon	NA	834.042	796.097	287.069	15994.8	0	49	16	2	2	Dataset 1	NA	NA	NA	NA	0	0.0408163	0.326531	746.958	0	0.00267753	0.0214202
	4	65773281160d151ba2d3e1e6	0	12	0	0	cell	polygon	NA	809.082	257.585	304.25	15763.6	0	134	22	3	2	Dataset 1	NA	NA	NA	NA	0	0.0223881	0.164179	736.162	0	0.00407519	0.0298847
	4	6577328a160d151ba2d3e1f3	0	13	0	0	cell	polygon	NA	1251.8	194.996	747.238	21768.1	2	223	34	3	2	Dataset 1	NA	NA	NA	NA	0.00896861	0.0134529	0.152466	1016.57	0.0019674	0.00295111	0.0334459
	4	65773290160d151ba2d3e1f6	0	13	0	0	cell	polygon	NA	606.076	71.967	909.905	11051.7	0	128	20	4	2	Dataset 1	NA	NA	NA	NA	0	0.03125	0.15625	516.112	0	0.00775025	0.0387513
	4	6577329a160d151ba2d3e203	0	14	0	0	cell	polygon	NA	681.818	741.96	666.385	22823.3	5	135	12	2	2	Dataset 1	NA	NA	NA	NA	0.037037	0.0148148	0.0888889	1065.85	0.00469111	0.00187644	0.0112587
	4	6577329f160d151ba2d3e206	0	14	0	0	cell	polygon	NA	742.823	607.513	540.545	21866.5	3	97	9	0	2	Dataset 1	NA	NA	NA	NA	0.0309278	0	0.0927835	1021.17	0.00293781	0	0.00881344
	4	657732a5160d151ba2d3e209	0	14	0	0	cell	polygon	NA	640.992	334.609	824.537	17866.5	0	175	23	15	2	Dataset 1	NA	NA	NA	NA	0	0.0857143	0.131429	834.364	0	0.0179778	0.0275659
	4	657732ac160d151ba2d3e20c	0	14	0	0	cell	polygon	NA	1122.73	340.263	707.947	22464.3	1	80	25	3	2	Dataset 1	NA	NA	NA	NA	0.0125	0.0375	0.3125	1049.08	0.000953215	0.00285965	0.0238304
	4	657732b0160d151ba2d3e20f	0	14	0	0	cell	polygon	NA	660.822	840.294	950.121	23799.3	6	203	23	1	2	Dataset 1	NA	NA	NA	NA	0.0295567	0.00492611	0.1133	1111.43	0.00539846	0.000899743	0.0206941
	4	657732ba160d151ba2d3e21c	0	15	0	0	cell	polygon	NA	1067.62	732.408	511.863	25967	2	121	68	12	2	Dataset 1	NA	NA	NA	NA	0.0165289	0.0991736	0.561983	1212.66	0.00164927	0.00989561	0.0560751
	4	657732c1160d151ba2d3e21f	0	15	0	0	cell	polygon	NA	1126.18	468.075	398.915	25628.1	6	162	51	8	2	Dataset 1	NA	NA	NA	NA	0.037037	0.0493827	0.314815	1196.83	0.00501323	0.0066843	0.0426124
	4	657732c7160d151ba2d3e222	0	15	0	0	cell	polygon	NA	947.934	407.685	459.056	31462.1	5	170	68	6	2	Dataset 1	NA	NA	NA	NA	0.0294118	0.0352941	0.4	1469.28	0.00340302	0.00408363	0.0462811
	4	657732cb160d151ba2d3e225	0	15	0	0	cell	polygon	NA	688.745	295.568	476.229	19381.7	4	190	43	4	2	Dataset 1	NA	NA	NA	NA	0.0210526	0.0210526	0.226316	905.125	0.00441928	0.00441928	0.0475073
	4	657732d2160d151ba2d3e23c	0	16	0	0	cell	polygon	NA	562.646	603.976	947.274	9319.2	0	94	8	3	2	Dataset 1	NA	NA	NA	NA	0	0.0319149	0.0851064	435.207	0	0.00689328	0.0183821
	4	657732d8160d151ba2d3e23f	0	16	0	0	cell	polygon	NA	481.908	922.362	762.02	13123.1	3	145	11	4	2	Dataset 1	NA	NA	NA	NA	0.0206897	0.0275862	0.0758621	612.85	0.00489516	0.00652688	0.0179489
	4	657732dc160d151ba2d3e242	0	16	0	0	cell	polygon	NA	545.695	831.51	936.344	11524.8	2	106	18	1	2	Dataset 1	NA	NA	NA	NA	0.0188679	0.00943396	0.169811	538.208	0.00371603	0.00185802	0.0334443
	4	657732e1160d151ba2d3e245	0	16	0	0	cell	polygon	NA	577.892	827.244	724.751	7408.34	1	75	3	0	2	Dataset 1	NA	NA	NA	NA	0.0133333	0	0.04	345.969	0.00289043	0	0.00867129
	4	657732f3160d151ba2d3e25c	0	18	0	0	cell	polygon	NA	670.279	381.809	739.481	20381.8	4	117	14	4	2	Dataset 1	NA	NA	NA	NA	0.034188	0.034188	0.119658	951.829	0.00420244	0.00420244	0.0147085
	4	657732f8160d151ba2d3e25f	0	18	0	0	cell	polygon	NA	804.348	103.61	933.759	34147.8	5	151	16	2	2	Dataset 1	NA	NA	NA	NA	0.0331126	0.013245	0.10596	1594.7	0.00313538	0.00125415	0.0100332
	4	65773303160d151ba2d3e262	0	19	0	0	cell	polygon	NA	800.601	492.63	877.751	31176.4	1	60	14	2	2	Dataset 1	NA	NA	NA	NA	0.0166667	0.0333333	0.233333	1455.94	0.000686841	0.00137368	0.00961578
	4	6577330b160d151ba2d3e265	0	19	0	0	cell	polygon	NA	1501.79	390.726	438.289	38761.3	3	254	43	13	2	Dataset 1	NA	NA	NA	NA	0.011811	0.0511811	0.169291	1810.15	0.00165732	0.00718171	0.0237549
	4	65773481160d151ba2d3e27c	0	21	0	0	cell	polygon	NA	811.655	209.997	454.977	9223.45	4	103	19	6	2	Dataset 1	NA	NA	NA	NA	0.038835	0.0582524	0.184466	430.735	0.00928645	0.0139297	0.0441106
	4	65773488160d151ba2d3e27f	0	21	0	0	cell	polygon	NA	734.547	178.024	631.459	16125.9	0	229	11	6	2	Dataset 1	NA	NA	NA	NA	0	0.0262009	0.0480349	753.082	0	0.00796726	0.0146067
	4	6577349b160d151ba2d3e296	0	23	0	0	cell	polygon	NA	682.665	136.854	548.863	13091.6	2	127	13	5	2	Dataset 1	NA	NA	NA	NA	0.015748	0.0393701	0.102362	611.379	0.00327129	0.00817823	0.0212634
	4	657734d3160d151ba2d3e2c3	0	26	0	0	cell	polygon	NA	631.228	567.155	962.932	19636.3	8	157	37	9	2	Dataset 1	NA	NA	NA	NA	0.0509554	0.0573248	0.235669	917.016	0.00872395	0.00981445	0.0403483
	4	657738bd160d151ba2d3e2e4	0	29	0	0	cell	polygon	NA	755.12	559.615	259.785	15186.9	0	102	5	1	2	Dataset 1	NA	NA	NA	NA	0	0.00980392	0.0490196	709.227	0	0.00140998	0.00704992
	4	657738c2160d151ba2d3e2e7	0	29	0	0	cell	polygon	NA	522.707	895.225	430.271	11916.9	1	70	14	3	2	Dataset 1	NA	NA	NA	NA	0.0142857	0.0428571	0.2	556.52	0.00179688	0.00539064	0.0251563
	4	657738d1160d151ba2d3e2f4	0	30	0	0	cell	polygon	NA	849.475	269.968	372.793	19812.1	3	135	20	1	2	Dataset 1	NA	NA	NA	NA	0.0222222	0.00740741	0.148148	925.225	0.00324246	0.00108082	0.0216164
	4	657738d7160d151ba2d3e2f7	0	30	0	0	cell	polygon	NA	727.635	458.189	272.517	13732.1	1	103	7	0	2	Dataset 1	NA	NA	NA	NA	0.00970874	0	0.0679612	641.29	0.00155936	0	0.0109155
	4	657738dd160d151ba2d3e2fa	0	30	0	0	cell	polygon	NA	740.298	699.207	520.001	15579.5	9	242	40	9	2	Dataset 1	NA	NA	NA	NA	0.0371901	0.0371901	0.165289	727.561	0.0123701	0.0123701	0.0549782
	4	657738e6160d151ba2d3e2fd	0	30	0	0	cell	polygon	NA	852.895	876.961	615.883	21112.4	19	151	30	14	2	Dataset 1	NA	NA	NA	NA	0.125828	0.0927152	0.198675	985.95	0.0192707	0.0141995	0.0304275
	4	657738ee160d151ba2d3e30a	0	31	0	0	cell	polygon	NA	703.597	680.892	292.756	13273.4	1	147	23	3	2	Dataset 1	NA	NA	NA	NA	0.00680272	0.0204082	0.156463	619.867	0.00161325	0.00483974	0.0371047
	4	657738f4160d151ba2d3e30d	0	31	0	0	cell	polygon	NA	563.966	592.89	232.232	17479.9	1	67	29	15	2	Dataset 1	NA	NA	NA	NA	0.0149254	0.223881	0.432836	816.312	0.00122502	0.0183753	0.0355256
	4	657738fe160d151ba2d3e324	0	33	0	0	cell	polygon	NA	724.924	753.375	483.229	21345.7	12	67	14	63	2	Dataset 1	NA	NA	NA	NA	0.179104	0.940299	0.208955	996.846	0.012038	0.0631993	0.0140443
	4	65773927160d151ba2d3e327	0	33	0	0	cell	polygon	NA	783.325	977.465	706.585	19374	48	144	63	43	2	Dataset 1	NA	NA	NA	NA	0.333333	0.298611	0.4375	904.766	0.0530524	0.0475261	0.0696313
	4	65773935160d151ba2d3e32a	0	33	0	0	cell	polygon	NA	750.637	881.292	566.887	21162.8	0	65	33	64	2	Dataset 1	NA	NA	NA	NA	0	0.984615	0.507692	988.302	0	0.0647575	0.0333906
	4	65773977160d151ba2d3e337	0	34	0	0	cell	polygon	NA	542.065	582.409	613.408	12565.3	2	107	18	11	2	Dataset 1	NA	NA	NA	NA	0.0186916	0.102804	0.168224	586.801	0.00340831	0.0187457	0.0306748
	4	65773981160d151ba2d3e33a	0	34	0	0	cell	polygon	NA	605.149	507.384	615.651	11962.7	0	183	41	8	2	Dataset 1	NA	NA	NA	NA	0	0.0437158	0.224044	558.657	0	0.0143201	0.0733903
	4	65773986160d151ba2d3e33d	0	34	0	0	cell	polygon	NA	561.049	673.569	592.327	13069.4	7	121	24	20	2	Dataset 1	NA	NA	NA	NA	0.0578512	0.165289	0.198347	610.341	0.011469	0.0327686	0.0393223
	4	6577398c160d151ba2d3e340	0	34	0	0	cell	polygon	NA	604.74	346.196	480.174	13825.8	3	124	29	8	2	Dataset 1	NA	NA	NA	NA	0.0241935	0.0645161	0.233871	645.663	0.00464639	0.0123904	0.0449151
	4	657739a5160d151ba2d3e389	0	41	0	0	cell	polygon	NA	1303.11	621.005	561.155	35978.8	6	54	19	0	2	Dataset 1	NA	NA	NA	NA	0.111111	0	0.351852	1680.21	0.00357099	0	0.0113081
	4	657739af160d151ba2d3e396	0	42	0	0	cell	polygon	NA	700.517	399.858	861.423	18265.2	0	62	52	1	2	Dataset 1	NA	NA	NA	NA	0	0.016129	0.83871	852.987	0	0.00117235	0.0609622
	4	657739ca160d151ba2d3e3a3	0	43	0	0	cell	polygon	NA	1256.64	383.445	815.965	39491.3	4	183	7	8	2	Dataset 1	NA	NA	NA	NA	0.0218579	0.0437158	0.0382514	1844.24	0.00216891	0.00433783	0.0037956
	4	65773bae160d151ba2d3e3ce	0	47	0	0	cell	polygon	NA	582.708	349.967	919.702	13540.6	0	132	10	2	2	Dataset 1	NA	NA	NA	NA	0	0.0151515	0.0757576	632.347	0	0.00316282	0.0158141
	4	65773bbc160d151ba2d3e3d1	0	47	0	0	cell	polygon	NA	1169.65	527.696	868.783	18578.2	0	137	55	21	2	Dataset 1	NA	NA	NA	NA	0	0.153285	0.40146	867.603	0	0.0242046	0.0633931
	4	65773bca160d151ba2d3e3d4	0	47	0	0	cell	polygon	NA	806.741	866.004	748.243	18354.4	5	183	66	28	2	Dataset 1	NA	NA	NA	NA	0.0273224	0.153005	0.360656	857.148	0.0058333	0.0326665	0.0769995
	4	65773bde160d151ba2d3e3eb	0	49	0	0	cell	polygon	NA	1157.74	418.87	803.947	43211.5	2	261	22	12	2	Dataset 1	NA	NA	NA	NA	0.00766284	0.045977	0.0842912	2017.98	0.000991092	0.00594655	0.010902
	4	65773be9160d151ba2d3e3ee	0	49	0	0	cell	polygon	NA	1359.98	763.083	636.664	49114.3	2	261	30	2	2	Dataset 1	NA	NA	NA	NA	0.00766284	0.00766284	0.114943	2293.64	0.000871978	0.000871978	0.0130797
	4	65773bf1160d151ba2d3e3f2	0	49	0	0	cell	polygon	NA	955.829	338.809	460.002	45877.4	4	148	19	0	2	Dataset 1	NA	NA	NA	NA	0.027027	0	0.128378	2142.47	0.001867	0	0.00886825
	4	65773c03160d151ba2d3e413	0	52	0	0	cell	polygon	NA	730.209	340.534	884.476	15896.5	2	91	8	3	2	Dataset 1	NA	NA	NA	NA	0.021978	0.032967	0.0879121	742.367	0.00269408	0.00404113	0.0107763
	4	65773c0d160d151ba2d3e41a	0	52	0	0	cell	polygon	NA	975.658	669.027	871.897	23664.3	2	148	27	17	2	Dataset 1	NA	NA	NA	NA	0.0135135	0.114865	0.182432	1105.12	0.00180976	0.0153829	0.0244317
	4	65773c2d160d151ba2d3e553	0	59	0	0	cell	polygon	NA	1037.35	358.913	545.241	18726.6	1	155	12	2	2	Dataset 1	NA	NA	NA	NA	0.00645161	0.0129032	0.0774194	874.53	0.00114347	0.00228694	0.0137217
	4	65773c34160d151ba2d3e59c	0	59	0	0	cell	polygon	NA	1010.25	252.691	830.381	21337.5	6	247	44	1	2	Dataset 1	NA	NA	NA	NA	0.0242915	0.00404858	0.178138	996.463	0.0060213	0.00100355	0.0441562
	4	65773c3a160d151ba2d3e5c2	0	59	0	0	cell	polygon	NA	706.008	476.916	645.316	25524	6	138	48	84	2	Dataset 1	NA	NA	NA	NA	0.0434783	0.608696	0.347826	1191.97	0.00503367	0.0704714	0.0402694
	4	65773c3f160d151ba2d3e5e2	0	59	0	0	cell	polygon	NA	733.742	409.073	813.132	34915.2	3	167	58	72	2	Dataset 1	NA	NA	NA	NA	0.0179641	0.431138	0.347305	1630.54	0.00183988	0.0441571	0.035571
	4	65773c47160d151ba2d3e5f4	0	59	0	0	cell	polygon	NA	1242.52	657.411	792.289	36256.2	3	214	12	0	2	Dataset 1	NA	NA	NA	NA	0.0140187	0	0.0560748	1693.17	0.00177183	0	0.00708731
	4	65773c5c160d151ba2d3e64f	0	61	0	0	cell	polygon	NA	874.057	835.845	919.804	14309.8	1	132	38	3	2	Dataset 1	NA	NA	NA	NA	0.00757576	0.0227273	0.287879	668.267	0.00149641	0.00448923	0.0568635
	4	65773c62160d151ba2d3e6aa	0	61	0	0	cell	polygon	NA	849.017	639.623	917.547	13049.8	1	39	31	1	2	Dataset 1	NA	NA	NA	NA	0.025641	0.025641	0.794872	609.425	0.00164089	0.00164089	0.0508676
	4	65773c9a160d151ba2d3e6fa	0	65	0	0	cell	polygon	NA	1202.31	422.131	301.903	36614.6	3	92	11	1	2	Dataset 1	NA	NA	NA	NA	0.0326087	0.0108696	0.119565	1709.9	0.00175449	0.000584828	0.00643311
	4	65773ca2160d151ba2d3e724	0	65	0	0	cell	polygon	NA	966.865	182.943	607.081	19415.9	7	167	28	2	2	Dataset 1	NA	NA	NA	NA	0.0419162	0.011976	0.167665	906.725	0.00772009	0.00220574	0.0308804
	4	65773caa160d151ba2d3e73d	0	65	0	0	cell	polygon	NA	995.533	467.472	840.237	18351	1	208	8	0	2	Dataset 1	NA	NA	NA	NA	0.00480769	0	0.0384615	856.99	0.00116688	0	0.009335
	4	65773cc9160d151ba2d3e826	0	77	0	0	cell	polygon	NA	673.185	360.858	932.31	21173.6	4	118	12	8	2	Dataset 1	NA	NA	NA	NA	0.0338983	0.0677966	0.101695	988.805	0.00404529	0.00809057	0.0121359
	4	65773ccf160d151ba2d3e841	0	77	0	0	cell	polygon	NA	658.29	161.426	750.748	21606.3	5	278	24	21	2	Dataset 1	NA	NA	NA	NA	0.0179856	0.0755396	0.0863309	1009.01	0.00495533	0.0208124	0.0237856
	4	65773cd8160d151ba2d3e871	0	78	0	0	cell	polygon	NA	967.653	302.28	825.952	15842.1	4	141	10	5	2	Dataset 1	NA	NA	NA	NA	0.0283688	0.035461	0.070922	739.824	0.00540669	0.00675836	0.0135167
	4	65773cde160d151ba2d3e874	0	78	0	0	cell	polygon	NA	807.475	737.16	267.015	19706.4	3	154	21	16	2	Dataset 1	NA	NA	NA	NA	0.0194805	0.103896	0.136364	920.289	0.00325984	0.0173858	0.0228189
	4	65773ce5160d151ba2d3e877	0	78	0	0	cell	polygon	NA	648.878	833.004	483.434	24013.5	1	71	14	0	2	Dataset 1	NA	NA	NA	NA	0.0140845	0	0.197183	1121.43	0.000891718	0	0.0124841
	4	65773cf0160d151ba2d3e884	0	79	0	0	cell	polygon	NA	1008.39	755.645	388.819	38836	7	272	20	17	2	Dataset 1	NA	NA	NA	NA	0.0257353	0.0625	0.0735294	1813.64	0.00385964	0.0093734	0.0110275
	4	65773d2d160d151ba2d3e891	0	12	0	0	cell	polygon	NA	738.573	533.681	259.18	12096.1	0	62	11	2	2	Dataset 1	NA	NA	NA	NA	0	0.0322581	0.177419	564.886	0	0.00354054	0.019473
	4	65773d33160d151ba2d3e894	0	12	0	0	cell	polygon	NA	789.507	416.254	948.864	14883.2	1	96	17	13	2	Dataset 1	NA	NA	NA	NA	0.0104167	0.135417	0.177083	695.047	0.00143875	0.0187038	0.0244588
	4	65773d59160d151ba2d3e8d5	0	14	0	0	cell	polygon	NA	613.029	232.801	768.61	10692.6	1	49	14	3	2	Dataset 1	NA	NA	NA	NA	0.0204082	0.0612245	0.285714	499.344	0.00200263	0.00600788	0.0280368
	4	65773d67160d151ba2d3e8d8	0	15	0	0	cell	polygon	NA	1014.78	926.426	841.592	30455.6	3	269	12	35	2	Dataset 1	NA	NA	NA	NA	0.0111524	0.130112	0.0446097	1422.27	0.0021093	0.0246085	0.00843719
	4	65773d93160d151ba2d3e90d	0	21	0	0	cell	polygon	NA	1023.78	201.064	522.145	12489.8	0	111	6	7	2	Dataset 1	NA	NA	NA	NA	0	0.0630631	0.0540541	583.272	0	0.0120013	0.0102868
	4	65773d9c160d151ba2d3e910	0	23	0	0	cell	polygon	NA	670.418	301.857	394.745	18608.3	1	136	29	9	2	Dataset 1	NA	NA	NA	NA	0.00735294	0.0661765	0.213235	869.006	0.00115074	0.0103567	0.0333715
	4	65773da2160d151ba2d3e913	0	23	0	0	cell	polygon	NA	528.021	194.714	616.257	10884.2	0	91	26	4	2	Dataset 1	NA	NA	NA	NA	0	0.043956	0.285714	508.293	0	0.00786948	0.0511516
	4	65773da6160d151ba2d3e916	0	23	0	0	cell	polygon	NA	526.72	782.437	644.923	14599.5	0	121	15	7	2	Dataset 1	NA	NA	NA	NA	0	0.0578512	0.123967	681.796	0	0.010267	0.0220007
	4	65773db3160d151ba2d3e919	0	25	0	0	cell	polygon	NA	768.839	805.697	957.72	24601.4	26	54	62	33	2	Dataset 1	NA	NA	NA	NA	0.481481	0.611111	1.14815	1148.89	0.0226306	0.0287234	0.0539653
	4	65773dbd160d151ba2d3e91c	0	26	0	0	cell	polygon	NA	709.591	681.904	914.654	24222.9	8	181	38	26	2	Dataset 1	NA	NA	NA	NA	0.0441989	0.143646	0.209945	1131.21	0.00707207	0.0229842	0.0335923
	4	65773dca160d151ba2d3e91f	0	27	0	0	cell	polygon	NA	731.408	55.6096	758.628	29268.2	1	109	46	36	2	Dataset 1	NA	NA	NA	NA	0.00917431	0.330275	0.422018	1366.83	0.000731622	0.0263384	0.0336546
	4	65773dd5160d151ba2d3e922	0	30	0	0	cell	polygon	NA	717.051	746.272	670.009	12129	7	113	52	29	2	Dataset 1	NA	NA	NA	NA	0.0619469	0.256637	0.460177	566.424	0.0123582	0.0511984	0.091804
	4	65773dd9160d151ba2d3e925	0	30	0	0	cell	polygon	NA	329.472	649.705	984.25	6359.79	2	54	7	2	2	Dataset 1	NA	NA	NA	NA	0.037037	0.037037	0.12963	297.002	0.00673396	0.00673396	0.0235689
	4	65773de4160d151ba2d3e928	0	30	0	0	cell	polygon	NA	803.662	862.063	941.217	30295	2	357	90	41	2	Dataset 1	NA	NA	NA	NA	0.00560224	0.114846	0.252101	1414.78	0.00141365	0.0289798	0.0636143
	4	65773def160d151ba2d3e930	0	34	0	0	cell	polygon	NA	973.836	655.596	805.731	44947.6	20	246	81	120	2	Dataset 1	NA	NA	NA	NA	0.0813008	0.487805	0.329268	2099.05	0.00952811	0.0571686	0.0385888
	4	65773df5160d151ba2d3e933	0	34	0	0	cell	polygon	NA	977.109	874.372	882.382	21254.9	3	183	41	23	2	Dataset 1	NA	NA	NA	NA	0.0163934	0.125683	0.224044	992.603	0.00302236	0.0231714	0.0413056
	4	65773e05160d151ba2d3e936	0	42	0	0	cell	polygon	NA	1158.35	236.918	726.254	42738.3	5	152	24	6	2	Dataset 1	NA	NA	NA	NA	0.0328947	0.0394737	0.157895	1995.88	0.00250516	0.0030062	0.0120248
	4	65773e0a160d151ba2d3e939	0	42	0	0	cell	polygon	NA	856.831	278.739	476.383	20492.7	5	89	8	3	2	Dataset 1	NA	NA	NA	NA	0.0561798	0.0337079	0.0898876	957.008	0.00522462	0.00313477	0.00835939
	4	65773e30160d151ba2d3e986	0	43	0	0	cell	polygon	NA	998.756	722.313	571.351	56030	41	336	41	12	2	Dataset 1	NA	NA	NA	NA	0.122024	0.0357143	0.122024	2616.6	0.0156692	0.0045861	0.0156692
	4	6577451e160d151ba2d57360	0	43	0	0	cell	polygon	NA	1350.08	745.365	591.237	68138	42	344	62	14	2	Dataset 1	NA	NA	NA	NA	0.122093	0.0406977	0.180233	3182.04	0.0131991	0.00439969	0.0194843
	5	657a130493b1bd8fbc282298	0	1	0	0	cell	polygon	NA	1354.59	293.963	795.271	37673.1	10	188	31	7	6	Dataset 1	NA	NA	NA	NA	0.0531915	0.037234	0.164894	1759.34	0.00568397	0.00397878	0.0176203
	5	657a131893b1bd8fbc282412	0	2	0	0	cell	polygon	NA	1077.86	577.397	302.019	18580.9	0	133	10	2	6	Dataset 1	NA	NA	NA	NA	0	0.0150376	0.075188	867.727	0	0.00230487	0.0115244
	5	657a133093b1bd8fbc2827a3	0	10	0	0	cell	polygon	NA	818.236	795.295	169.63	16222.5	1	12	4	2	6	Dataset 1	NA	NA	NA	NA	0.0833333	0.166667	0.333333	757.592	0.00131997	0.00263994	0.00527988
	5	657a134193b1bd8fbc282b0b	0	13	0	0	cell	polygon	NA	433.291	945.668	661.51	10758	1	112	3	0	6	Dataset 1	NA	NA	NA	NA	0.00892857	0	0.0267857	502.399	0.00199045	0	0.00597135
	5	657a134a93b1bd8fbc282d4c	0	14	0	0	cell	polygon	NA	987.343	527.999	683.633	30229	3	237	45	2	6	Dataset 1	NA	NA	NA	NA	0.0126582	0.00843882	0.189873	1411.7	0.0021251	0.00141674	0.0318766
	5	657a135293b1bd8fbc282f85	0	16	0	0	cell	polygon	NA	885.138	122.966	740.752	15915.2	8	97	12	2	6	Dataset 1	NA	NA	NA	NA	0.0824742	0.0206186	0.123711	743.24	0.0107637	0.00269092	0.0161455
	5	657a135b93b1bd8fbc28314b	0	18	0	0	cell	polygon	NA	858.377	301.787	541.275	23048.4	4	143	28	5	6	Dataset 1	NA	NA	NA	NA	0.027972	0.034965	0.195804	1076.36	0.00371623	0.00464529	0.0260136
	5	657a135e93b1bd8fbc28319a	0	18	0	0	cell	polygon	NA	477.251	340.054	745.36	10330.5	3	66	15	3	6	Dataset 1	NA	NA	NA	NA	0.0454545	0.0454545	0.227273	482.433	0.00621848	0.00621848	0.0310924
	5	657a136493b1bd8fbc28321e	0	18	0	0	cell	polygon	NA	782.297	449.409	210.466	11715.4	1	69	6	2	6	Dataset 1	NA	NA	NA	NA	0.0144928	0.0289855	0.0869565	547.108	0.00182779	0.00365558	0.0109667
	5	657a136993b1bd8fbc2832ee	0	18	0	0	cell	polygon	NA	816.288	188.426	345.17	44834.7	0	408	34	0	6	Dataset 1	NA	NA	NA	NA	0	0	0.0833333	2093.78	0	0	0.0162386
	5	657a137093b1bd8fbc283442	0	19	0	0	cell	polygon	NA	873.366	304.496	602.852	28192.9	2	312	22	1	6	Dataset 1	NA	NA	NA	NA	0.00641026	0.00320513	0.0705128	1316.61	0.00151906	0.000759528	0.0167096
	5	657a137793b1bd8fbc2835b1	0	19	0	0	cell	polygon	NA	885.551	730.731	424.262	44958.3	4	235	35	2	6	Dataset 1	NA	NA	NA	NA	0.0170213	0.00851064	0.148936	2099.55	0.00190517	0.000952585	0.0166702
	5	657a137d93b1bd8fbc283650	0	19	0	0	cell	polygon	NA	1173.27	705.424	211.988	50817.6	1	90	10	0	6	Dataset 1	NA	NA	NA	NA	0.0111111	0	0.111111	2373.18	0.000421375	0	0.00421375
	5	657a138293b1bd8fbc2836bd	0	19	0	0	cell	polygon	NA	691.249	961.395	595.522	29051.2	1	226	24	0	6	Dataset 1	NA	NA	NA	NA	0.00442478	0	0.106195	1356.69	0.000737087	0	0.0176901
	5	657a138893b1bd8fbc2837c3	0	19	0	0	cell	polygon	NA	981.547	855.827	924.928	54500.3	1	221	25	0	6	Dataset 1	NA	NA	NA	NA	0.00452489	0	0.113122	2545.16	0.000392902	0	0.00982255
	5	657a13a293b1bd8fbc283a87	0	22	2	0	cell	polygon	NA	840.777	1005.46	470.291	19267.1	1	53	14	2	6	Dataset 1	NA	NA	NA	NA	0.0188679	0.0377358	0.264151	899.776	0.00111139	0.00222278	0.0155594
	5	657a13b193b1bd8fbc283b5f	0	20	2	0	cell	polygon	NA	1001.61	350.63	434.089	22695.9	6	2	19	2	6	Dataset 1	NA	NA	NA	NA	3	1	9.5	1059.9	0.00566091	0.00188697	0.0179262
	5	657a13b593b1bd8fbc283b92	0	20	2	0	cell	polygon	NA	496.896	580.602	254.384	10222.4	10	0	8	4	6	Dataset 1	NA	NA	NA	NA	Inf	Inf	Inf	477.385	0.0209474	0.00837897	0.0167579
	5	657a13c793b1bd8fbc283cae	0	26	2	0	cell	polygon	NA	822.281	413.228	265.321	19252.4	4	109	15	6	6	Dataset 1	NA	NA	NA	NA	0.0366972	0.0550459	0.137615	899.089	0.00444895	0.00667343	0.0166836
	5	657a13d793b1bd8fbc283de9	0	23	2	0	cell	polygon	NA	507.17	244.249	467.228	11814.7	1	81	18	3	6	Dataset 1	NA	NA	NA	NA	0.0123457	0.037037	0.222222	551.746	0.00181243	0.00543728	0.0326237
	5	657a13e893b1bd8fbc283f5b	0	27	2	0	cell	polygon	NA	1116.79	362.095	472.222	39831.6	16	224	30	9	6	Dataset 1	NA	NA	NA	NA	0.0714286	0.0401786	0.133929	1860.14	0.00860152	0.00483835	0.0161278
	5	657a13ee93b1bd8fbc283fc6	0	27	2	0	cell	polygon	NA	819.083	414.592	929.872	26679.9	2	120	3	2	6	Dataset 1	NA	NA	NA	NA	0.0166667	0.0166667	0.025	1245.95	0.0016052	0.0016052	0.0024078
	5	657a13fc93b1bd8fbc284216	0	28	2	0	cell	polygon	NA	931.282	277.46	397.847	17236.5	2	142	19	1	6	Dataset 1	NA	NA	NA	NA	0.0140845	0.00704225	0.133803	804.946	0.00248464	0.00124232	0.0236041
	5	657a140393b1bd8fbc284447	0	28	2	0	cell	polygon	NA	964.988	336.516	709.8	29300.4	2	171	27	15	6	Dataset 1	NA	NA	NA	NA	0.0116959	0.0877193	0.157895	1368.33	0.00146164	0.0109623	0.0197321
	5	657a140893b1bd8fbc2845c0	0	28	2	0	cell	polygon	NA	845.505	159.747	875.862	19221.5	0	214	6	0	6	Dataset 1	NA	NA	NA	NA	0	0	0.0280374	897.646	0	0	0.00668415
	5	657a141193b1bd8fbc284794	0	31	2	0	cell	polygon	NA	662.193	545.906	831.664	31965.5	4	171	18	6	6	Dataset 1	NA	NA	NA	NA	0.0233918	0.0350877	0.105263	1492.79	0.00267955	0.00401933	0.012058
	5	657a141d93b1bd8fbc284add	0	35	2	0	cell	polygon	NA	1010.09	175.114	673.304	21284.7	12	154	22	2	6	Dataset 1	NA	NA	NA	NA	0.0779221	0.012987	0.142857	993.994	0.0120725	0.00201208	0.0221329
	5	657a142493b1bd8fbc284ca9	0	36	2	0	cell	polygon	NA	812.87	904.95	556.424	20136.2	0	161	11	1	6	Dataset 1	NA	NA	NA	NA	0	0.00621118	0.068323	940.362	0	0.00106342	0.0116976
	5	657a142a93b1bd8fbc284e83	0	36	2	0	cell	polygon	NA	817.877	588.698	909.962	17411.2	2	124	10	0	6	Dataset 1	NA	NA	NA	NA	0.016129	0	0.0806452	813.105	0.00245971	0	0.0122985
	5	657a143493b1bd8fbc2850cc	0	42	2	0	cell	polygon	NA	1157.86	835.943	452.702	84130.1	18	520	52	54	6	Dataset 1	NA	NA	NA	NA	0.0346154	0.103846	0.1	3928.88	0.00458146	0.0137444	0.0132353
	5	657a143c93b1bd8fbc2852ff	0	42	2	0	cell	polygon	NA	1024.04	71.6235	816.345	45583.2	10	338	42	8	6	Dataset 1	NA	NA	NA	NA	0.0295858	0.0236686	0.12426	2128.74	0.00469762	0.0037581	0.01973
	5	657a144693b1bd8fbc285542	0	46	2	0	cell	polygon	NA	890.722	522.971	214.394	17299.5	2	44	11	1	6	Dataset 1	NA	NA	NA	NA	0.0454545	0.0227273	0.25	807.887	0.00247559	0.0012378	0.0136158
	5	657a144c93b1bd8fbc2856bd	0	47	2	0	cell	polygon	NA	575.325	695.901	990.295	8284.3	1	58	3	0	6	Dataset 1	NA	NA	NA	NA	0.0172414	0	0.0517241	386.877	0.0025848	0	0.0077544
	5	657a145193b1bd8fbc2857a1	0	48	2	0	cell	polygon	NA	447.486	539.204	287.35	11922.2	1	66	8	2	6	Dataset 1	NA	NA	NA	NA	0.0151515	0.030303	0.121212	556.766	0.00179609	0.00359217	0.0143687
	5	657a145793b1bd8fbc285847	0	48	2	0	cell	polygon	NA	813.341	937.126	447.856	15728.7	3	108	17	4	6	Dataset 1	NA	NA	NA	NA	0.0277778	0.037037	0.157407	734.53	0.00408424	0.00544566	0.023144
	5	657a145c93b1bd8fbc2858c1	0	48	2	0	cell	polygon	NA	556.049	949.222	568.152	10422.8	1	92	10	1	6	Dataset 1	NA	NA	NA	NA	0.0108696	0.0108696	0.108696	486.746	0.00205446	0.00205446	0.0205446
	5	657a146193b1bd8fbc2859ad	0	49	2	0	cell	polygon	NA	716.582	665.525	678.03	12455.4	1	129	25	0	6	Dataset 1	NA	NA	NA	NA	0.00775194	0	0.193798	581.666	0.0017192	0	0.04298
	5	657a146693b1bd8fbc285a91	0	50	2	0	cell	polygon	NA	529.72	332.032	929.715	10299	3	91	6	1	6	Dataset 1	NA	NA	NA	NA	0.032967	0.010989	0.0659341	480.963	0.00623749	0.00207916	0.012475
	5	657a146c93b1bd8fbc285ba3	0	50	2	0	cell	polygon	NA	849.706	256.493	239.064	16881.5	2	53	15	3	6	Dataset 1	NA	NA	NA	NA	0.0377358	0.0566038	0.283019	788.364	0.0025369	0.00380535	0.0190267
	5	657a147093b1bd8fbc285c64	0	50	2	0	cell	polygon	NA	643.913	226.978	438.452	12595	1	81	14	2	6	Dataset 1	NA	NA	NA	NA	0.0123457	0.0246914	0.17284	588.184	0.00170015	0.0034003	0.0238021
	5	657a147993b1bd8fbc285ce6	0	53	2	0	cell	polygon	NA	843.044	415.038	896.03	17973.8	4	54	13	3	6	Dataset 1	NA	NA	NA	NA	0.0740741	0.0555556	0.240741	839.376	0.00476544	0.00357408	0.0154877
	5	657a147d93b1bd8fbc285cf9	0	53	2	0	cell	polygon	NA	678.337	126.371	804.145	16038.7	1	46	10	0	6	Dataset 1	NA	NA	NA	NA	0.0217391	0	0.217391	749.009	0.0013351	0	0.013351
	5	657a148793b1bd8fbc285d05	0	57	2	0	cell	polygon	NA	587.308	818.919	689.214	12278.5	2	75	18	1	6	Dataset 1	NA	NA	NA	NA	0.0266667	0.0133333	0.24	573.408	0.00348792	0.00174396	0.0313912
	5	657a148b93b1bd8fbc285d15	0	57	2	0	cell	polygon	NA	657.557	622.277	647.616	13983.8	1	106	13	2	6	Dataset 1	NA	NA	NA	NA	0.00943396	0.0188679	0.122642	653.043	0.00153129	0.00306258	0.0199068
	5	657a149e93b1bd8fbc285d2f	0	61	2	0	cell	polygon	NA	1904.98	766.934	916.641	88392.7	16	679	76	2	6	Dataset 1	NA	NA	NA	NA	0.0235641	0.00294551	0.111929	4127.94	0.00387603	0.000484504	0.0184111
	5	657a14a193b1bd8fbc285d3f	0	61	2	0	cell	polygon	NA	698.482	837.627	742.936	36351.8	6	232	33	2	6	Dataset 1	NA	NA	NA	NA	0.0258621	0.00862069	0.142241	1697.63	0.00353434	0.00117811	0.0194389
	5	657a14a693b1bd8fbc285d45	0	61	2	0	cell	polygon	NA	691.586	333.23	229	17721.9	2	63	7	2	6	Dataset 1	NA	NA	NA	NA	0.031746	0.031746	0.111111	827.612	0.00241659	0.00241659	0.00845807
	5	657a14b193b1bd8fbc285d61	0	62	2	0	cell	polygon	NA	649.294	58.7701	546.502	13218.8	3	122	9	0	6	Dataset 1	NA	NA	NA	NA	0.0245902	0	0.0737705	617.317	0.00485974	0	0.0145792
	5	657a14b793b1bd8fbc285d6a	0	62	2	0	cell	polygon	NA	1083.38	560.594	234.646	31053.1	4	43	16	3	6	Dataset 1	NA	NA	NA	NA	0.0930233	0.0697674	0.372093	1450.18	0.00275828	0.00206871	0.0110331
	5	657a14bc93b1bd8fbc285d76	0	65	2	0	cell	polygon	NA	612.052	288.946	565.995	13959	5	119	18	2	6	Dataset 1	NA	NA	NA	NA	0.0420168	0.0168067	0.151261	651.885	0.00767007	0.00306803	0.0276122
	5	657a14bf93b1bd8fbc285d86	0	65	2	0	cell	polygon	NA	648.25	576.698	648.645	13332.9	1	123	18	1	6	Dataset 1	NA	NA	NA	NA	0.00813008	0.00813008	0.146341	622.647	0.00160605	0.00160605	0.0289088
	5	657a14c293b1bd8fbc285d89	0	65	2	0	cell	polygon	NA	547.275	117.516	690.368	11308.4	3	126	19	1	6	Dataset 1	NA	NA	NA	NA	0.0238095	0.00793651	0.150794	528.1	0.00568074	0.00189358	0.035978
	5	657a14cc93b1bd8fbc285d9e	0	69	2	0	cell	polygon	NA	472.967	85.4539	898.377	8844.07	3	73	6	4	6	Dataset 1	NA	NA	NA	NA	0.0410959	0.0547945	0.0821918	413.018	0.00726361	0.00968481	0.0145272
	5	657a14d493b1bd8fbc285daa	0	71	2	0	cell	polygon	NA	558.779	462.704	858.381	11474.8	1	59	10	3	6	Dataset 1	NA	NA	NA	NA	0.0169492	0.0508475	0.169492	535.874	0.00186611	0.00559833	0.0186611
	5	657a14d993b1bd8fbc285db6	0	71	2	0	cell	polygon	NA	533.901	371.101	645.46	11558.5	6	63	10	2	6	Dataset 1	NA	NA	NA	NA	0.0952381	0.031746	0.15873	539.78	0.0111156	0.00370521	0.0185261
	5	657a14dd93b1bd8fbc285dbf	0	71	2	0	cell	polygon	NA	694.51	114.971	771.469	14158.6	0	47	12	0	6	Dataset 1	NA	NA	NA	NA	0	0	0.255319	661.205	0	0	0.0181487
	5	657a14e393b1bd8fbc285dce	0	72	2	0	cell	polygon	NA	509.08	45.2191	835.896	9713.35	1	105	10	2	6	Dataset 1	NA	NA	NA	NA	0.00952381	0.0190476	0.0952381	453.613	0.00220452	0.00440904	0.0220452
	5	657a14e693b1bd8fbc285dd4	0	72	2	0	cell	polygon	NA	538.591	171.805	963.327	18097.2	1	75	7	1	6	Dataset 1	NA	NA	NA	NA	0.0133333	0.0133333	0.0933333	845.141	0.00118323	0.00118323	0.00828264
	5	657a14ea93b1bd8fbc285dda	0	72	2	0	cell	polygon	NA	1014.82	760.732	363.487	64476.3	9	431	14	4	6	Dataset 1	NA	NA	NA	NA	0.0208817	0.00928074	0.0324826	3011.04	0.002989	0.00132844	0.00464955
	5	657a14f193b1bd8fbc285df0	0	75	2	0	cell	polygon	NA	1028.56	61.0987	792.607	44163.2	2	310	17	3	6	Dataset 1	NA	NA	NA	NA	0.00645161	0.00967742	0.0548387	2062.42	0.000969734	0.0014546	0.00824274
	5	657a14ff93b1bd8fbc285e08	0	79	2	0	cell	polygon	NA	984.763	317.083	747.698	46008.9	3	241	25	1	6	Dataset 1	NA	NA	NA	NA	0.0124481	0.00414938	0.103734	2148.61	0.00139625	0.000465416	0.0116354
	5	657a150493b1bd8fbc285e15	0	79	2	0	cell	polygon	NA	1088.56	94.2357	739.836	31095.9	6	144	23	4	6	Dataset 1	NA	NA	NA	NA	0.0416667	0.0277778	0.159722	1452.18	0.00413173	0.00275449	0.0158383
	5	657a150793b1bd8fbc285e1b	0	79	2	0	cell	polygon	NA	482.046	928.644	506.953	13014.6	0	119	10	3	6	Dataset 1	NA	NA	NA	NA	0	0.0252101	0.0840336	607.783	0	0.00493597	0.0164532
	5	657a150c93b1bd8fbc285e2b	0	79	2	0	cell	polygon	NA	713.891	828.904	477.136	21633.4	1	191	16	6	6	Dataset 1	NA	NA	NA	NA	0.0052356	0.0314136	0.0837696	1010.28	0.000989823	0.00593894	0.0158372
	6	65792f9d160d151ba207a1e2	0	2	4	0	cell	polygon	NA	856.421	182.124	441.683	29687.8	63	318	29	2	5	Dataset 1	63	318	29	2	0.198113	0.00628931	0.091195	1386.42	0.0454407	0.00144256	0.0209171
	6	65792fac160d151ba207a2b2	0	2	4	0	cell	polygon	NA	1199.08	268.575	792.631	35478.3	70	367	20	21	5	Dataset 1	70	367	20	21	0.190736	0.0572207	0.0544959	1656.84	0.0422492	0.0126748	0.0120712
	6	65792fbe160d151ba207a419	0	3	4	0	cell	polygon	NA	991.659	517.988	461.753	47406.8	35	479	20	277	5	Dataset 1	35	479	20	277	0.0730689	0.578288	0.0417537	2213.9	0.0158092	0.125119	0.00903385
	6	65792fcc160d151ba207a536	0	3	4	0	cell	polygon	NA	970.248	788.28	657.862	47554.6	63	362	35	97	5	Dataset 1	63	362	35	97	0.174033	0.267956	0.0966851	2220.8	0.0283681	0.0436779	0.0157601
	6	65792fd4160d151ba207a695	0	3	4	0	cell	polygon	NA	826.562	485.883	788.105	31635.6	29	189	26	93	5	Dataset 1	29	189	26	93	0.153439	0.492063	0.137566	1477.38	0.0196293	0.0629492	0.0175987
	6	65792fed160d151ba207ac23	0	6	4	0	cell	polygon	NA	731.186	892.077	612.663	27988.2	39	290	19	45	5	Dataset 1	39	290	19	45	0.134483	0.155172	0.0655172	1307.05	0.0298383	0.0344288	0.0145366
	6	65792ff2160d151ba207ad91	0	6	4	0	cell	polygon	NA	569.725	994.019	600.331	15728.5	7	120	23	12	5	Dataset 1	7	120	23	12	0.0583333	0.1	0.191667	734.523	0.00953	0.0163371	0.0313129
	6	65792fff160d151ba207b177	0	7	4	0	cell	polygon	NA	886.689	666.924	711.307	39552.9	19	304	39	26	5	Dataset 1	19	304	39	26	0.0625	0.0855263	0.128289	1847.12	0.0102863	0.014076	0.021114
	6	65793007160d151ba207b3ab	0	7	4	0	cell	polygon	NA	798.656	675.129	491.671	38711.7	95	279	16	86	5	Dataset 1	95	279	16	86	0.340502	0.308244	0.0573477	1807.84	0.052549	0.0475707	0.00885036
	6	65793010160d151ba207b64b	0	7	4	0	cell	polygon	NA	1113.81	391.222	847.018	67642.3	28	588	50	132	5	Dataset 1	28	588	50	132	0.047619	0.22449	0.085034	3158.9	0.00886386	0.0417868	0.0158283
	6	65793032160d151ba207bd7b	0	10	4	0	cell	polygon	NA	1130.28	859.584	568.295	39421.1	70	350	38	41	5	Dataset 1	70	350	38	41	0.2	0.117143	0.108571	1840.97	0.0380235	0.0222709	0.0206413
	6	65793078160d151ba207bd7e	0	10	0	0	cell	polygon	NA	1018.94	851.976	571.9	44820.1	72	369	38	39	5	Dataset 1	72	369	38	39	0.195122	0.105691	0.102981	2093.1	0.0343988	0.0186327	0.0181549
	6	65793088160d151ba207bd81	0	10	0	0	cell	polygon	NA	1602.8	547.667	750.675	82884.8	53	610	61	80	5	Dataset 1	53	610	61	80	0.0868852	0.131148	0.1	3870.72	0.0136925	0.020668	0.0157593
	6	65793095160d151ba207bd84	0	11	0	0	cell	polygon	NA	1245.7	750.237	829.945	41278.9	66	306	35	15	5	Dataset 1	66	306	35	15	0.215686	0.0490196	0.114379	1927.73	0.0342372	0.00778119	0.0181561
	6	657930ac160d151ba207bd87	0	12	0	0	cell	polygon	NA	1053.29	320.207	503.529	41671.7	114	552	19	8	5	Dataset 1	114	552	19	8	0.206522	0.0144928	0.0344203	1946.07	0.0585797	0.00411085	0.00976328
	6	657930b4160d151ba207bd8a	0	12	0	0	cell	polygon	NA	864.667	876.882	488.649	22426	6	331	26	2	5	Dataset 1	6	331	26	2	0.0181269	0.0060423	0.0785498	1047.3	0.00572904	0.00190968	0.0248259
	6	657930cb160d151ba207bd8d	0	12	0	0	cell	polygon	NA	1206.81	809.377	729.737	89392.9	75	846	48	92	5	Dataset 1	75	846	48	92	0.0886525	0.108747	0.0567376	4174.65	0.0179656	0.0220378	0.011498
	6	657930da160d151ba207bd90	0	13	0	0	cell	polygon	NA	965.977	857.793	901.235	31198.9	88	195	19	3	5	Dataset 1	88	195	19	3	0.451282	0.0153846	0.0974359	1456.99	0.0603986	0.00205904	0.0130406
	6	657930fc160d151ba207bd93	0	19	0	0	cell	polygon	NA	1286.13	611.784	871.248	76922.5	18	352	41	82	5	Dataset 1	18	352	41	82	0.0511364	0.232955	0.116477	3592.28	0.00501075	0.0228267	0.0114134
	6	65793128160d151ba207bd96	0	22	0	0	cell	polygon	NA	1337.95	460.609	732.89	61271.7	101	508	53	13	5	Dataset 1	101	508	53	13	0.198819	0.0255906	0.104331	2861.39	0.0352975	0.00454325	0.0185225
	6	65793132160d151ba207bd99	0	22	0	0	cell	polygon	NA	865.287	110.616	894.327	36894.5	27	298	25	5	5	Dataset 1	27	298	25	5	0.090604	0.0167785	0.0838926	1722.97	0.0156706	0.00290196	0.0145098
	6	65793139160d151ba207bd9c	0	22	0	0	cell	polygon	NA	754.04	920.061	895.796	29417.7	7	158	33	3	5	Dataset 1	7	158	33	3	0.0443038	0.0189873	0.208861	1373.8	0.00509534	0.00218372	0.0240209
	6	65793145160d151ba207bd9f	0	22	0	0	cell	polygon	NA	792.037	763.05	850.259	22741.5	10	121	16	1	5	Dataset 1	10	121	16	1	0.0826446	0.00826446	0.132231	1062.03	0.00941595	0.000941595	0.0150655
	6	65793150160d151ba207bda2	0	23	0	0	cell	polygon	NA	930.237	116.938	632.366	43090.8	62	498	34	15	5	Dataset 1	62	498	34	15	0.124498	0.0301205	0.0682731	2012.34	0.0308099	0.00745401	0.0168957
	6	65793156160d151ba207bda5	0	23	0	0	cell	polygon	NA	836.118	184.637	819.431	34755.5	53	471	47	37	5	Dataset 1	53	471	47	37	0.112527	0.0785563	0.0997877	1623.08	0.032654	0.0227962	0.0289573
	6	6579315c160d151ba207bda8	0	23	0	0	cell	polygon	NA	879.203	406.242	924.956	40765.5	24	199	17	39	5	Dataset 1	24	199	17	39	0.120603	0.19598	0.0854271	1903.75	0.0126067	0.0204859	0.00892975
	6	65793167160d151ba207bdab	0	23	0	0	cell	polygon	NA	645.093	879.593	704.617	12023	25	122	13	4	5	Dataset 1	25	122	13	4	0.204918	0.0327869	0.106557	561.475	0.0445256	0.00712409	0.0231533
	6	65793170160d151ba207bdae	0	23	0	0	cell	polygon	NA	823.232	912.702	513.521	20318.7	36	173	18	3	5	Dataset 1	36	173	18	3	0.208092	0.017341	0.104046	948.882	0.0379394	0.00316162	0.0189697
	6	6579317d160d151ba207bdb1	0	25	0	0	cell	polygon	NA	965.982	598.333	789.439	54565.2	9	177	47	2	5	Dataset 1	9	177	47	2	0.0508475	0.0112994	0.265537	2548.19	0.00353191	0.000784869	0.0184444
	6	65793183160d151ba207bdb4	0	25	0	0	cell	polygon	NA	878.39	946.679	624.983	26834.4	1	178	16	0	5	Dataset 1	1	178	16	0	0.00561798	0	0.0898876	1253.17	0.000797978	0	0.0127676
	6	6579318b160d151ba207bdb7	0	25	0	0	cell	polygon	NA	887.059	145.4	387.609	37084.2	13	188	21	7	5	Dataset 1	13	188	21	7	0.0691489	0.037234	0.111702	1731.83	0.0075065	0.00404196	0.0121259
	6	657931ad160d151ba207bdba	0	28	0	0	cell	polygon	NA	1168.87	143.336	660.075	59560.1	33	433	25	20	5	Dataset 1	33	433	25	20	0.0762125	0.0461894	0.0577367	2781.46	0.0118643	0.00719048	0.0089881
	6	657931b7160d151ba207bdbd	0	28	0	0	cell	polygon	NA	713.575	664.335	358.042	33187.7	39	152	23	20	5	Dataset 1	39	152	23	20	0.256579	0.131579	0.151316	1549.86	0.0251635	0.0129044	0.01484
	6	657931d3160d151ba207bdc0	0	34	0	0	cell	polygon	NA	1644.06	463.884	840.79	88797.1	67	1020	52	725	5	Dataset 1	67	1020	52	725	0.0656863	0.710784	0.0509804	4146.82	0.0161569	0.174833	0.0125397
	6	657931dd160d151ba207bdc3	0	34	0	0	cell	polygon	NA	1280.7	135.674	900.617	62435.1	80	607	40	133	5	Dataset 1	80	607	40	133	0.131796	0.21911	0.0658979	2915.72	0.0274375	0.0456148	0.0137188
	6	657931f2160d151ba207bdc6	0	36	0	0	cell	polygon	NA	1183.81	325.743	702.367	29638.6	15	291	23	10	5	Dataset 1	15	291	23	10	0.0515464	0.0343643	0.0790378	1384.12	0.0108372	0.00722481	0.0166171
	6	657931f9160d151ba207bdc9	0	36	0	0	cell	polygon	NA	824.888	174.891	341.505	33892.7	9	275	36	38	5	Dataset 1	9	275	36	38	0.0327273	0.138182	0.130909	1582.79	0.00568617	0.0240083	0.0227447
	6	65793201160d151ba207bdcc	0	36	0	0	cell	polygon	NA	1216.89	643.421	692.201	50696.9	29	512	27	8	5	Dataset 1	29	512	27	8	0.0566406	0.015625	0.0527344	2367.54	0.012249	0.00337903	0.0114042
	6	65793207160d151ba207bdcf	0	36	0	0	cell	polygon	NA	500.468	976.171	395.492	14319.3	23	74	16	51	5	Dataset 1	23	74	16	51	0.310811	0.689189	0.216216	668.71	0.0343946	0.0762662	0.0239266
	6	65793217160d151ba207bdd2	0	40	0	0	cell	polygon	NA	1234.83	302.819	711.307	68173.1	56	484	33	1	5	Dataset 1	56	484	33	1	0.115702	0.00206612	0.0681818	3183.68	0.0175897	0.000314102	0.0103654
	6	65793262160d151ba207bde3	0	40	0	0	cell	polygon	NA	930.313	109.675	412.063	34020.1	26	208	24	1	5	Dataset 1	26	208	24	1	0.125	0.00480769	0.115385	1588.74	0.0163652	0.000629431	0.0151063
	6	65793268160d151ba207bde6	0	40	0	0	cell	polygon	NA	878.843	839.076	336.931	33501.8	13	137	24	8	5	Dataset 1	13	137	24	8	0.0948905	0.0583942	0.175182	1564.53	0.00830918	0.00511334	0.01534
	6	6579330f160d151ba207bde9	0	45	2	0	cell	polygon	NA	1221.07	680.367	882.125	39339.2	31	243	27	25	5	Dataset 1	31	243	27	25	0.127572	0.102881	0.111111	1837.14	0.0168741	0.0136081	0.0146968
	6	6579331d160d151ba207bdec	0	46	2	0	cell	polygon	NA	776.882	237.804	948.698	35352.6	55	422	14	15	5	Dataset 1	55	422	14	15	0.130332	0.035545	0.0331754	1650.96	0.0333139	0.0090856	0.00847989
	6	65793324160d151ba207bdef	0	46	2	0	cell	polygon	NA	781.955	542.05	773.792	34847.4	76	479	23	62	5	Dataset 1	76	479	23	62	0.158664	0.129436	0.0480167	1627.37	0.046701	0.0380982	0.0141332
	6	65793337160d151ba207bdf2	0	47	2	0	cell	polygon	NA	765.343	455.915	875.766	30785.4	39	129	13	8	5	Dataset 1	39	129	13	8	0.302326	0.0620155	0.100775	1437.68	0.0271271	0.00556454	0.00904237
	6	6579335b160d151ba207bdf8	0	47	2	0	cell	polygon	NA	739.561	674.256	537.119	33926.8	66	261	24	24	5	Dataset 1	66	261	24	24	0.252874	0.091954	0.091954	1584.38	0.0416566	0.0151479	0.0151479
	6	65793368160d151ba207bdfb	0	49	2	0	cell	polygon	NA	1028.54	466.59	365.008	52767.5	81	319	23	67	5	Dataset 1	81	319	23	67	0.253918	0.210031	0.0721003	2464.24	0.0328702	0.0271889	0.0093335
	6	65793373160d151ba207bdfe	0	50	2	0	cell	polygon	NA	1182.89	381.624	537.254	48218.1	47	559	49	128	5	Dataset 1	47	559	49	128	0.0840787	0.22898	0.0876565	2251.79	0.0208723	0.0568438	0.0217605
	6	6579337f160d151ba207be01	0	50	2	0	cell	polygon	NA	1254.01	833.355	768.627	63527.5	37	690	48	176	5	Dataset 1	37	690	48	176	0.0536232	0.255072	0.0695652	2966.73	0.0124716	0.0593245	0.0161794
	6	6579338b160d151ba207be04	0	50	2	0	cell	polygon	NA	1181.32	450.651	740.853	38344.3	20	518	34	67	5	Dataset 1	20	518	34	67	0.03861	0.129344	0.0656371	1790.68	0.011169	0.037416	0.0189872
	6	65793395160d151ba207be07	0	51	2	0	cell	polygon	NA	951.267	536.318	693.46	58070.3	29	452	59	8	5	Dataset 1	29	452	59	8	0.0641593	0.0176991	0.130531	2711.89	0.0106937	0.00294998	0.0217561
	6	6579339c160d151ba207be0a	0	51	2	0	cell	polygon	NA	1012.07	196.73	590.024	60353	53	574	39	16	5	Dataset 1	53	574	39	16	0.0923345	0.0278746	0.0679443	2818.49	0.0188044	0.00567681	0.0138372
	6	657933a1160d151ba207be0d	0	51	2	0	cell	polygon	NA	607.467	363.991	833.409	23467	38	338	14	14	5	Dataset 1	38	338	14	14	0.112426	0.0414201	0.0414201	1095.91	0.0346744	0.0127748	0.0127748
	6	657933aa160d151ba207be10	0	52	2	0	cell	polygon	NA	846.514	134.54	754.423	37112.7	154	520	32	71	5	Dataset 1	154	520	32	71	0.296154	0.136538	0.0615385	1733.16	0.0888548	0.0409655	0.0184633
	6	657933b1160d151ba207be13	0	52	2	0	cell	polygon	NA	805.539	470.721	834.264	43244.5	189	550	47	114	5	Dataset 1	189	550	47	114	0.343636	0.207273	0.0854545	2019.52	0.0935866	0.056449	0.0232729
	6	657933d5160d151ba207be16	0	57	2	0	cell	polygon	NA	1050.57	860.267	718.548	49212.4	34	353	44	34	5	Dataset 1	34	353	44	34	0.0963173	0.0963173	0.124646	2298.22	0.0147941	0.0147941	0.0191452
	6	657933da160d151ba207be19	0	57	2	0	cell	polygon	NA	811.321	518.896	966.801	33800.9	16	148	25	33	5	Dataset 1	16	148	25	33	0.108108	0.222973	0.168919	1578.5	0.0101362	0.0209059	0.0158378
	6	657933e6160d151ba207be1c	0	57	2	0	cell	polygon	NA	584.855	361.451	542.431	12661.9	17	131	12	7	5	Dataset 1	17	131	12	7	0.129771	0.0534351	0.0916031	591.311	0.0287497	0.0118381	0.0202939
	6	657933eb160d151ba207be1f	0	57	2	0	cell	polygon	NA	714.485	226.513	317.931	24197.6	20	196	20	8	5	Dataset 1	20	196	20	8	0.102041	0.0408163	0.102041	1130.03	0.0176987	0.00707948	0.0176987
	6	657933f8160d151ba207be22	0	58	2	0	cell	polygon	NA	975.038	760.861	589.464	55058.2	5	338	38	11	5	Dataset 1	5	338	38	11	0.0147929	0.0325444	0.112426	2571.22	0.0019446	0.00427813	0.014779
	6	657933fe160d151ba207be25	0	58	2	0	cell	polygon	NA	577.038	936.48	804.937	15126.5	17	98	12	0	5	Dataset 1	17	98	12	0	0.173469	0	0.122449	706.408	0.0240654	0	0.0169874
	6	65793406160d151ba207be28	0	58	2	0	cell	polygon	NA	914.304	193.543	614.007	33576.3	3	335	21	18	5	Dataset 1	3	335	21	18	0.00895522	0.0537313	0.0626866	1568.01	0.00191325	0.0114795	0.0133927
	6	65793422160d151ba207be2b	0	62	2	0	cell	polygon	NA	1525.4	601.522	399.154	61028.9	21	576	42	38	5	Dataset 1	21	576	42	38	0.0364583	0.0659722	0.0729167	2850.05	0.00736829	0.0133331	0.0147366
	6	6579342a160d151ba207be2e	0	62	2	0	cell	polygon	NA	911.121	230.295	635.161	39164.3	35	242	23	7	5	Dataset 1	35	242	23	7	0.144628	0.0289256	0.0950413	1828.97	0.0191364	0.00382729	0.0125754
	6	65793432160d151ba207be31	0	63	2	0	cell	polygon	NA	626.561	201.069	562.579	23597.7	16	194	49	6	5	Dataset 1	16	194	49	6	0.0824742	0.0309278	0.252577	1102.01	0.0145189	0.00544459	0.0444641
	6	65793438160d151ba207be34	0	63	2	0	cell	polygon	NA	804.348	469.198	643.641	37205.9	9	278	33	204	5	Dataset 1	9	278	33	204	0.0323741	0.733813	0.118705	1737.52	0.00517981	0.117409	0.0189926
	6	6579343e160d151ba207be37	0	63	2	0	cell	polygon	NA	786.784	277.704	684.682	32175.3	13	139	45	19	5	Dataset 1	13	139	45	19	0.0935252	0.136691	0.323741	1502.59	0.00865174	0.0126449	0.0299483
	6	65793455160d151ba207be3d	0	63	2	0	cell	polygon	NA	877.454	473.232	931.738	49318.6	8	307	40	28	5	Dataset 1	8	307	40	28	0.0260586	0.0912052	0.130293	2303.18	0.00347346	0.0121571	0.0173673
	6	6579345a160d151ba207be40	0	63	2	0	cell	polygon	NA	1038.54	136.202	730.35	61765.3	28	384	66	53	5	Dataset 1	28	384	66	53	0.0729167	0.138021	0.171875	2884.44	0.00970726	0.0183745	0.0228814
	6	65793468160d151ba207be43	0	65	2	0	cell	polygon	NA	835.445	926.835	636.021	35316.8	19	176	37	7	5	Dataset 1	19	176	37	7	0.107955	0.0397727	0.210227	1649.29	0.0115201	0.00424424	0.0224339
	6	65793474160d151ba207be46	0	65	2	0	cell	polygon	NA	971.101	664.869	833.728	51480.3	30	339	25	229	5	Dataset 1	30	339	25	229	0.0884956	0.675516	0.0737463	2404.13	0.0124785	0.0952527	0.0103988
	6	65793479160d151ba207be49	0	65	2	0	cell	polygon	NA	1167.48	250.517	808.998	70884.9	19	485	53	92	5	Dataset 1	19	485	53	92	0.0391753	0.189691	0.109278	3310.33	0.00573962	0.0277918	0.0160105
	6	65793492160d151ba207be4c	0	67	2	0	cell	polygon	NA	577.107	438.319	707.211	19063.2	22	134	40	5	5	Dataset 1	22	134	40	5	0.164179	0.0373134	0.298507	890.252	0.0247121	0.00561639	0.0449311
	6	657934a8160d151ba207be52	0	67	2	0	cell	polygon	NA	853.494	337.519	699.383	23891.3	25	132	27	5	5	Dataset 1	25	132	27	5	0.189394	0.0378788	0.204545	1115.72	0.022407	0.0044814	0.0241996
	6	657934b3160d151ba207be55	0	68	2	0	cell	polygon	NA	813.768	213.388	785.02	47263.3	13	357	72	10	5	Dataset 1	13	357	72	10	0.0364146	0.0280112	0.201681	2207.2	0.00588982	0.00453063	0.0326205
	6	657934c7160d151ba207be58	0	68	2	0	cell	polygon	NA	457.526	376.759	982.432	12396.5	2	133	25	2	5	Dataset 1	2	133	25	2	0.0150376	0.0150376	0.18797	578.916	0.00345474	0.00345474	0.0431842
	6	657934ce160d151ba207be5b	0	68	2	0	cell	polygon	NA	824.618	886.727	685.757	41713.8	16	237	57	5	5	Dataset 1	16	237	57	5	0.0675105	0.021097	0.240506	1948.04	0.0082134	0.00256669	0.0292602
	6	657934de160d151ba207be5e	0	69	2	0	cell	polygon	NA	1056.43	590.718	588.319	36605.5	60	515	29	55	5	Dataset 1	60	515	29	55	0.116505	0.106796	0.0563107	1709.48	0.0350985	0.0321736	0.0169643
	6	657934e1160d151ba207be61	0	69	2	0	cell	polygon	NA	532.11	455.61	744.553	10240.6	24	95	10	14	5	Dataset 1	24	95	10	14	0.252632	0.147368	0.105263	478.236	0.0501845	0.0292743	0.0209102
	6	657934e9160d151ba207be64	0	69	2	0	cell	polygon	NA	736.081	878.086	540.958	22096.1	50	132	16	12	5	Dataset 1	50	132	16	12	0.378788	0.0909091	0.121212	1031.89	0.0484549	0.0116292	0.0155056
	6	657934f9160d151ba207be67	0	70	2	0	cell	polygon	NA	870.308	655.31	489.519	27655.2	67	154	20	74	5	Dataset 1	67	154	20	74	0.435065	0.480519	0.12987	1291.5	0.0518778	0.0572979	0.0154859
	6	65793500160d151ba207be6a	0	70	2	0	cell	polygon	NA	1000.85	815.408	824.69	49922.2	67	409	37	73	5	Dataset 1	67	409	37	73	0.163814	0.178484	0.0904645	2331.37	0.0287385	0.0313121	0.0158705
	6	6579350f160d151ba207be6d	0	72	2	0	cell	polygon	NA	961.104	253.02	714.877	43130.2	78	354	22	47	5	Dataset 1	78	354	22	47	0.220339	0.132768	0.0621469	2014.18	0.0387254	0.0233346	0.0109226
	6	6579353b160d151ba207be70	0	73	2	0	cell	polygon	NA	1038.84	724.608	332.038	34753	63	166	6	411	5	Dataset 1	63	166	6	411	0.379518	2.4759	0.0361446	1622.96	0.0388179	0.25324	0.00369694
	6	65793542160d151ba207be73	0	73	2	0	cell	polygon	NA	743.326	599.515	658.199	15762.5	10	101	5	187	5	Dataset 1	10	101	5	187	0.0990099	1.85149	0.049505	736.109	0.013585	0.254039	0.00679248
	6	65793559160d151ba207be76	0	76	2	0	cell	polygon	NA	799.187	418.956	262.086	32053.2	6	139	20	4	5	Dataset 1	6	139	20	4	0.0431655	0.028777	0.143885	1496.89	0.00400832	0.00267222	0.0133611
	6	65793561160d151ba207be79	0	76	2	0	cell	polygon	NA	993.463	888.833	803.865	45632.7	23	399	52	46	5	Dataset 1	23	399	52	46	0.0576441	0.115288	0.130326	2131.05	0.0107928	0.0215856	0.0244011
	6	65793568160d151ba207be7c	0	76	2	0	cell	polygon	NA	977.452	103.351	423.213	54712	6	97	23	14	5	Dataset 1	6	97	23	14	0.0618557	0.14433	0.237113	2555.05	0.00234829	0.00547934	0.00900177
	6	65793573160d151ba207be7f	0	77	2	0	cell	polygon	NA	1239.55	722.377	558.809	61056.5	23	781	61	83	5	Dataset 1	23	781	61	83	0.0294494	0.106274	0.078105	2851.34	0.00806638	0.0291091	0.0213934
	6	65793577160d151ba207be82	0	77	2	0	cell	polygon	NA	655.983	525.995	281.726	24924.3	26	266	20	92	5	Dataset 1	26	266	20	92	0.0977444	0.345865	0.075188	1163.97	0.0223374	0.07904	0.0171826
	6	6579357c160d151ba207be85	0	77	2	0	cell	polygon	NA	832.824	688.234	901.923	31849.9	23	368	9	319	5	Dataset 1	23	368	9	319	0.0625	0.866848	0.0244565	1487.39	0.0154633	0.21447	0.00605087
	6	65793595160d151ba207be88	0	78	2	0	cell	polygon	NA	982.921	632.065	692.711	39419.4	12	496	17	133	5	Dataset 1	12	496	17	133	0.0241935	0.268145	0.0342742	1840.88	0.0065186	0.0722479	0.00923469
	6	657935a1160d151ba207be8b	0	78	2	0	cell	polygon	NA	1027.89	383.755	601.026	45728.8	62	453	22	36	5	Dataset 1	62	453	22	36	0.136865	0.0794702	0.0485651	2135.54	0.0290325	0.0168576	0.0103019
	6	657935aa160d151ba207be8e	0	78	2	0	cell	polygon	NA	913.616	231.344	604.594	27887.4	24	363	16	103	5	Dataset 1	24	363	16	103	0.0661157	0.283747	0.0440771	1302.34	0.0184283	0.0790882	0.0122855
	6	657935bb160d151ba207be91	0	78	2	0	cell	polygon	NA	970.266	360.078	303.626	56931.1	19	314	26	198	5	Dataset 1	19	314	26	198	0.0605096	0.630573	0.0828025	2658.68	0.0071464	0.074473	0.00977928
	6	657935c4160d151ba207be94	0	79	2	0	cell	polygon	NA	848.18	520.662	445.272	39531.7	71	415	30	42	5	Dataset 1	71	415	30	42	0.171084	0.101205	0.0722892	1846.13	0.0384589	0.0227503	0.0162502
	6	657935cc160d151ba207be97	0	79	2	0	cell	polygon	NA	597.949	615.293	636.083	20081.2	60	126	15	10	5	Dataset 1	60	126	15	10	0.47619	0.0793651	0.119048	937.791	0.0639802	0.0106634	0.015995
	6	657935e6160d151ba207be9d	0	80	2	0	cell	polygon	NA	1220.8	649.511	465.535	92162.1	40	893	67	97	5	Dataset 1	40	893	67	97	0.0447928	0.108623	0.075028	4303.97	0.00929374	0.0225373	0.015567
	6	657935ef160d151ba207bea0	0	80	2	0	cell	polygon	NA	1284.39	805.969	716.067	82287.6	31	689	65	299	5	Dataset 1	31	689	65	299	0.0449927	0.433962	0.0943396	3842.83	0.00806697	0.0778072	0.0169146
	6	657935f7160d151ba207bea3	0	80	2	0	cell	polygon	NA	1041.9	321.175	659.007	60785	38	535	41	124	5	Dataset 1	38	535	41	124	0.071028	0.231776	0.0766355	2838.66	0.0133866	0.0436826	0.0144434
	6	65793c60160d151ba20cf5b0	0	80	0	0	cell	polygon	NA	1211.39	792.824	695.073	61494.3	29	535	58	239	5	Dataset 1	29	535	58	239	0.0542056	0.446729	0.108411	2871.78	0.0100983	0.0832236	0.0201965
	6	65793c72160d151ba20cf5b3	0	80	0	0	cell	polygon	NA	1418.16	653.846	471.485	98394.4	41	917	71	98	5	Dataset 1	41	917	71	98	0.044711	0.10687	0.0774264	4595.02	0.00892271	0.0213275	0.0154515
	6	65793c7b160d151ba20cf5b6	0	80	0	0	cell	polygon	NA	1077.56	322.128	666.844	61386.2	38	543	41	121	5	Dataset 1	38	543	41	121	0.0699816	0.222836	0.0755064	2866.74	0.0132555	0.0422083	0.014302
	6	65793c84160d151ba20cf5b9	0	80	0	0	cell	polygon	NA	1110.97	138.35	511.653	51050.3	38	374	26	74	5	Dataset 1	38	374	26	74	0.101604	0.197861	0.0695187	2384.05	0.0159393	0.0310396	0.0109058
	7	657b6a9293b1bd8fbc3c27b2	0	3	0	0	cell	polygon	NA	1259.28	595.685	836.127	48396.7	63	123	82	86	5	Dataset 2	NA	NA	NA	NA	0.512195	0.699187	0.666667	2260.13	0.0278745	0.0380509	0.0362811
	7	657b6ac193b1bd8fbc3c27c6	0	6	0	0	cell	polygon	NA	756.502	473.907	514.72	26105.9	39	97	35	25	5	Dataset 2	NA	NA	NA	NA	0.402062	0.257732	0.360825	1219.15	0.0319896	0.0205062	0.0287086
	7	657b6acb93b1bd8fbc3c27c9	0	6	0	0	cell	polygon	NA	867.026	631.227	196.69	39240.3	38	135	35	83	5	Dataset 2	NA	NA	NA	NA	0.281481	0.614815	0.259259	1832.52	0.0207364	0.0452927	0.0190993
	7	657b6adb93b1bd8fbc3c27d6	0	7	0	0	cell	polygon	NA	1059.8	791.842	493.437	31463.1	41	204	33	151	5	Dataset 2	NA	NA	NA	NA	0.20098	0.740196	0.161765	1469.33	0.027904	0.102768	0.0224593
	7	657b6ae593b1bd8fbc3c27d9	0	7	0	0	cell	polygon	NA	704.303	683.417	141.841	27067.2	26	184	22	45	5	Dataset 2	NA	NA	NA	NA	0.141304	0.244565	0.119565	1264.04	0.020569	0.0356002	0.0174045
	7	657b6b0d93b1bd8fbc3c27f6	0	9	0	0	cell	polygon	NA	896.824	741.692	208.924	10385	0	7	3	0	5	Dataset 2	NA	NA	NA	NA	0	0	0.428571	484.979	0	0	0.00618584
	7	657b6b2a93b1bd8fbc3c2806	0	10	0	0	cell	polygon	NA	759.545	721.658	765.338	29693.3	8	184	16	5	5	Dataset 2	NA	NA	NA	NA	0.0434783	0.0271739	0.0869565	1386.68	0.00576918	0.00360574	0.0115384
	7	657b6b3593b1bd8fbc3c2813	0	11	0	0	cell	polygon	NA	709.78	153.358	234.74	34616.8	30	115	53	6	5	Dataset 2	NA	NA	NA	NA	0.26087	0.0521739	0.46087	1616.61	0.0185574	0.00371148	0.0327847
	7	657b6b3e93b1bd8fbc3c2816	0	11	0	0	cell	polygon	NA	783.119	657.416	814.822	29697.8	21	146	45	14	5	Dataset 2	NA	NA	NA	NA	0.143836	0.0958904	0.308219	1386.89	0.0151418	0.0100945	0.0324467
	7	657b6b4c93b1bd8fbc3c2823	0	12	0	0	cell	polygon	NA	969.867	535.623	645.302	33333.7	13	377	34	119	5	Dataset 2	NA	NA	NA	NA	0.0344828	0.31565	0.0901857	1556.69	0.00835108	0.0764445	0.0218413
	7	657b6b5b93b1bd8fbc3c2826	0	12	0	0	cell	polygon	NA	1439.19	543.478	393.721	58303.1	17	636	53	563	5	Dataset 2	NA	NA	NA	NA	0.0267296	0.88522	0.0833333	2722.75	0.00624368	0.206776	0.0194656
	7	657b6b8293b1bd8fbc3c2843	0	14	0	0	cell	polygon	NA	687.558	374.724	473.475	25812.8	57	137	30	89	5	Dataset 2	NA	NA	NA	NA	0.416058	0.649635	0.218978	1205.46	0.0472849	0.0738308	0.0248868
	7	657b6b8d93b1bd8fbc3c2846	0	14	0	0	cell	polygon	NA	977.986	612.401	711.071	40098.4	52	181	58	78	5	Dataset 2	NA	NA	NA	NA	0.287293	0.430939	0.320442	1872.59	0.027769	0.0416534	0.0309731
	7	657b6b9a93b1bd8fbc3c2849	0	15	0	0	cell	polygon	NA	955.943	384.126	287.731	54731.5	76	354	114	321	5	Dataset 2	NA	NA	NA	NA	0.214689	0.90678	0.322034	2555.96	0.0297344	0.125589	0.0446016
	7	657b6c3493b1bd8fbc3c2860	0	20	0	0	cell	polygon	NA	1117.78	530.677	580.143	64885.7	14	444	55	9	5	Dataset 2	NA	NA	NA	NA	0.0315315	0.0202703	0.123874	3030.16	0.00462021	0.00297014	0.0181508
	7	657b6c4793b1bd8fbc3c2863	0	20	0	0	cell	polygon	NA	1222.09	766.299	771.501	64258.6	20	382	75	17	5	Dataset 2	NA	NA	NA	NA	0.052356	0.0445026	0.196335	3000.87	0.00666472	0.00566502	0.0249927
	7	657b6c5493b1bd8fbc3c2866	0	21	0	0	cell	polygon	NA	1000.86	484.415	432.191	46779	13	241	54	21	5	Dataset 2	NA	NA	NA	NA	0.0539419	0.0871369	0.224066	2184.58	0.0059508	0.00961283	0.0247187
	7	657b6c5e93b1bd8fbc3c2869	0	21	0	0	cell	polygon	NA	973.584	301.688	665.6	47392.8	12	192	52	7	5	Dataset 2	NA	NA	NA	NA	0.0625	0.0364583	0.270833	2213.24	0.00542191	0.00316278	0.0234949
	7	657b6c9893b1bd8fbc3c2889	0	24	0	0	cell	polygon	NA	1255.12	441.827	391.333	45658	25	303	30	157	5	Dataset 2	NA	NA	NA	NA	0.0825083	0.518152	0.0990099	2132.23	0.0117248	0.0736319	0.0140698
	7	657b6cc293b1bd8fbc3c28a3	0	26	0	0	cell	polygon	NA	1255.91	702.739	187.622	51733.4	40	167	17	19	5	Dataset 2	NA	NA	NA	NA	0.239521	0.113772	0.101796	2415.95	0.0165566	0.0078644	0.00703657
	7	657b6ce693b1bd8fbc3c28bd	0	28	0	0	cell	polygon	NA	677.096	659.131	603.632	23796	24	159	54	135	5	Dataset 2	NA	NA	NA	NA	0.150943	0.849057	0.339623	1111.27	0.0215969	0.121482	0.048593
	7	657b6cf093b1bd8fbc3c28c0	0	28	0	0	cell	polygon	NA	1075.29	221.677	512.475	31356.3	17	184	47	13	5	Dataset 2	NA	NA	NA	NA	0.0923913	0.0706522	0.255435	1464.34	0.0116093	0.00887772	0.0320964
	7	657b6cfb93b1bd8fbc3c28cd	0	29	0	0	cell	polygon	NA	732.272	797.942	619.437	27843.5	24	105	18	3	5	Dataset 2	NA	NA	NA	NA	0.228571	0.0285714	0.171429	1300.29	0.0184574	0.00230717	0.013843
	7	657b6f3f93b1bd8fbc3c29a1	0	42	0	0	cell	polygon	NA	1174.94	633.674	701.299	51738.7	84	316	52	92	5	Dataset 2	NA	NA	NA	NA	0.265823	0.291139	0.164557	2416.2	0.0347654	0.0380764	0.0215214
	7	657b6f4d93b1bd8fbc3c29a4	0	42	0	0	cell	polygon	NA	778.131	432.02	209.559	26967.2	63	154	39	112	5	Dataset 2	NA	NA	NA	NA	0.409091	0.727273	0.253247	1259.37	0.0500251	0.0889335	0.0309679
	7	657b709193b1bd8fbc3c29e4	0	46	0	0	cell	polygon	NA	1053.14	522.368	208.08	33218.2	21	125	84	5	5	Dataset 2	NA	NA	NA	NA	0.168	0.04	0.672	1551.29	0.0135371	0.00322313	0.0541485
	7	657b711893b1bd8fbc3c2a25	0	51	0	0	cell	polygon	NA	742.528	504.179	792.327	34405.9	1	320	54	10	5	Dataset 2	NA	NA	NA	NA	0.003125	0.03125	0.16875	1606.75	0.000622373	0.00622373	0.0336081
	7	657b712793b1bd8fbc3c2a28	0	51	0	0	cell	polygon	NA	789.487	410.408	353.922	38071	5	167	18	156	5	Dataset 2	NA	NA	NA	NA	0.0299401	0.934132	0.107784	1777.91	0.00281229	0.0877433	0.0101242
	7	657b716e93b1bd8fbc3c2b08	0	54	0	0	cell	polygon	NA	1251.17	448.436	613.341	78866.4	50	376	107	501	5	Dataset 2	NA	NA	NA	NA	0.132979	1.33245	0.284574	3683.06	0.0135757	0.136028	0.0290519
	7	657b717793b1bd8fbc3c2b0b	0	54	0	0	cell	polygon	NA	1013.33	888.976	551.589	70376.2	4	276	23	48	5	Dataset 2	NA	NA	NA	NA	0.0144928	0.173913	0.0833333	3286.57	0.00121707	0.0146049	0.00699818
	7	657b718593b1bd8fbc3c2b18	0	55	0	0	cell	polygon	NA	972.958	728.317	564.076	38509.5	27	238	28	38	5	Dataset 2	NA	NA	NA	NA	0.113445	0.159664	0.117647	1798.39	0.0150134	0.02113	0.0155694
	7	657b719093b1bd8fbc3c2b1b	0	55	0	0	cell	polygon	NA	855.067	432.741	559.674	43050.1	31	263	41	86	5	Dataset 2	NA	NA	NA	NA	0.117871	0.326996	0.155894	2010.44	0.0154195	0.0427767	0.0203935
	7	657b719e93b1bd8fbc3c2b28	0	56	0	0	cell	polygon	NA	991.508	639.55	838.965	42634.3	20	325	54	6	5	Dataset 2	NA	NA	NA	NA	0.0615385	0.0184615	0.166154	1991.02	0.0100451	0.00301353	0.0271217
	7	657b71a793b1bd8fbc3c2b35	0	57	0	0	cell	polygon	NA	758.717	613.939	432.618	37924.6	29	133	105	15	5	Dataset 2	NA	NA	NA	NA	0.218045	0.112782	0.789474	1771.08	0.0163742	0.00846941	0.0592859
	7	657b71b093b1bd8fbc3c2b38	0	57	0	0	cell	polygon	NA	947.056	342.988	430.913	54677	68	329	24	19	5	Dataset 2	NA	NA	NA	NA	0.206687	0.0577508	0.0729483	2553.42	0.026631	0.00744101	0.00939917
	7	657b71bc93b1bd8fbc3c2b45	0	58	0	0	cell	polygon	NA	872.318	756.098	599.822	24646.9	23	118	35	94	5	Dataset 2	NA	NA	NA	NA	0.194915	0.79661	0.29661	1151.01	0.0199824	0.0816673	0.030408
	7	657b71e293b1bd8fbc3c2b48	0	58	0	0	cell	polygon	NA	912.545	404.779	536.267	34792	77	184	32	18	5	Dataset 2	NA	NA	NA	NA	0.418478	0.0978261	0.173913	1624.79	0.0473908	0.0110784	0.0196949
	7	657b71f693b1bd8fbc3c2b55	0	59	0	0	cell	polygon	NA	1154.27	437.473	327.958	39903.8	56	208	65	246	5	Dataset 2	NA	NA	NA	NA	0.269231	1.18269	0.3125	1863.51	0.0300509	0.132009	0.0348805
	7	657b721493b1bd8fbc3c2b65	0	60	0	0	cell	polygon	NA	1247.26	582.09	284.156	80577.2	11	542	19	2	5	Dataset 2	NA	NA	NA	NA	0.0202952	0.00369004	0.0350554	3762.96	0.00292323	0.000531497	0.00504922
	7	657b726c93b1bd8fbc3c2b68	0	60	0	0	cell	polygon	NA	819.077	427.555	605.711	40907.7	35	271	36	32	5	Dataset 2	NA	NA	NA	NA	0.129151	0.118081	0.132841	1910.39	0.0183209	0.0167505	0.0188443
	7	657b72a593b1bd8fbc3c2b85	0	62	0	0	cell	polygon	NA	782.769	492.858	420.663	35892.7	46	223	31	2	5	Dataset 2	NA	NA	NA	NA	0.206278	0.00896861	0.139013	1676.19	0.0274432	0.00119318	0.0184943
	7	657b72d193b1bd8fbc3c2b88	0	62	0	0	cell	polygon	NA	987.792	197.671	535.331	46183.5	46	322	51	110	5	Dataset 2	NA	NA	NA	NA	0.142857	0.341615	0.158385	2156.77	0.0213282	0.0510022	0.0236465
	7	657b72ef93b1bd8fbc3c2bc7	0	63	0	0	cell	polygon	NA	939.871	828.324	475.062	60385.8	14	172	49	78	5	Dataset 2	NA	NA	NA	NA	0.0813953	0.453488	0.284884	2820.02	0.00496451	0.0276594	0.0173758
	7	657b72fc93b1bd8fbc3c2bd4	0	64	0	0	cell	polygon	NA	720.508	103.723	719.944	31811.4	27	143	53	362	5	Dataset 2	NA	NA	NA	NA	0.188811	2.53147	0.370629	1485.59	0.0181746	0.243674	0.035676
	7	657b731e93b1bd8fbc3c2c2e	0	66	0	0	cell	polygon	NA	955.639	849.631	849.082	59949.6	8	160	48	18	5	Dataset 2	NA	NA	NA	NA	0.05	0.1125	0.3	2799.65	0.0028575	0.00642938	0.017145
	7	657b732c93b1bd8fbc3c2e0b	0	67	0	0	cell	polygon	NA	931.612	523.966	571.469	43514.3	78	186	39	113	5	Dataset 2	NA	NA	NA	NA	0.419355	0.607527	0.209677	2032.12	0.0383836	0.055607	0.0191918
	7	657b733793b1bd8fbc3c2e2a	0	67	0	0	cell	polygon	NA	885.152	368.484	213.014	40102.9	73	191	8	28	5	Dataset 2	NA	NA	NA	NA	0.382199	0.146597	0.0418848	1872.8	0.038979	0.0149508	0.00427167
	7	657b735393b1bd8fbc3c2e44	0	69	0	0	cell	polygon	NA	915.899	317.332	755.536	27871.2	23	185	54	77	5	Dataset 2	NA	NA	NA	NA	0.124324	0.416216	0.291892	1301.58	0.0176708	0.0591587	0.0414879
	7	657b736093b1bd8fbc3c2e47	0	69	0	0	cell	polygon	NA	965.968	791.524	160.616	40865	46	176	62	63	5	Dataset 2	NA	NA	NA	NA	0.261364	0.357955	0.352273	1908.39	0.024104	0.033012	0.032488
	7	657b736d93b1bd8fbc3c2e54	0	70	0	0	cell	polygon	NA	763.621	186.429	652.941	14204.3	29	100	25	22	5	Dataset 2	NA	NA	NA	NA	0.29	0.22	0.25	663.339	0.0437182	0.0331656	0.0376881
	7	657b737693b1bd8fbc3c2e57	0	70	0	0	cell	polygon	NA	768.158	445.924	486.953	25466.8	56	135	46	42	5	Dataset 2	NA	NA	NA	NA	0.414815	0.311111	0.340741	1189.3	0.0470865	0.0353149	0.0386782
	7	657b73f393b1bd8fbc3c2eb2	0	77	0	0	cell	polygon	NA	665.092	229.349	668.525	20917	3	30	5	4	5	Dataset 2	NA	NA	NA	NA	0.1	0.133333	0.166667	976.824	0.00307118	0.00409491	0.00511863
	7	657b740093b1bd8fbc3c2ec1	0	78	0	0	cell	polygon	NA	897.282	792.313	590.641	35515.9	15	175	29	21	5	Dataset 2	NA	NA	NA	NA	0.0857143	0.12	0.165714	1658.59	0.00904381	0.0126613	0.0174847
	7	657b740f93b1bd8fbc3c2fcc	0	79	0	0	cell	polygon	NA	790.494	377.969	548.57	25323.9	7	159	19	87	5	Dataset 2	NA	NA	NA	NA	0.0440252	0.54717	0.119497	1182.62	0.00591904	0.0735652	0.016066
	7	657b741d93b1bd8fbc3c30c4	0	80	0	0	cell	polygon	NA	1003.94	298.793	785.596	39664.4	9	388	26	98	5	Dataset 2	NA	NA	NA	NA	0.0231959	0.252577	0.0670103	1852.33	0.00485875	0.0529064	0.0140364
	7	657b743793b1bd8fbc3c30d1	0	81	0	0	cell	polygon	NA	719.461	457.673	121.483	28227.6	4	114	14	1	5	Dataset 2	NA	NA	NA	NA	0.0350877	0.00877193	0.122807	1318.23	0.00303437	0.000758593	0.0106203
	7	657b744f93b1bd8fbc3c30eb	0	83	0	0	cell	polygon	NA	796.193	183.333	739.52	38459.5	26	173	33	67	5	Dataset 2	NA	NA	NA	NA	0.150289	0.387283	0.190751	1796.06	0.0144761	0.0373039	0.0183736
	7	657b745d93b1bd8fbc3c30f8	0	84	0	0	cell	polygon	NA	1988.25	363.577	377.888	117483	23	836	47	48	5	Dataset 2	NA	NA	NA	NA	0.027512	0.0574163	0.0562201	5486.47	0.00419213	0.0087488	0.00856653
	7	657b747c93b1bd8fbc3c3115	0	86	0	0	cell	polygon	NA	986.318	504.403	234.735	50651.8	50	298	51	5	5	Dataset 2	NA	NA	NA	NA	0.167785	0.0167785	0.171141	2365.44	0.0211377	0.00211377	0.0215605
	7	657b748593b1bd8fbc3c3118	0	86	0	0	cell	polygon	NA	677.941	160.186	252.074	25326.7	62	212	27	15	5	Dataset 2	NA	NA	NA	NA	0.292453	0.0707547	0.127358	1182.76	0.0524199	0.0126822	0.022828
	7	657b749393b1bd8fbc3c3125	0	87	0	0	cell	polygon	NA	727.489	113.392	390.439	34258.3	43	167	49	164	5	Dataset 2	NA	NA	NA	NA	0.257485	0.982036	0.293413	1599.86	0.0268773	0.102509	0.0306276
	7	657b74ae93b1bd8fbc3c3137	0	88	0	0	cell	polygon	NA	313.033	457.867	855.58	7261.06	1	3	2	1	5	Dataset 2	NA	NA	NA	NA	0.333333	0.333333	0.666667	339.091	0.00294906	0.00294906	0.00589812
	7	657b74cc93b1bd8fbc3c3154	0	90	0	0	cell	polygon	NA	911.194	384.809	646.201	39230.2	27	323	20	2	5	Dataset 2	NA	NA	NA	NA	0.0835913	0.00619195	0.0619195	1832.05	0.0147376	0.00109167	0.0109167
	7	657b751493b1bd8fbc3c3190	0	94	0	0	cell	polygon	NA	625.25	838.298	159.655	19822.4	45	85	14	17	5	Dataset 2	NA	NA	NA	NA	0.529412	0.2	0.164706	925.707	0.0486115	0.0183643	0.0151236
	7	657b751f93b1bd8fbc3c319d	0	95	0	0	cell	polygon	NA	665.103	371.73	483.583	29514.1	24	193	40	45	5	Dataset 2	NA	NA	NA	NA	0.124352	0.233161	0.207254	1378.31	0.0174127	0.0326487	0.0290211
	7	657b752e93b1bd8fbc3c31aa	0	96	0	0	cell	polygon	NA	793.507	709.969	787.087	25538.9	89	175	33	41	5	Dataset 2	NA	NA	NA	NA	0.508571	0.234286	0.188571	1192.67	0.0746227	0.0343768	0.0276691
	7	657b754593b1bd8fbc3c31ad	0	96	0	0	cell	polygon	NA	737.871	355.358	806.816	31097.3	54	164	41	105	5	Dataset 2	NA	NA	NA	NA	0.329268	0.640244	0.25	1452.24	0.0371839	0.072302	0.0282322
	7	657b755093b1bd8fbc3c31ba	0	97	0	0	cell	polygon	NA	864.376	838.156	891.016	49471.8	10	182	8	0	5	Dataset 2	NA	NA	NA	NA	0.0549451	0	0.043956	2310.33	0.00432838	0	0.0034627
	7	657b755d93b1bd8fbc3c31c7	0	98	0	0	cell	polygon	NA	985.962	324.697	578.293	30924.1	30	161	55	15	5	Dataset 2	NA	NA	NA	NA	0.186335	0.0931677	0.341615	1444.16	0.0207734	0.0103867	0.0380845
	7	657b756993b1bd8fbc3c31d4	0	99	0	0	cell	polygon	NA	694.809	466.516	350.959	24310.6	23	211	34	24	5	Dataset 2	NA	NA	NA	NA	0.109005	0.113744	0.161137	1135.3	0.0202589	0.0211397	0.029948
	7	657b757893b1bd8fbc3c31e1	0	100	0	0	cell	polygon	NA	783.079	520.4	654.493	34146.1	60	301	45	50	5	Dataset 2	NA	NA	NA	NA	0.199336	0.166113	0.149502	1594.62	0.0376264	0.0313553	0.0282198
	7	657b758593b1bd8fbc3c31ee	0	101	0	0	cell	polygon	NA	1033.38	717.767	514.225	50806.7	15	134	28	14	5	Dataset 2	NA	NA	NA	NA	0.11194	0.104478	0.208955	2372.67	0.00632199	0.00590052	0.011801
	7	657b758d93b1bd8fbc3c31f3	0	101	0	0	cell	polygon	NA	1138.37	450.39	788.007	61420.6	40	176	33	19	5	Dataset 2	NA	NA	NA	NA	0.227273	0.107955	0.1875	2868.34	0.0139453	0.00662403	0.0115049
	7	657b75e193b1bd8fbc3c32b4	0	105	0	0	cell	polygon	NA	1005.47	209.733	740.235	57244.6	32	311	25	208	5	Dataset 2	NA	NA	NA	NA	0.102894	0.66881	0.0803859	2673.32	0.0119701	0.0778058	0.00935165
	7	657b75ef93b1bd8fbc3c32f6	0	106	0	0	cell	polygon	NA	1341.26	437.627	445.933	64535.8	131	361	28	8	5	Dataset 2	NA	NA	NA	NA	0.362881	0.0221607	0.0775623	3013.82	0.0434664	0.00265444	0.00929054
	7	657b75fa93b1bd8fbc3c3327	0	106	0	0	cell	polygon	NA	1251.87	290.293	798.229	84267.1	123	353	27	31	5	Dataset 2	NA	NA	NA	NA	0.348442	0.0878187	0.0764873	3935.28	0.0312558	0.00787747	0.00686102
	7	657b760793b1bd8fbc3c337c	0	107	0	0	cell	polygon	NA	1002	739.459	544.663	43396	22	239	37	6	5	Dataset 2	NA	NA	NA	NA	0.0920502	0.0251046	0.154812	2026.59	0.0108557	0.00296063	0.0182572
	7	657b762b93b1bd8fbc3c3476	0	108	0	0	cell	polygon	NA	1091.24	600.826	174.706	50984.3	30	287	33	8	5	Dataset 2	NA	NA	NA	NA	0.10453	0.0278746	0.114983	2380.97	0.0125999	0.00335998	0.0138599
	7	657b763293b1bd8fbc3c34af	0	108	0	0	cell	polygon	NA	830.318	465.63	709.228	36331.5	26	289	40	49	5	Dataset 2	NA	NA	NA	NA	0.0899654	0.16955	0.138408	1696.68	0.015324	0.0288799	0.0235754
	7	657b76b193b1bd8fbc3c3f84	0	111	0	0	cell	polygon	NA	1013.36	386.884	267.713	27257.4	18	268	27	1	5	Dataset 2	NA	NA	NA	NA	0.0671642	0.00373134	0.100746	1272.92	0.0141407	0.000785595	0.0212111
	7	657b76c693b1bd8fbc3c3ffe	0	114	0	0	cell	polygon	NA	1148.06	491.527	531.232	31144.8	46	304	26	20	5	Dataset 2	NA	NA	NA	NA	0.151316	0.0657895	0.0855263	1454.46	0.0316268	0.0137508	0.017876
	7	657b76e693b1bd8fbc3c4112	0	117	0	0	cell	polygon	NA	930.525	641.211	449.132	40453.4	33	209	37	1	5	Dataset 2	NA	NA	NA	NA	0.157895	0.00478469	0.177033	1889.18	0.0174679	0.000529332	0.0195853
	7	657b76f593b1bd8fbc3c417f	0	118	0	0	cell	polygon	NA	925.628	501.122	785.81	13133.6	1	30	2	2	5	Dataset 2	NA	NA	NA	NA	0.0333333	0.0666667	0.0666667	613.341	0.00163042	0.00326083	0.00326083
	7	6596032693b1bd8fbc975771	0	99	0	0	cell	polygon	NA	959.356	848.717	72.0738	43666.6	30	124	93	20	5	Dataset 2	NA	NA	NA	NA	0.241935	0.16129	0.75	2039.23	0.0147114	0.00980762	0.0456054
	7	6596033b93b1bd8fbc975774	0	100	0	0	cell	polygon	NA	874.879	675.651	608.851	39264	55	357	58	61	5	Dataset 2	NA	NA	NA	NA	0.154062	0.170868	0.162465	1833.63	0.0299952	0.0332674	0.0316313
	7	6596034093b1bd8fbc975777	0	100	0	0	cell	polygon	NA	706.503	270.359	467.24	30459.1	38	177	38	40	5	Dataset 2	NA	NA	NA	NA	0.214689	0.225989	0.214689	1422.44	0.0267146	0.0281207	0.0267146
	7	6596035593b1bd8fbc97577c	0	102	0	0	cell	polygon	NA	985.287	582.286	690.828	62341.3	25	415	73	10	5	Dataset 2	NA	NA	NA	NA	0.060241	0.0240964	0.175904	2911.34	0.00858712	0.00343485	0.0250744
	7	6596035893b1bd8fbc97577f	0	102	0	0	cell	polygon	NA	807.806	464.207	894.149	47955.3	30	192	60	15	5	Dataset 2	NA	NA	NA	NA	0.15625	0.078125	0.3125	2239.51	0.0133958	0.00669789	0.0267916
	7	6596037093b1bd8fbc975786	0	105	0	0	cell	polygon	NA	733.406	737.017	192.889	32282.1	31	166	44	37	5	Dataset 2	NA	NA	NA	NA	0.186747	0.222892	0.26506	1507.57	0.0205629	0.0245428	0.029186
	7	6596037493b1bd8fbc975789	0	105	0	0	cell	polygon	NA	877.833	137.26	257.465	40448.3	39	145	43	162	5	Dataset 2	NA	NA	NA	NA	0.268966	1.11724	0.296552	1888.94	0.0206465	0.0857625	0.0227641
	7	659603a293b1bd8fbc975792	0	111	0	0	cell	polygon	NA	908.809	285.96	891.721	43845.9	33	192	68	38	5	Dataset 2	NA	NA	NA	NA	0.171875	0.197917	0.354167	2047.61	0.0161164	0.0185583	0.0332095
	7	659603aa93b1bd8fbc975795	0	111	0	0	cell	polygon	NA	1071.15	104.672	478.653	56782.5	17	418	53	20	5	Dataset 2	NA	NA	NA	NA	0.0406699	0.0478469	0.126794	2651.74	0.00641088	0.00754222	0.0199869
	7	659603d193b1bd8fbc975798	0	112	0	0	cell	polygon	NA	790.721	141.134	125.364	45237.4	22	162	80	96	5	Dataset 2	NA	NA	NA	NA	0.135802	0.592593	0.493827	2112.58	0.0104138	0.045442	0.0378683
	7	659603d593b1bd8fbc97579b	0	112	0	0	cell	polygon	NA	712.518	599.305	502.777	30896.3	14	96	51	14	5	Dataset 2	NA	NA	NA	NA	0.145833	0.145833	0.53125	1442.86	0.00970297	0.00970297	0.0353465
	7	659603da93b1bd8fbc97579e	0	112	0	0	cell	polygon	NA	678.094	290.567	316.874	32830.6	10	160	48	19	5	Dataset 2	NA	NA	NA	NA	0.0625	0.11875	0.3	1533.19	0.00652236	0.0123925	0.0313073
	7	659603eb93b1bd8fbc9757a1	0	114	0	0	cell	polygon	NA	806.945	647.735	570.89	31445	41	120	24	13	5	Dataset 2	NA	NA	NA	NA	0.341667	0.108333	0.2	1468.48	0.02792	0.00885268	0.0163434
	7	6596040493b1bd8fbc9757a6	0	117	0	0	cell	polygon	NA	910.992	627.887	847.979	47987.6	43	396	71	273	5	Dataset 2	NA	NA	NA	NA	0.108586	0.689394	0.179293	2241.02	0.0191877	0.121819	0.031682
	7	6596043e93b1bd8fbc9757ad	0	94	0	0	cell	polygon	NA	688.732	931.514	330.556	32014.6	49	157	63	47	5	Dataset 2	NA	NA	NA	NA	0.312102	0.299363	0.401274	1495.08	0.0327741	0.0314364	0.0421382
	7	6596044793b1bd8fbc9757b0	0	95	0	0	cell	polygon	NA	997.572	567.959	537.242	60468.3	25	443	130	84	5	Dataset 2	NA	NA	NA	NA	0.0564334	0.189616	0.293454	2823.87	0.00885311	0.0297464	0.0460361
	7	6596044f93b1bd8fbc9757b3	0	96	0	0	cell	polygon	NA	733.988	428.289	500.031	26378.2	47	180	62	66	5	Dataset 2	NA	NA	NA	NA	0.261111	0.366667	0.344444	1231.86	0.0381536	0.0535774	0.0503303
	7	6596046193b1bd8fbc9757b6	0	98	0	0	cell	polygon	NA	1102.91	605.669	188.882	41020.8	42	152	52	64	5	Dataset 2	NA	NA	NA	NA	0.276316	0.421053	0.342105	1915.67	0.0219244	0.0334086	0.0271445
	7	6596049993b1bd8fbc9757c0	0	90	0	0	cell	polygon	NA	773.195	268.752	906.103	41903.9	56	205	62	5	5	Dataset 2	NA	NA	NA	NA	0.273171	0.0243902	0.302439	1956.91	0.0286165	0.00255505	0.0316826
	7	659604a093b1bd8fbc9757c3	0	90	0	0	cell	polygon	NA	949.45	50.0395	633.652	41221.3	77	168	84	2	5	Dataset 2	NA	NA	NA	NA	0.458333	0.0119048	0.5	1925.04	0.0399993	0.00103894	0.0436356
	7	659604c193b1bd8fbc9757c9	0	86	0	0	cell	polygon	NA	1381.03	253.993	813.516	62531.1	47	441	178	2	5	Dataset 2	NA	NA	NA	NA	0.106576	0.00453515	0.403628	2920.2	0.0160948	0.000684884	0.0609547
	7	659604d993b1bd8fbc9757cf	0	84	0	0	cell	polygon	NA	1076.61	938.89	287.768	60442.7	28	261	103	1	5	Dataset 2	NA	NA	NA	NA	0.10728	0.00383142	0.394636	2822.68	0.00991966	0.000354274	0.0364902
	7	659604e293b1bd8fbc9757d2	0	83	0	0	cell	polygon	NA	805.313	469.665	861.809	33897.3	34	173	50	121	5	Dataset 2	NA	NA	NA	NA	0.196532	0.699422	0.289017	1583.01	0.0214781	0.0764369	0.0315855
	7	659604e893b1bd8fbc9757d5	0	83	0	0	cell	polygon	NA	702.584	334.037	55.75	29064.1	8	128	84	55	5	Dataset 2	NA	NA	NA	NA	0.0625	0.429688	0.65625	1357.29	0.00589408	0.0405218	0.0618879
	7	6596051893b1bd8fbc9757dc	0	77	0	0	cell	polygon	NA	696.062	601.29	582.33	35122.8	32	121	84	2	5	Dataset 2	NA	NA	NA	NA	0.264463	0.0165289	0.694215	1640.23	0.0195094	0.00121934	0.0512122
	7	6596051e93b1bd8fbc9757df	0	76	0	0	cell	polygon	NA	604.713	603.375	630.336	16300.8	7	103	74	65	5	Dataset 2	NA	NA	NA	NA	0.0679612	0.631068	0.718447	761.249	0.00919542	0.085386	0.0972087
	7	6596052393b1bd8fbc9757e2	0	76	0	0	cell	polygon	NA	932.673	774.383	355.136	34296.1	2	123	70	97	5	Dataset 2	NA	NA	NA	NA	0.0162602	0.788618	0.569106	1601.63	0.00124873	0.0605634	0.0437055
	7	6596052f93b1bd8fbc9757e5	0	75	0	0	cell	polygon	NA	760.548	848.324	561.506	29421.3	3	93	51	112	5	Dataset 2	NA	NA	NA	NA	0.0322581	1.2043	0.548387	1373.97	0.00218345	0.0815153	0.0371186
	7	6596053393b1bd8fbc9757e8	0	75	0	0	cell	polygon	NA	863.218	472.059	402.64	45103.7	32	235	56	66	5	Dataset 2	NA	NA	NA	NA	0.13617	0.280851	0.238298	2106.34	0.0151922	0.0313339	0.0265864
	7	6596056793b1bd8fbc9757f6	0	70	0	0	cell	polygon	NA	858.025	630.079	267.066	31398.6	18	116	84	20	5	Dataset 2	NA	NA	NA	NA	0.155172	0.172414	0.724138	1466.31	0.0122757	0.0136396	0.0572865
	7	6596056d93b1bd8fbc9757f9	0	69	0	0	cell	polygon	NA	635.295	144.494	485.983	16621.8	10	167	72	22	5	Dataset 2	NA	NA	NA	NA	0.0598802	0.131737	0.431138	776.24	0.0128826	0.0283418	0.0927549
	7	6596059a93b1bd8fbc975801	0	63	0	0	cell	polygon	NA	1107.85	604.6	150.828	80172.8	17	267	50	231	5	Dataset 2	NA	NA	NA	NA	0.0636704	0.865169	0.187266	3744.07	0.00454052	0.0616976	0.0133545
	7	6596059e93b1bd8fbc975804	0	63	0	0	cell	polygon	NA	919.37	840.62	184.784	57502.7	16	135	28	178	5	Dataset 2	NA	NA	NA	NA	0.118519	1.31852	0.207407	2685.38	0.0059582	0.0662849	0.0104268
	7	659605a593b1bd8fbc975807	0	62	0	0	cell	polygon	NA	874.374	113.771	273.641	55175.3	67	331	67	403	5	Dataset 2	NA	NA	NA	NA	0.202417	1.21752	0.202417	2576.68	0.0260024	0.156403	0.0260024
	7	659605c093b1bd8fbc97580d	0	61	0	0	cell	polygon	NA	894.835	579.169	791.597	47098.2	38	280	87	1	5	Dataset 2	NA	NA	NA	NA	0.135714	0.00357143	0.310714	2199.49	0.0172768	0.000454651	0.0395547
	7	659605c493b1bd8fbc975810	0	61	0	0	cell	polygon	NA	838.763	47.1114	734.213	36458.1	7	120	66	3	5	Dataset 2	NA	NA	NA	NA	0.0583333	0.025	0.55	1702.59	0.00411138	0.00176202	0.0387644
	7	659605cc93b1bd8fbc975813	0	60	0	0	cell	polygon	NA	964.654	176.772	103.909	52257.6	58	213	58	73	5	Dataset 2	NA	NA	NA	NA	0.2723	0.342723	0.2723	2440.43	0.0237663	0.0299128	0.0237663
	7	659605f393b1bd8fbc975818	0	57	0	0	cell	polygon	NA	876.864	870.016	576.25	47919.6	50	145	61	51	5	Dataset 2	NA	NA	NA	NA	0.344828	0.351724	0.42069	2237.84	0.0223429	0.0227898	0.0272584
	7	659605f993b1bd8fbc97581b	0	56	0	0	cell	polygon	NA	637.346	552.495	668.126	31384.7	11	195	72	6	5	Dataset 2	NA	NA	NA	NA	0.0564103	0.0307692	0.369231	1465.67	0.00750512	0.0040937	0.0491244
	7	6596060093b1bd8fbc97581e	0	55	0	0	cell	polygon	NA	753.412	330.424	218.981	33094	35	198	54	474	5	Dataset 2	NA	NA	NA	NA	0.176768	2.39394	0.272727	1545.49	0.0226466	0.306699	0.0349404
	7	6596060693b1bd8fbc975821	0	54	0	0	cell	polygon	NA	1124.04	646.813	374.506	67296.5	17	338	138	270	5	Dataset 2	NA	NA	NA	NA	0.0502959	0.798817	0.408284	3142.75	0.00540928	0.0859121	0.0439106
	7	6596062693b1bd8fbc975829	0	51	0	0	cell	polygon	NA	661.872	244.621	703.529	28364	1	212	70	28	5	Dataset 2	NA	NA	NA	NA	0.00471698	0.132075	0.330189	1324.6	0.000754945	0.0211385	0.0528462
	7	6596065093b1bd8fbc975836	0	46	0	0	cell	polygon	NA	1158.74	269.131	410.906	42600.6	6	286	68	20	5	Dataset 2	NA	NA	NA	NA	0.020979	0.0699301	0.237762	1989.45	0.00301591	0.010053	0.0341804
	7	6596066e93b1bd8fbc97583f	0	44	0	0	cell	polygon	NA	1264.92	273.617	775.508	55966.7	26	282	84	178	5	Dataset 2	NA	NA	NA	NA	0.0921986	0.631206	0.297872	2613.65	0.00994779	0.0681041	0.032139
	7	6596067b93b1bd8fbc975842	0	44	0	0	cell	polygon	NA	609.474	105.848	550.539	24546.3	7	136	47	150	5	Dataset 2	NA	NA	NA	NA	0.0514706	1.10294	0.345588	1146.31	0.00610655	0.130855	0.0410011
	7	659606a493b1bd8fbc975848	0	43	0	0	cell	polygon	NA	1036.91	623.668	421.3	36148	16	154	57	39	5	Dataset 2	NA	NA	NA	NA	0.103896	0.253247	0.37013	1688.11	0.00947805	0.0231027	0.0337656
	7	659606a893b1bd8fbc97584b	0	43	0	0	cell	polygon	NA	1279.76	609.063	543.335	50681.2	26	178	99	23	5	Dataset 2	NA	NA	NA	NA	0.146067	0.129213	0.55618	2366.81	0.0109852	0.0097177	0.0418284
	7	659606b593b1bd8fbc97584e	0	42	0	0	cell	polygon	NA	1364.46	305.353	504.66	96553.8	96	518	124	451	5	Dataset 2	NA	NA	NA	NA	0.185328	0.870656	0.239382	4509.06	0.0212905	0.100021	0.0275002
	7	659606e393b1bd8fbc97585f	0	36	0	0	cell	polygon	NA	994.491	401.097	380.793	49042.2	86	259	66	84	5	Dataset 2	NA	NA	NA	NA	0.332046	0.324324	0.254826	2290.27	0.0375501	0.0366769	0.0288175
	7	6596070993b1bd8fbc97586e	0	36	0	0	cell	polygon	NA	1234.07	614.252	575.653	63312.3	72	427	101	132	5	Dataset 2	NA	NA	NA	NA	0.168618	0.309133	0.236534	2956.69	0.0243516	0.0446446	0.0341599
	7	6596071493b1bd8fbc975871	0	36	0	0	cell	polygon	NA	753.413	921.921	721.406	38825.6	23	91	63	159	5	Dataset 2	NA	NA	NA	NA	0.252747	1.74725	0.692308	1813.16	0.0126851	0.0876924	0.0347461
	7	6596079693b1bd8fbc97588e	0	14	0	0	cell	polygon	NA	805.973	511.198	93.4873	37152.3	57	149	38	367	5	Dataset 2	NA	NA	NA	NA	0.38255	2.46309	0.255034	1735.01	0.0328528	0.211526	0.0219019
	7	659607ae93b1bd8fbc975894	0	11	0	0	cell	polygon	NA	678.058	281.812	514.242	29656.8	60	135	83	39	5	Dataset 2	NA	NA	NA	NA	0.444444	0.288889	0.614815	1384.97	0.0433222	0.0281594	0.0599291
	7	659607ca93b1bd8fbc97589d	0	7	0	0	cell	polygon	NA	703.923	104.887	684.964	25109.8	78	158	31	245	5	Dataset 2	NA	NA	NA	NA	0.493671	1.55063	0.196203	1172.63	0.0665173	0.208933	0.0264364
	7	659607cd93b1bd8fbc9758a0	0	7	0	0	cell	polygon	NA	710.855	420.11	184.33	31167.2	85	163	39	185	5	Dataset 2	NA	NA	NA	NA	0.521472	1.13497	0.239264	1455.51	0.0583988	0.127103	0.0267947
	8	65bb1fee3f73fc24693e9415	0	1	0	0	cell	polygon	NA	416.642	217.941	480.082	7727.17	0	5	3	0	3	Dataset 2	NA	NA	NA	NA	0	0	0.6	360.859	0	0	0.0083135
	8	65bb1fee3f73fc24693e9417	0	2	0	0	cell	polygon	NA	451.832	555.434	634.906	6346.51	0	18	1	5	3	Dataset 2	NA	NA	NA	NA	0	0.277778	0.0555556	296.382	0	0.0168701	0.00337402
	8	65bb1fee3f73fc24693e9418	0	3	0	0	cell	polygon	NA	350.508	393.013	157.772	6832.24	0	8	3	1	3	Dataset 2	NA	NA	NA	NA	0	0.125	0.375	319.065	0	0.00313415	0.00940246
	8	65bb1fee3f73fc24693e9419	0	3	0	0	cell	polygon	NA	474.644	611.354	940.405	10602.6	0	7	3	0	3	Dataset 2	NA	NA	NA	NA	0	0	0.428571	495.141	0	0	0.00605888
	8	65bb1fee3f73fc24693e941a	0	4	0	0	cell	polygon	NA	505.04	184.733	434.08	9577.49	2	62	4	12	3	Dataset 2	NA	NA	NA	NA	0.0322581	0.193548	0.0645161	447.269	0.00447159	0.0268295	0.00894317
	8	65bb1fee3f73fc24693e941b	0	4	0	0	cell	polygon	NA	409.869	872.364	247.375	7767.91	0	21	4	1	3	Dataset 2	NA	NA	NA	NA	0	0.047619	0.190476	362.762	0	0.00275663	0.0110265
	8	65bb1fee3f73fc24693e941c	0	6	0	0	cell	polygon	NA	1032.01	515.481	626.764	11576.1	0	20	1	0	3	Dataset 2	NA	NA	NA	NA	0	0	0.05	540.602	0	0	0.00184979
	8	65bb1fee3f73fc24693e941d	0	7	0	0	cell	polygon	NA	499.545	258.458	433.355	6379.44	4	78	4	5	3	Dataset 2	NA	NA	NA	NA	0.0512821	0.0641026	0.0512821	297.92	0.0134264	0.016783	0.0134264
	8	65bb1fee3f73fc24693e941f	0	9	0	0	cell	polygon	NA	465.198	252.98	935.867	14248.2	0	34	8	2	3	Dataset 2	NA	NA	NA	NA	0	0.0588235	0.235294	665.389	0	0.00300576	0.012023
	8	65bb1fee3f73fc24693e9421	0	11	0	0	cell	polygon	NA	437.045	473.783	442.735	9405.15	0	49	4	0	3	Dataset 2	NA	NA	NA	NA	0	0	0.0816327	439.22	0	0	0.00910705
	8	65bb1fee3f73fc24693e9422	0	12	0	0	cell	polygon	NA	533.468	422.637	586.955	9661.63	0	47	2	0	3	Dataset 2	NA	NA	NA	NA	0	0	0.0425532	451.198	0	0	0.00443264
	8	65bb1fee3f73fc24693e9423	0	13	0	0	cell	polygon	NA	368.774	241.737	722.239	7051.73	3	56	4	0	3	Dataset 2	NA	NA	NA	NA	0.0535714	0	0.0714286	329.316	0.0091098	0	0.0121464
	8	65bb1fee3f73fc24693e9424	0	14	0	0	cell	polygon	NA	369.63	565.913	589.127	6777.77	4	79	3	1	3	Dataset 2	NA	NA	NA	NA	0.0506329	0.0126582	0.0379747	316.522	0.0126374	0.00315934	0.00947802
	8	65bb1fee3f73fc24693e9425	0	14	0	0	cell	polygon	NA	518.061	730.968	877.885	8618.24	1	28	3	1	3	Dataset 2	NA	NA	NA	NA	0.0357143	0.0357143	0.107143	402.472	0.00248465	0.00248465	0.00745394
	8	65bb1fee3f73fc24693e9426	0	15	0	0	cell	polygon	NA	291.355	265.735	856.102	5271.01	0	24	3	1	3	Dataset 2	NA	NA	NA	NA	0	0.0416667	0.125	246.156	0	0.00406246	0.0121874
	8	65bb1fee3f73fc24693e9427	0	15	0	0	cell	polygon	NA	595.366	304.602	215.274	16354.9	0	50	2	4	3	Dataset 2	NA	NA	NA	NA	0	0.08	0.04	763.775	0	0.00523714	0.00261857
	8	65bb1fee3f73fc24693e9428	0	16	0	0	cell	polygon	NA	572.233	253.104	573.69	7774.27	0	27	3	1	3	Dataset 2	NA	NA	NA	NA	0	0.037037	0.111111	363.059	0	0.00275438	0.00826313
	8	65bb1fee3f73fc24693e9429	0	16	0	0	cell	polygon	NA	474.149	280.486	907.03	11993.9	4	52	9	2	3	Dataset 2	NA	NA	NA	NA	0.0769231	0.0384615	0.173077	560.116	0.00714138	0.00357069	0.0160681
	8	65bb1fee3f73fc24693e942a	0	17	0	0	cell	polygon	NA	480.836	772.294	856.003	8678.39	0	6	3	0	3	Dataset 2	NA	NA	NA	NA	0	0	0.5	405.281	0	0	0.00740227
	8	65bb1fee3f73fc24693e942c	0	20	0	0	cell	polygon	NA	303.407	558.565	728.166	4483.69	4	27	4	2	3	Dataset 2	NA	NA	NA	NA	0.148148	0.0740741	0.148148	209.388	0.0191032	0.00955162	0.0191032
	8	65bb1fee3f73fc24693e942e	0	20	0	0	cell	polygon	NA	356.488	186.994	308.921	6414.39	14	29	5	5	3	Dataset 2	NA	NA	NA	NA	0.482759	0.172414	0.172414	299.552	0.0467364	0.0166916	0.0166916
	8	65bb1fee3f73fc24693e9430	0	23	0	0	cell	polygon	NA	329.602	140.173	773.157	6805	3	35	8	9	3	Dataset 2	NA	NA	NA	NA	0.0857143	0.257143	0.228571	317.794	0.00944009	0.0283203	0.0251736
	8	65bb1fee3f73fc24693e9431	0	24	0	0	cell	polygon	NA	473.215	129.8	333.339	8452.8	1	43	8	3	3	Dataset 2	NA	NA	NA	NA	0.0232558	0.0697674	0.186047	394.746	0.00253327	0.00759982	0.0202662
	8	65bb1fee3f73fc24693e9432	0	24	0	0	cell	polygon	NA	258.868	919.352	463.655	4273.55	0	13	0	0	3	Dataset 2	NA	NA	NA	NA	0	0	0	199.575	0	0	0
	8	65bb1fee3f73fc24693e9433	0	25	0	0	cell	polygon	NA	371.989	372.76	276.78	6515.6	0	23	2	0	3	Dataset 2	NA	NA	NA	NA	0	0	0.0869565	304.279	0	0	0.00657292
	8	65bb1fee3f73fc24693e9434	0	25	0	0	cell	polygon	NA	413.625	406.156	655.037	9003.16	6	36	5	8	3	Dataset 2	NA	NA	NA	NA	0.166667	0.222222	0.138889	420.447	0.0142705	0.0190274	0.0118921
	8	65bb1fee3f73fc24693e9435	0	26	0	0	cell	polygon	NA	374.272	583.686	806.096	8577.59	0	30	0	0	3	Dataset 2	NA	NA	NA	NA	0	0	0	400.573	0	0	0
	8	65bb1fee3f73fc24693e9436	0	26	0	0	cell	polygon	NA	404.465	897.255	403.888	12079.7	0	10	4	0	3	Dataset 2	NA	NA	NA	NA	0	0	0.4	564.121	0	0	0.00709068
	8	65bb1fee3f73fc24693e9437	0	27	0	0	cell	polygon	NA	522.717	430.48	362.96	10909.9	7	65	5	13	3	Dataset 2	NA	NA	NA	NA	0.107692	0.2	0.0769231	509.491	0.0137392	0.0255157	0.00981371
	8	65bb1fee3f73fc24693e9438	0	28	0	0	cell	polygon	NA	335.582	385.914	465.587	5694.55	0	44	1	0	3	Dataset 2	NA	NA	NA	NA	0	0	0.0227273	265.935	0	0	0.00376031
	8	65bb1fee3f73fc24693e943a	0	30	0	0	cell	polygon	NA	554.144	409.139	364.419	10990.8	6	46	10	3	3	Dataset 2	NA	NA	NA	NA	0.130435	0.0652174	0.217391	513.268	0.0116898	0.00584489	0.019483
	8	65bb1fee3f73fc24693e943b	0	31	0	0	cell	polygon	NA	319.585	395.24	479	4638.56	3	38	3	5	3	Dataset 2	NA	NA	NA	NA	0.0789474	0.131579	0.0789474	216.621	0.0138491	0.0230818	0.0138491
	8	65bb1fee3f73fc24693e943c	0	31	0	0	cell	polygon	NA	322.986	891.671	390.536	4358.5	2	17	6	9	3	Dataset 2	NA	NA	NA	NA	0.117647	0.529412	0.352941	203.542	0.00982598	0.0442169	0.0294779
	8	65bb1fee3f73fc24693e943d	0	33	0	0	cell	polygon	NA	365.466	143.288	682.376	7315.93	0	37	0	0	3	Dataset 2	NA	NA	NA	NA	0	0	0	341.654	0	0	0
	8	65bb1fee3f73fc24693e943e	0	34	0	0	cell	polygon	NA	392.806	183.759	773.462	7558.18	6	32	1	0	3	Dataset 2	NA	NA	NA	NA	0.1875	0	0.03125	352.967	0.0169988	0	0.00283313
	8	65bb1fee3f73fc24693e943f	0	35	0	0	cell	polygon	NA	568.355	590.438	516.647	8013.82	0	64	2	3	3	Dataset 2	NA	NA	NA	NA	0	0.046875	0.03125	374.246	0	0.00801613	0.00534408
	8	65bb1fee3f73fc24693e9442	0	40	0	0	cell	polygon	NA	356.406	438.146	744.244	7915.46	6	32	6	1	3	Dataset 2	NA	NA	NA	NA	0.1875	0.03125	0.1875	369.652	0.0162315	0.00270525	0.0162315
	8	65bb1fee3f73fc24693e9443	0	40	0	0	cell	polygon	NA	368.355	231.509	635.689	8110.56	10	14	7	4	3	Dataset 2	NA	NA	NA	NA	0.714286	0.285714	0.5	378.763	0.0264017	0.0105607	0.0184812
	8	65bb1fee3f73fc24693e9444	0	42	0	0	cell	polygon	NA	430.783	524.857	731.795	8945.68	0	28	6	5	3	Dataset 2	NA	NA	NA	NA	0	0.178571	0.214286	417.763	0	0.0119685	0.0143622
	8	65bb1fee3f73fc24693e9445	0	42	0	0	cell	polygon	NA	424.129	494.622	842.266	10174.9	5	25	2	2	3	Dataset 2	NA	NA	NA	NA	0.2	0.08	0.08	475.166	0.0105226	0.00420905	0.00420905
	8	65bb1fee3f73fc24693e9446	0	43	0	0	cell	polygon	NA	387.069	546.648	661.512	8182.4	0	19	1	0	3	Dataset 2	NA	NA	NA	NA	0	0	0.0526316	382.118	0	0	0.00261699
	8	65bb1fee3f73fc24693e944d	0	47	0	0	cell	polygon	NA	457.679	437.693	342.564	12681.3	10	62	4	0	3	Dataset 2	NA	NA	NA	NA	0.16129	0	0.0645161	592.215	0.0168857	0	0.0067543
	8	65bb1fee3f73fc24693e944e	0	49	0	0	cell	polygon	NA	413.665	442.902	568.749	11036.2	0	36	4	1	3	Dataset 2	NA	NA	NA	NA	0	0.0277778	0.111111	515.392	0	0.00194027	0.00776108
	8	65bb1fee3f73fc24693e944f	0	49	0	0	cell	polygon	NA	321.144	428.026	749.773	6776.11	0	23	1	1	3	Dataset 2	NA	NA	NA	NA	0	0.0434783	0.0434783	316.444	0	0.00316011	0.00316011
	8	65bb1fee3f73fc24693e9450	0	50	0	0	cell	polygon	NA	544.223	776.135	534.015	16922.6	0	58	1	2	3	Dataset 2	NA	NA	NA	NA	0	0.0344828	0.0172414	790.284	0	0.00253074	0.00126537
	8	65bb1fee3f73fc24693e9451	0	50	0	0	cell	polygon	NA	934.672	562.313	693.75	21107.2	0	47	7	1	3	Dataset 2	NA	NA	NA	NA	0	0.0212766	0.148936	985.705	0	0.0010145	0.00710151
	8	65bb1fee3f73fc24693e9452	0	54	0	0	cell	polygon	NA	361.662	364.42	529.64	7804.07	1	30	1	2	3	Dataset 2	NA	NA	NA	NA	0.0333333	0.0666667	0.0333333	364.45	0.00274386	0.00548772	0.00274386
	8	65bb1fee3f73fc24693e9453	0	54	0	0	cell	polygon	NA	345.574	521.387	917.1	7807.57	1	15	9	1	3	Dataset 2	NA	NA	NA	NA	0.0666667	0.0666667	0.6	364.614	0.00274263	0.00274263	0.0246837
	8	65bb1fee3f73fc24693e9454	0	55	0	0	cell	polygon	NA	417.91	522.208	550.574	12144.4	0	47	7	6	3	Dataset 2	NA	NA	NA	NA	0	0.12766	0.148936	567.142	0	0.0105794	0.0123426
	8	65bb1fee3f73fc24693e9455	0	57	0	0	cell	polygon	NA	606.689	445.603	74.1264	11436.4	3	54	6	2	3	Dataset 2	NA	NA	NA	NA	0.0555556	0.037037	0.111111	534.078	0.00561715	0.00374477	0.0112343
	8	65bb1fee3f73fc24693e9456	0	57	0	0	cell	polygon	NA	389.933	464.935	673.035	8869.39	2	57	6	15	3	Dataset 2	NA	NA	NA	NA	0.0350877	0.263158	0.105263	414.201	0.00482858	0.0362143	0.0144857
	8	65bb1fee3f73fc24693e9458	0	59	0	0	cell	polygon	NA	459.718	554.201	651.761	10812.4	0	75	2	14	3	Dataset 2	NA	NA	NA	NA	0	0.186667	0.0266667	504.94	0	0.027726	0.00396086
	8	65bb1fee3f73fc24693e9459	0	60	0	0	cell	polygon	NA	512.798	771.888	880.452	8805.95	0	19	2	0	3	Dataset 2	NA	NA	NA	NA	0	0	0.105263	411.238	0	0	0.00486337
	8	65bb1fee3f73fc24693e945c	0	62	0	0	cell	polygon	NA	548.109	795.046	256.998	15346.6	1	43	7	4	3	Dataset 2	NA	NA	NA	NA	0.0232558	0.0930233	0.162791	716.685	0.00139531	0.00558125	0.00976719
	8	65bb1fee3f73fc24693e945d	0	63	0	0	cell	polygon	NA	454.261	520.115	525.511	11113.3	1	33	8	1	3	Dataset 2	NA	NA	NA	NA	0.030303	0.030303	0.242424	518.991	0.00192681	0.00192681	0.0154145
	8	65bb1fee3f73fc24693e945e	0	63	0	0	cell	polygon	NA	418.606	299.255	727.974	8548.28	1	26	2	1	3	Dataset 2	NA	NA	NA	NA	0.0384615	0.0384615	0.0769231	399.205	0.00250498	0.00250498	0.00500996
	8	65bb1fee3f73fc24693e9461	0	67	0	0	cell	polygon	NA	430.431	750.062	664.109	8190.38	0	18	2	0	3	Dataset 2	NA	NA	NA	NA	0	0	0.111111	382.491	0	0	0.00522889
	8	65bb1fee3f73fc24693e9462	0	67	0	0	cell	polygon	NA	484.818	487.952	181.858	13356.4	2	25	5	0	3	Dataset 2	NA	NA	NA	NA	0.08	0	0.2	623.746	0.00320644	0	0.00801609
	8	65bb1fee3f73fc24693e9463	0	69	0	0	cell	polygon	NA	611.696	722.865	546.438	8644.81	1	31	3	1	3	Dataset 2	NA	NA	NA	NA	0.0322581	0.0322581	0.0967742	403.712	0.00247701	0.00247701	0.00743103
	8	65bb1fee3f73fc24693e9464	0	69	0	0	cell	polygon	NA	459.236	490.456	611.022	11328.5	4	58	11	0	3	Dataset 2	NA	NA	NA	NA	0.0689655	0	0.189655	529.043	0.00756082	0	0.0207923
	8	65bb1fee3f73fc24693e9465	0	69	0	0	cell	polygon	NA	700.073	215.049	322.268	13369.7	0	67	7	0	3	Dataset 2	NA	NA	NA	NA	0	0	0.104478	624.364	0	0	0.0112114
	8	65bb1fee3f73fc24693e9466	0	72	0	0	cell	polygon	NA	628.73	337.046	651.253	10573.1	0	32	3	1	3	Dataset 2	NA	NA	NA	NA	0	0.03125	0.09375	493.762	0	0.00202527	0.00607581
	8	65bb1fee3f73fc24693e9467	0	72	0	0	cell	polygon	NA	613.727	624.043	669.737	10441.1	0	36	1	0	3	Dataset 2	NA	NA	NA	NA	0	0	0.0277778	487.6	0	0	0.00205086
	8	65bb1fee3f73fc24693e9468	0	74	0	0	cell	polygon	NA	791.868	255.312	773.679	14277.4	0	59	4	2	3	Dataset 2	NA	NA	NA	NA	0	0.0338983	0.0677966	666.753	0	0.00299961	0.00599923
	8	65bb1fee3f73fc24693e9469	0	77	0	0	cell	polygon	NA	609.331	466.848	325.755	17420.8	0	107	8	26	3	Dataset 2	NA	NA	NA	NA	0	0.242991	0.0747664	813.55	0	0.0319587	0.00983344
	8	65bb1fee3f73fc24693e946a	0	77	0	0	cell	polygon	NA	741.747	536.242	750.37	10094.3	0	35	3	6	3	Dataset 2	NA	NA	NA	NA	0	0.171429	0.0857143	471.404	0	0.0127279	0.00636397
	8	65bb1fee3f73fc24693e946d	0	78	0	0	cell	polygon	NA	643.784	596.915	895.067	9053.11	0	27	0	0	3	Dataset 2	NA	NA	NA	NA	0	0	0	422.78	0	0	0
	8	65bb1fee3f73fc24693e946e	0	81	0	0	cell	polygon	NA	589.372	416.958	890.822	11916.7	5	79	16	7	3	Dataset 2	NA	NA	NA	NA	0.0632911	0.0886076	0.202532	556.509	0.00898458	0.0125784	0.0287507
	8	65bb1fee3f73fc24693e946f	0	81	0	0	cell	polygon	NA	1094.23	805.994	703.973	64008.5	0	188	22	8	3	Dataset 2	NA	NA	NA	NA	0	0.0425532	0.117021	2989.2	0	0.0026763	0.00735983
	8	65bb1fee3f73fc24693e9470	0	81	0	0	cell	polygon	NA	497.781	290.362	577.58	11474	0	35	9	1	3	Dataset 2	NA	NA	NA	NA	0	0.0285714	0.257143	535.834	0	0.00186625	0.0167962
	8	65bb1fee3f73fc24693e9472	0	83	0	0	cell	polygon	NA	537.52	525.926	841.895	12116.4	0	56	2	7	3	Dataset 2	NA	NA	NA	NA	0	0.125	0.0357143	565.834	0	0.0123711	0.00353461
	8	65bb1fee3f73fc24693e9473	0	84	0	0	cell	polygon	NA	498.193	314.683	407.386	7713.77	0	33	1	0	3	Dataset 2	NA	NA	NA	NA	0	0	0.030303	360.233	0	0	0.00277598
	8	65bb1fee3f73fc24693e9474	0	84	0	0	cell	polygon	NA	344.274	208.35	192.755	6636.77	0	19	0	6	3	Dataset 2	NA	NA	NA	NA	0	0.315789	0	309.937	0	0.0193588	0
	8	65bb1fee3f73fc24693e9475	0	85	0	0	cell	polygon	NA	564.888	378.054	477.572	17540.3	0	63	3	7	3	Dataset 2	NA	NA	NA	NA	0	0.111111	0.047619	819.131	0	0.00854564	0.00366242
	8	65bb1fee3f73fc24693e9476	0	86	0	0	cell	polygon	NA	384.532	241.155	485.536	8432.67	7	39	9	1	3	Dataset 2	NA	NA	NA	NA	0.179487	0.025641	0.230769	393.806	0.0177753	0.00253932	0.0228539
	8	65bb1fee3f73fc24693e9477	0	86	0	0	cell	polygon	NA	286.339	379.283	234.716	5179.49	0	16	0	1	3	Dataset 2	NA	NA	NA	NA	0	0.0625	0	241.882	0	0.00413425	0
	8	65bb1fee3f73fc24693e9478	0	87	0	0	cell	polygon	NA	402.432	101.648	756.14	7960.15	3	52	5	26	3	Dataset 2	NA	NA	NA	NA	0.0576923	0.5	0.0961538	371.739	0.00807018	0.0699416	0.0134503
	8	65bb1fee3f73fc24693e9479	0	87	0	0	cell	polygon	NA	443.205	646.631	344.575	10316.5	2	75	7	31	3	Dataset 2	NA	NA	NA	NA	0.0266667	0.413333	0.0933333	481.783	0.00415125	0.0643443	0.0145294
	8	65bb1fee3f73fc24693e947c	0	90	0	0	cell	polygon	NA	434.844	252.346	481.829	7493.07	3	33	7	2	3	Dataset 2	NA	NA	NA	NA	0.0909091	0.0606061	0.212121	349.927	0.00857323	0.00571549	0.0200042
	8	65bb1fee3f73fc24693e947d	0	90	0	0	cell	polygon	NA	316.796	223.715	789.678	5546.53	5	29	3	0	3	Dataset 2	NA	NA	NA	NA	0.172414	0	0.103448	259.023	0.0193033	0	0.011582
	8	65bb1fee3f73fc24693e947e	0	90	0	0	cell	polygon	NA	527.391	342.295	926.609	5135.89	0	11	0	0	3	Dataset 2	NA	NA	NA	NA	0	0	0	239.846	0	0	0
	8	65bb1fee3f73fc24693e9482	0	93	0	0	cell	polygon	NA	480.146	176.058	410.984	14851.1	0	70	6	0	3	Dataset 2	NA	NA	NA	NA	0	0	0.0857143	693.546	0	0	0.0086512
	8	65bb1fee3f73fc24693e9483	0	93	0	0	cell	polygon	NA	469.396	370.625	134.041	10037.5	0	60	4	1	3	Dataset 2	NA	NA	NA	NA	0	0.0166667	0.0666667	468.75	0	0.00213333	0.00853333
	8	65bb1fee3f73fc24693e9484	0	94	0	0	cell	polygon	NA	467.365	422.245	273.188	11639.2	8	56	7	7	3	Dataset 2	NA	NA	NA	NA	0.142857	0.125	0.125	543.549	0.0147181	0.0128783	0.0128783
	8	65bb1fee3f73fc24693e9485	0	94	0	0	cell	polygon	NA	505.982	502.285	626.023	15720.6	0	27	6	1	3	Dataset 2	NA	NA	NA	NA	0	0.037037	0.222222	734.153	0	0.00136211	0.00817268
	8	65bb1fee3f73fc24693e9486	0	96	0	0	cell	polygon	NA	408.407	192.491	485.046	8398.42	0	83	8	4	3	Dataset 2	NA	NA	NA	NA	0	0.0481928	0.0963855	392.206	0	0.0101987	0.0203974
	8	65bb1fee3f73fc24693e9487	0	96	0	0	cell	polygon	NA	484.162	555.674	644.858	8466.15	10	33	5	11	3	Dataset 2	NA	NA	NA	NA	0.30303	0.333333	0.151515	395.369	0.0252928	0.0278221	0.0126464
	8	65bb1fee3f73fc24693e9488	0	97	0	0	cell	polygon	NA	433.572	379.646	855.934	12720.4	0	32	0	0	3	Dataset 2	NA	NA	NA	NA	0	0	0	594.044	0	0	0
	8	65bb1fee3f73fc24693e9489	0	97	0	0	cell	polygon	NA	874.247	418.177	691.037	43240.8	1	137	9	1	3	Dataset 2	NA	NA	NA	NA	0.00729927	0.00729927	0.0656934	2019.34	0.00049521	0.00049521	0.00445689
	8	65bb1fee3f73fc24693e948a	0	100	0	0	cell	polygon	NA	340.732	418.252	594.691	6656.62	0	35	6	0	3	Dataset 2	NA	NA	NA	NA	0	0	0.171429	310.864	0	0	0.019301
	8	65bb1fee3f73fc24693e948b	0	100	0	0	cell	polygon	NA	440.502	268.616	824.304	9083.08	3	41	1	2	3	Dataset 2	NA	NA	NA	NA	0.0731707	0.0487805	0.0243902	424.18	0.00707247	0.00471498	0.00235749
	8	65bb1fee3f73fc24693e948c	0	101	0	0	cell	polygon	NA	360.11	684.835	359.233	6809.58	4	22	8	0	3	Dataset 2	NA	NA	NA	NA	0.181818	0	0.363636	318.008	0.0125783	0	0.0251566
	8	65bb1fee3f73fc24693e948e	0	101	0	0	cell	polygon	NA	510.839	365.025	696.024	12697.1	3	62	11	0	3	Dataset 2	NA	NA	NA	NA	0.0483871	0	0.177419	592.954	0.00505942	0	0.0185512
	8	65bb1fee3f73fc24693e9490	0	102	0	0	cell	polygon	NA	480.528	865.946	720.822	8571.63	2	18	4	16	3	Dataset 2	NA	NA	NA	NA	0.111111	0.888889	0.222222	400.295	0.00499631	0.0399705	0.00999263
	8	65bb1fee3f73fc24693e9491	0	102	0	0	cell	polygon	NA	523.375	804.789	400.141	10576.9	1	55	9	0	3	Dataset 2	NA	NA	NA	NA	0.0181818	0	0.163636	493.943	0.00202452	0	0.0182207
	8	65bb1fee3f73fc24693e9493	0	104	0	0	cell	polygon	NA	449.65	348.076	624.136	7308.58	3	46	1	0	3	Dataset 2	NA	NA	NA	NA	0.0652174	0	0.0217391	341.311	0.00878965	0	0.00292988
	8	65bb1fee3f73fc24693e9494	0	106	0	0	cell	polygon	NA	756.031	369.265	737.405	11268.4	0	41	1	0	3	Dataset 2	NA	NA	NA	NA	0	0	0.0243902	526.236	0	0	0.00190029
	8	65bb1fee3f73fc24693e9495	0	106	0	0	cell	polygon	NA	656.016	445.983	334.514	11044.7	0	33	8	1	3	Dataset 2	NA	NA	NA	NA	0	0.030303	0.242424	515.786	0	0.00193879	0.0155103
	8	65bb1fee3f73fc24693e9496	0	106	0	0	cell	polygon	NA	278.032	635.009	916.174	5425.09	0	30	1	0	3	Dataset 2	NA	NA	NA	NA	0	0	0.0333333	253.352	0	0	0.00394708
	8	65bb1fee3f73fc24693e9498	0	107	0	0	cell	polygon	NA	401.691	934.942	79.3552	10308.4	3	8	4	0	3	Dataset 2	NA	NA	NA	NA	0.375	0	0.5	481.401	0.00623181	0	0.00830908
	8	65bb1fee3f73fc24693e949a	0	109	0	0	cell	polygon	NA	468.925	271.597	247.006	11388.9	2	40	6	3	3	Dataset 2	NA	NA	NA	NA	0.05	0.075	0.15	531.861	0.00376038	0.00564058	0.0112812
	8	65bb1fee3f73fc24693e949b	0	110	0	0	cell	polygon	NA	418.961	728.281	255.077	7773.71	0	27	0	0	3	Dataset 2	NA	NA	NA	NA	0	0	0	363.032	0	0	0
	8	65bb1fee3f73fc24693e949c	0	111	0	0	cell	polygon	NA	565.021	325.569	174.002	16533.3	0	72	1	41	3	Dataset 2	NA	NA	NA	NA	0	0.569444	0.0138889	772.107	0	0.0531015	0.00129516
	8	65bb1fee3f73fc24693e949e	0	111	0	0	cell	polygon	NA	381.883	586.895	457.394	8812.56	5	43	5	14	3	Dataset 2	NA	NA	NA	NA	0.116279	0.325581	0.116279	411.547	0.0121493	0.034018	0.0121493
	8	65bb1fee3f73fc24693e949f	0	112	0	0	cell	polygon	NA	461.44	348.34	180.152	9301.05	1	83	2	0	3	Dataset 2	NA	NA	NA	NA	0.0120482	0	0.0240964	434.359	0.00230224	0	0.00460449
	8	65bb1fee3f73fc24693e94a2	0	114	0	0	cell	polygon	NA	403.948	317.483	654.786	8940.23	0	48	1	0	3	Dataset 2	NA	NA	NA	NA	0	0	0.0208333	417.509	0	0	0.00239516
	8	65bb1fee3f73fc24693e94a6	0	117	0	0	cell	polygon	NA	394.132	676.856	707.362	7662.78	2	45	4	0	3	Dataset 2	NA	NA	NA	NA	0.0444444	0	0.0888889	357.852	0.00558891	0	0.0111778
	8	65bb1fee3f73fc24693e94a7	0	117	0	0	cell	polygon	NA	451.2	585.976	916.758	10739.3	0	45	5	1	3	Dataset 2	NA	NA	NA	NA	0	0.0222222	0.111111	501.523	0	0.00199393	0.00996963
	8	65bb1fee3f73fc24693e94a8	0	119	0	0	cell	polygon	NA	273.82	561.135	692.583	5672.64	1	34	1	1	3	Dataset 2	NA	NA	NA	NA	0.0294118	0.0294118	0.0294118	264.912	0.00377483	0.00377483	0.00377483
	8	65bb1fee3f73fc24693e94a9	0	119	0	0	cell	polygon	NA	343.843	223.967	766.381	6250.26	1	20	5	2	3	Dataset 2	NA	NA	NA	NA	0.05	0.1	0.25	291.887	0.00342598	0.00685196	0.0171299
	8	65bb20603f73fc246941692a	0	0	1	0	cell	polygon	NA	402.708	480.436	711.29	9385.65	0	8	3	0	3	Dataset 2	NA	NA	NA	NA	0	0	0.375	438.31	0	0	0.00684447
	8	65bb20633f73fc2469417c36	0	0	1	0	cell	polygon	NA	442.876	446.704	606.688	13561.2	0	9	2	0	3	Dataset 2	NA	NA	NA	NA	0	0	0.222222	633.307	0	0	0.00315802
	8	65bb20663f73fc2469418cd1	0	0	1	0	cell	polygon	NA	431.908	601.124	730.847	12248.2	1	3	2	0	3	Dataset 2	NA	NA	NA	NA	0.333333	0	0.666667	571.989	0.00174829	0	0.00349657
	8	65bb20683f73fc2469419d1d	0	0	1	0	cell	polygon	NA	425.458	425.336	229.282	10080.8	0	2	2	0	3	Dataset 2	NA	NA	NA	NA	0	0	1	470.774	0	0	0.00424832
	8	65bb206b3f73fc246941ae38	0	0	1	0	cell	polygon	NA	539.112	470.751	132.66	10799.5	0	1	2	0	3	Dataset 2	NA	NA	NA	NA	0	0	2	504.337	0	0	0.00396561
	8	65bb206e3f73fc246941c3d8	0	0	1	0	cell	polygon	NA	443.517	277.253	548.424	11437.1	0	5	0	0	3	Dataset 2	NA	NA	NA	NA	0	0	0	534.11	0	0	0
	8	65bb20763f73fc246941f137	0	1	1	0	cell	polygon	NA	451.135	304.866	579.035	9232.74	0	0	2	0	3	Dataset 2	NA	NA	NA	NA	NA	NA	Inf	431.169	0	0	0.00463855
	8	65bb20793f73fc2469420511	0	1	1	0	cell	polygon	NA	385.096	177.704	680.629	8102.62	0	0	2	0	3	Dataset 2	NA	NA	NA	NA	NA	NA	Inf	378.393	0	0	0.00528552
	8	65bb207c3f73fc24694216e0	0	1	1	0	cell	polygon	NA	364.516	530.402	656.537	7841.94	0	3	0	0	3	Dataset 2	NA	NA	NA	NA	0	0	0	366.219	0	0	0
	8	65bb207f3f73fc2469422ef0	0	1	1	0	cell	polygon	NA	504.072	528.773	163.814	6707.26	0	0	1	0	3	Dataset 2	NA	NA	NA	NA	NA	NA	Inf	313.229	0	0	0.00319255
	8	65bb20853f73fc2469425553	0	1	1	0	cell	polygon	NA	408.737	601.748	937.904	8232.49	0	1	2	0	3	Dataset 2	NA	NA	NA	NA	0	0	2	384.457	0	0	0.00520214
	8	65bb20883f73fc24694269c8	0	1	1	0	cell	polygon	NA	477.263	777.784	407.745	8924.77	0	1	1	0	3	Dataset 2	NA	NA	NA	NA	0	0	1	416.787	0	0	0.00239931
	8	65bb208f3f73fc246942947d	0	2	1	0	cell	polygon	NA	356.157	362.803	379.146	8815.31	0	4	1	0	3	Dataset 2	NA	NA	NA	NA	0	0	0.25	411.675	0	0	0.0024291
	8	65bb20923f73fc246942a5e9	0	2	1	0	cell	polygon	NA	355.829	318.192	305.641	6745.43	0	2	1	0	3	Dataset 2	NA	NA	NA	NA	0	0	0.5	315.011	0	0	0.00317449
	8	65bb20953f73fc246942bdfe	0	2	1	0	cell	polygon	NA	426.075	607.924	774.907	10685.7	0	3	0	0	3	Dataset 2	NA	NA	NA	NA	0	0	0	499.023	0	0	0
	8	65bb20983f73fc246942d9e7	0	2	1	0	cell	polygon	NA	399.075	607.237	315.76	9934.87	0	6	1	2	3	Dataset 2	NA	NA	NA	NA	0	0.333333	0.166667	463.958	0	0.00431073	0.00215537
	8	65bb209b3f73fc246942ed6f	0	2	1	0	cell	polygon	NA	359.138	263.066	814.885	9667.7	0	6	3	0	3	Dataset 2	NA	NA	NA	NA	0	0	0.5	451.482	0	0	0.00664479
	8	65bb20a43f73fc246942eeb9	0	3	1	0	cell	polygon	NA	319.541	250.55	190.728	6316.71	0	2	0	0	3	Dataset 2	NA	NA	NA	NA	0	0	0	294.99	0	0	0
	8	65bb20ab3f73fc246942eebe	0	3	1	0	cell	polygon	NA	423.223	670.713	295.654	8394.52	0	3	3	2	3	Dataset 2	NA	NA	NA	NA	0	0.666667	1	392.024	0	0.00510173	0.00765259
	8	65bb20af3f73fc246942eec1	0	3	1	0	cell	polygon	NA	469.762	449.034	120.027	12764.2	0	9	1	1	3	Dataset 2	NA	NA	NA	NA	0	0.111111	0.111111	596.09	0	0.0016776	0.0016776
	8	65bb20b33f73fc246942eec4	0	3	1	0	cell	polygon	NA	375.417	245.172	101.5	9183.05	1	2	5	1	3	Dataset 2	NA	NA	NA	NA	0.5	0.5	2.5	428.849	0.00233182	0.00233182	0.0116591
	8	65bb20b73f73fc246942eec7	0	3	1	0	cell	polygon	NA	340.662	147.349	74.1424	7283.12	0	1	4	0	3	Dataset 2	NA	NA	NA	NA	0	0	4	340.122	0	0	0.0117605
	8	65bb20bd3f73fc246942eeca	0	3	1	0	cell	polygon	NA	548.262	602.375	939.84	18645.3	0	7	5	0	3	Dataset 2	NA	NA	NA	NA	0	0	0.714286	870.734	0	0	0.00574228
	8	65bb20c23f73fc246942eecd	0	3	1	0	cell	polygon	NA	429.371	502.026	770.734	11071.2	0	3	5	2	3	Dataset 2	NA	NA	NA	NA	0	0.666667	1.66667	517.026	0	0.00386828	0.00967069
	8	65bb236b3f73fc2469470930	0	83	0	0	cell	polygon	NA	426.036	228.382	824.453	8548.62	0	13	1	0	3	Dataset 2	NA	NA	NA	NA	0	0	0.0769231	399.221	0	0	0.00250488
	8	65bb23a53f73fc246947762b	0	58	0	0	cell	polygon	NA	358.264	460.745	350.652	7090.61	1	14	3	2	3	Dataset 2	NA	NA	NA	NA	0.0714286	0.142857	0.214286	331.131	0.00301995	0.0060399	0.00905985
	8	65bb23a83f73fc2469477df7	0	58	0	0	cell	polygon	NA	389.254	755.983	168.005	7328.97	0	20	6	4	3	Dataset 2	NA	NA	NA	NA	0	0.2	0.3	342.263	0	0.0116869	0.0175304
	8	65bb23cc3f73fc246947ca38	0	43	0	0	cell	polygon	NA	461.855	533.148	195.262	9218.58	0	8	2	0	3	Dataset 2	NA	NA	NA	NA	0	0	0.25	430.508	0	0	0.00464568
	8	65bb23fd3f73fc24694827c5	0	23	0	0	cell	polygon	NA	434.595	665.452	362.294	10607.9	1	25	5	0	3	Dataset 2	NA	NA	NA	NA	0.04	0	0.2	495.391	0.00201861	0	0.010093
	9	6580833393b1bd8fbc4ac19a	0	0	0	0	DAPI blob, cell	polygon	NA	845.81	388.515	384.764	17292.2	121	82	7	24	6	Dataset 2	NA	NA	NA	NA	1.47561	0.292683	0.0853659	807.544	0.149837	0.0297198	0.00866826
	9	6580833f93b1bd8fbc4ac1af	0	0	0	0	DAPI blob, cell	polygon	NA	1029.32	613.608	479.309	49015.8	90	81	21	4	6	Dataset 2	NA	NA	NA	NA	1.11111	0.0493827	0.259259	2289.04	0.0393178	0.00174746	0.00917416
	9	6580834993b1bd8fbc4ac1c4	0	0	0	0	DAPI blob, cell	polygon	NA	759.27	142.047	708.829	24328.1	141	106	9	7	6	Dataset 2	NA	NA	NA	NA	1.33019	0.0660377	0.0849057	1136.12	0.124106	0.0061613	0.00792168
	9	6580835493b1bd8fbc4ac1d9	0	1	0	0	DAPI blob, cell	polygon	NA	402.531	117.449	603.164	12024.4	0	21	0	0	6	Dataset 2	NA	NA	NA	NA	0	0	0	561.539	0	0	0
	9	6580835e93b1bd8fbc4ac1eb	0	2	0	0	DAPI blob, cell	polygon	NA	858.507	555.729	701.963	42835.9	215	93	19	4	6	Dataset 2	NA	NA	NA	NA	2.31183	0.0430108	0.204301	2000.44	0.107476	0.00199956	0.00949792
	9	6580836993b1bd8fbc4ac1fd	0	2	0	0	DAPI blob, cell	polygon	NA	993.53	380.001	247.588	44427.6	123	98	21	34	6	Dataset 2	NA	NA	NA	NA	1.2551	0.346939	0.214286	2074.77	0.0592837	0.0163874	0.0101216
	9	6580837a93b1bd8fbc4ac21b	0	3	0	0	DAPI blob, cell	polygon	NA	559.283	748.344	576.426	6837.93	0	25	5	0	6	Dataset 2	NA	NA	NA	NA	0	0	0.2	319.331	0	0	0.0156577
	9	6580838393b1bd8fbc4ac230	0	3	0	0	DAPI blob, cell	polygon	NA	891.969	447.384	791.32	29434.4	4	98	18	0	6	Dataset 2	NA	NA	NA	NA	0.0408163	0	0.183673	1374.59	0.00290996	0	0.0130948
	9	6580839093b1bd8fbc4ac248	0	4	0	0	DAPI blob, cell	polygon	NA	945.677	370.032	274.179	16686.5	0	50	3	0	6	Dataset 2	NA	NA	NA	NA	0	0	0.06	779.261	0	0	0.0038498
	9	6580839e93b1bd8fbc4ac263	0	4	0	0	DAPI blob, cell	polygon	NA	1112	881.528	233.08	12980.4	1	25	3	0	6	Dataset 2	NA	NA	NA	NA	0.04	0	0.12	606.185	0.00164966	0	0.00494899
	9	658083a993b1bd8fbc4ac272	0	5	0	0	DAPI blob, cell	polygon	NA	716.922	405.36	323.026	31041.2	1	134	4	1	6	Dataset 2	NA	NA	NA	NA	0.00746269	0.00746269	0.0298507	1449.62	0.000689835	0.000689835	0.00275934
	9	658083b293b1bd8fbc4ac281	0	5	0	0	DAPI blob, cell	polygon	NA	950.404	326.077	581.118	48264.2	182	360	12	262	6	Dataset 2	NA	NA	NA	NA	0.505556	0.727778	0.0333333	2253.94	0.0807475	0.116241	0.00532401
	9	658083c393b1bd8fbc4ac28f	0	6	0	0	DAPI blob, cell	polygon	NA	1384.03	393.787	724.5	27562.7	69	143	18	27	6	Dataset 2	NA	NA	NA	NA	0.482517	0.188811	0.125874	1287.18	0.0536057	0.0209761	0.0139841
	9	658083d093b1bd8fbc4ac2a4	0	6	0	0	DAPI blob, cell	polygon	NA	1167.95	362.832	409.47	43479.8	22	328	22	4	6	Dataset 2	NA	NA	NA	NA	0.0670732	0.0121951	0.0670732	2030.5	0.0108347	0.00196995	0.0108347
	9	658083ee93b1bd8fbc4ac2b6	0	7	0	0	DAPI blob, cell	polygon	NA	963.668	795.787	552.516	45890.1	86	121	7	18	6	Dataset 2	NA	NA	NA	NA	0.710744	0.14876	0.0578512	2143.07	0.0401294	0.00839918	0.00326635
	9	658083ff93b1bd8fbc4ac2c8	0	8	0	0	DAPI blob, cell	polygon	NA	706.305	590.413	693.083	22272.5	40	143	8	10	6	Dataset 2	NA	NA	NA	NA	0.27972	0.0699301	0.0559441	1040.13	0.0384568	0.0096142	0.00769136
	9	6580841193b1bd8fbc4ac2d7	0	9	0	0	DAPI blob, cell	polygon	NA	1035.35	641.219	667.245	46277.7	112	279	15	304	6	Dataset 2	NA	NA	NA	NA	0.401434	1.08961	0.0537634	2161.17	0.0518238	0.140665	0.00694069
	9	6580841a93b1bd8fbc4ac2e3	0	9	0	0	DAPI blob, cell	polygon	NA	840.194	626.157	819.29	33851.1	72	126	9	257	6	Dataset 2	NA	NA	NA	NA	0.571429	2.03968	0.0714286	1580.85	0.0455452	0.162571	0.00569315
	9	6580842893b1bd8fbc4ac2f5	0	10	0	0	DAPI blob, cell	polygon	NA	781.137	207.304	864.806	24435.3	5	167	5	2	6	Dataset 2	NA	NA	NA	NA	0.0299401	0.011976	0.0299401	1141.13	0.00438162	0.00175265	0.00438162
	9	6580843093b1bd8fbc4ac304	0	10	0	0	DAPI blob, cell	polygon	NA	820.749	345.233	504.56	23144.4	23	140	5	0	6	Dataset 2	NA	NA	NA	NA	0.164286	0	0.0357143	1080.84	0.0212797	0	0.00462601
	9	6580844393b1bd8fbc4ac31f	0	12	0	0	DAPI blob, cell	polygon	NA	1048.22	592.056	820.985	48389.8	124	266	22	198	6	Dataset 2	NA	NA	NA	NA	0.466165	0.744361	0.0827068	2259.81	0.054872	0.0876182	0.00973535
	9	6580845493b1bd8fbc4ac328	0	13	0	0	DAPI blob, cell	polygon	NA	1022.31	623.416	563.594	36133.7	21	97	22	370	6	Dataset 2	NA	NA	NA	NA	0.216495	3.81443	0.226804	1687.45	0.0124448	0.219266	0.0130375
	9	6580845c93b1bd8fbc4ac331	0	13	0	0	DAPI blob, cell	polygon	NA	665.16	572.415	755.869	8445.49	0	50	3	0	6	Dataset 2	NA	NA	NA	NA	0	0	0.06	394.404	0	0	0.00760641
	9	6580846e93b1bd8fbc4ac346	0	15	0	0	DAPI blob, cell	polygon	NA	757.302	256.52	331.389	35396.4	122	178	15	244	6	Dataset 2	NA	NA	NA	NA	0.685393	1.37079	0.0842697	1653.01	0.0738046	0.147609	0.00907434
	9	6580847793b1bd8fbc4ac352	0	15	0	0	DAPI blob, cell	polygon	NA	861.107	478.714	790.758	38705.4	157	121	4	1	6	Dataset 2	NA	NA	NA	NA	1.29752	0.00826446	0.0330579	1807.54	0.0868582	0.000553237	0.00221295
	9	6580848693b1bd8fbc4ac35e	0	17	0	0	DAPI blob, cell	polygon	NA	865.586	644.819	546.057	48401.2	65	228	17	269	6	Dataset 2	NA	NA	NA	NA	0.285088	1.17982	0.0745614	2260.34	0.0287568	0.119009	0.007521
	9	6580848d93b1bd8fbc4ac364	0	17	0	0	DAPI blob, cell	polygon	NA	844.481	102.589	831.734	35304.2	140	111	6	36	6	Dataset 2	NA	NA	NA	NA	1.26126	0.324324	0.0540541	1648.7	0.0849152	0.0218353	0.00363922
	9	6580849c93b1bd8fbc4ac376	0	18	0	0	DAPI blob, cell	polygon	NA	1101.77	292.964	750.263	42039.3	27	144	29	2	6	Dataset 2	NA	NA	NA	NA	0.1875	0.0138889	0.201389	1963.23	0.0137528	0.00101873	0.0147716
	9	658084ac93b1bd8fbc4ac38b	0	19	0	0	DAPI blob, cell	polygon	NA	652.12	591.977	918.936	24215.8	81	58	1	6	6	Dataset 2	NA	NA	NA	NA	1.39655	0.103448	0.0172414	1130.88	0.0716256	0.0053056	0.000884267
	9	6580850e93b1bd8fbc4ac405	0	19	0	0	DAPI blob, cell	polygon	NA	825.525	124.642	856.061	44479.2	28	82	4	2	6	Dataset 2	NA	NA	NA	NA	0.341463	0.0243902	0.0487805	2077.18	0.0134798	0.000962843	0.00192569
	9	6580851893b1bd8fbc4ac417	0	19	1	0	DAPI blob, cell	polygon	NA	806.054	118.979	861.721	38097.4	25	75	3	1	6	Dataset 2	NA	NA	NA	NA	0.333333	0.0133333	0.04	1779.15	0.0140517	0.000562067	0.0016862
	9	6580851f93b1bd8fbc4ac426	0	19	1	0	DAPI blob, cell	polygon	NA	663.422	598.325	920.208	24510.5	94	61	0	7	6	Dataset 2	NA	NA	NA	NA	1.54098	0.114754	0	1144.64	0.0821218	0.00611545	0
	9	6580853493b1bd8fbc4ac435	0	20	1	0	DAPI blob, cell	polygon	NA	937.635	529.766	611.868	49507.6	98	168	7	42	6	Dataset 2	NA	NA	NA	NA	0.583333	0.25	0.0416667	2312.01	0.0423875	0.0181661	0.00302768
	9	6580853d93b1bd8fbc4ac438	0	20	1	0	DAPI blob, cell	polygon	NA	1029.2	843.789	352.805	56105.3	64	111	9	136	6	Dataset 2	NA	NA	NA	NA	0.576577	1.22523	0.0810811	2620.12	0.0244264	0.0519061	0.00343496
	9	6580854893b1bd8fbc4ac43b	0	21	1	0	DAPI blob, cell	polygon	NA	851.413	324.452	499.59	27226.9	5	117	20	14	6	Dataset 2	NA	NA	NA	NA	0.042735	0.119658	0.17094	1271.5	0.00393237	0.0110106	0.0157295
	9	6580855093b1bd8fbc4ac43e	0	22	1	0	DAPI blob, cell	polygon	NA	427.957	475.313	583.582	8662.54	12	60	7	14	6	Dataset 2	NA	NA	NA	NA	0.2	0.233333	0.116667	404.541	0.0296633	0.0346072	0.0173036
	9	6580855893b1bd8fbc4ac441	0	22	1	0	DAPI blob, cell	polygon	NA	905.423	158.07	667.705	33324.3	51	85	15	68	6	Dataset 2	NA	NA	NA	NA	0.6	0.8	0.176471	1556.24	0.0327712	0.043695	0.00963859
	9	6580856893b1bd8fbc4ac444	0	23	1	0	DAPI blob, cell	polygon	NA	1351.77	377.705	676.205	59550.1	86	177	17	121	6	Dataset 2	NA	NA	NA	NA	0.485876	0.683616	0.0960452	2780.99	0.0309243	0.0435097	0.00611293
	9	6580857193b1bd8fbc4ac447	0	23	1	0	DAPI blob, cell	polygon	NA	875.657	741.833	630.102	43305.4	99	170	1	4	6	Dataset 2	NA	NA	NA	NA	0.582353	0.0235294	0.00588235	2022.36	0.0489527	0.00197789	0.000494471
	9	6580858093b1bd8fbc4ac44a	0	24	1	0	DAPI blob, cell	polygon	NA	815.448	327.893	490.237	24099.2	32	108	9	53	6	Dataset 2	NA	NA	NA	NA	0.296296	0.490741	0.0833333	1125.43	0.0284335	0.047093	0.00799693
	9	6580859193b1bd8fbc4ac44d	0	24	1	0	DAPI blob, cell	polygon	NA	688.205	543.185	844.153	15411.9	19	73	3	19	6	Dataset 2	NA	NA	NA	NA	0.260274	0.260274	0.0410959	719.734	0.0263986	0.0263986	0.00416821
	9	6580859c93b1bd8fbc4ac450	0	24	1	0	DAPI blob, cell	polygon	NA	851.423	745.809	840.499	25327.5	20	26	4	25	6	Dataset 2	NA	NA	NA	NA	0.769231	0.961538	0.153846	1182.8	0.0169091	0.0211364	0.00338182
	9	658085a893b1bd8fbc4ac453	0	25	1	0	DAPI blob, cell	polygon	NA	783.866	585.91	130.016	25996.6	22	47	11	11	6	Dataset 2	NA	NA	NA	NA	0.468085	0.234043	0.234043	1214.04	0.0181213	0.00906066	0.00906066
	9	658085b893b1bd8fbc4ac456	0	26	1	0	DAPI blob, cell	polygon	NA	792.504	228.947	212.636	43273.3	164	108	13	28	6	Dataset 2	NA	NA	NA	NA	1.51852	0.259259	0.12037	2020.86	0.0811535	0.0138555	0.0064329
	9	658085c093b1bd8fbc4ac459	0	26	1	0	DAPI blob, cell	polygon	NA	866.652	646.999	770.22	43374.9	54	108	15	58	6	Dataset 2	NA	NA	NA	NA	0.5	0.537037	0.138889	2025.61	0.0266587	0.0286334	0.00740519
	9	658085d093b1bd8fbc4ac45c	0	28	1	0	DAPI blob, cell	polygon	NA	365.729	464.263	324.953	7229.35	0	13	1	0	6	Dataset 2	NA	NA	NA	NA	0	0	0.0769231	337.611	0	0	0.00296199
	9	658085da93b1bd8fbc4ac45f	0	29	1	0	DAPI blob, cell	polygon	NA	815.6	447.262	695.087	44264.2	120	154	21	82	6	Dataset 2	NA	NA	NA	NA	0.779221	0.532468	0.136364	2067.14	0.0580512	0.0396683	0.010159
	9	658085e193b1bd8fbc4ac462	0	29	1	0	DAPI blob, cell	polygon	NA	745.078	626.603	621.168	22205.1	21	136	30	45	6	Dataset 2	NA	NA	NA	NA	0.154412	0.330882	0.220588	1036.98	0.0202512	0.0433954	0.0289302
	9	658085f193b1bd8fbc4ac465	0	30	1	0	DAPI blob, cell	polygon	NA	943.822	555.36	182.886	53685.2	90	212	11	0	6	Dataset 2	NA	NA	NA	NA	0.424528	0	0.0518868	2507.1	0.035898	0	0.00438754
	9	658085fb93b1bd8fbc4ac468	0	31	1	0	DAPI blob, cell	polygon	NA	892.331	400.605	644.611	27313.1	8	100	31	2	6	Dataset 2	NA	NA	NA	NA	0.08	0.02	0.31	1275.52	0.00627194	0.00156799	0.0243038
	9	6580860493b1bd8fbc4ac46b	0	31	1	0	DAPI blob, cell	polygon	NA	812.931	172.583	621.599	29257.6	6	129	12	0	6	Dataset 2	NA	NA	NA	NA	0.0465116	0	0.0930233	1366.33	0.00439132	0	0.00878265
	9	6580861193b1bd8fbc4ac46e	0	32	1	0	DAPI blob, cell	polygon	NA	774.622	380.26	456.016	32904.8	32	81	11	124	6	Dataset 2	NA	NA	NA	NA	0.395062	1.53086	0.135802	1536.65	0.0208245	0.0806948	0.00715841
	9	6580861d93b1bd8fbc4ac471	0	32	1	0	DAPI blob, cell	polygon	NA	866.769	716.877	598.154	33838.9	8	163	17	29	6	Dataset 2	NA	NA	NA	NA	0.0490798	0.177914	0.104294	1580.27	0.00506241	0.0183512	0.0107576
	9	6580862893b1bd8fbc4ac47a	0	33	1	0	DAPI blob, cell	polygon	NA	736.671	506.627	608.346	27076.9	44	113	34	4	6	Dataset 2	NA	NA	NA	NA	0.389381	0.0353982	0.300885	1264.49	0.0347966	0.00316332	0.0268882
	9	6580863a93b1bd8fbc4ac48f	0	34	1	0	DAPI blob, cell	polygon	NA	912.277	553.645	120.812	37612.5	62	125	3	33	6	Dataset 2	NA	NA	NA	NA	0.496	0.264	0.024	1756.5	0.0352974	0.0187873	0.00170794
	9	6580864493b1bd8fbc4ac4a1	0	35	1	0	DAPI blob, cell	polygon	NA	884.597	510.004	568.533	39133.4	25	219	7	158	6	Dataset 2	NA	NA	NA	NA	0.114155	0.721461	0.0319635	1827.53	0.0136797	0.0864554	0.0038303
	9	6580864d93b1bd8fbc4ac4b0	0	35	1	0	DAPI blob, cell	polygon	NA	917.719	354.614	814.56	44749.1	36	242	13	35	6	Dataset 2	NA	NA	NA	NA	0.14876	0.144628	0.053719	2089.78	0.0172267	0.0167481	0.00622074
	9	6580865993b1bd8fbc4ac4b6	0	36	1	0	DAPI blob, cell	polygon	NA	783.107	445.436	434.324	36895.1	134	158	14	2	6	Dataset 2	NA	NA	NA	NA	0.848101	0.0126582	0.0886076	1723	0.0777714	0.00116077	0.00812537
	9	6580866293b1bd8fbc4ac4b9	0	36	1	0	DAPI blob, cell	polygon	NA	688.348	389.519	633.932	31728.5	34	80	6	0	6	Dataset 2	NA	NA	NA	NA	0.425	0	0.075	1481.72	0.0229463	0	0.00404935
	9	6580866f93b1bd8fbc4ac4bc	0	37	1	0	DAPI blob, cell	polygon	NA	915.672	683.71	676.087	36820.7	72	171	19	36	6	Dataset 2	NA	NA	NA	NA	0.421053	0.210526	0.111111	1719.53	0.041872	0.020936	0.0110496
	9	6580867893b1bd8fbc4ac4ce	0	37	1	0	DAPI blob, cell	polygon	NA	783.091	644.866	334.279	27998.8	52	141	9	51	6	Dataset 2	NA	NA	NA	NA	0.368794	0.361702	0.0638298	1307.54	0.0397692	0.0390044	0.00688313
	9	6580868593b1bd8fbc4ac4e6	0	38	1	0	DAPI blob, cell	polygon	NA	866.898	638.771	887.715	21999.8	15	72	5	12	6	Dataset 2	NA	NA	NA	NA	0.208333	0.166667	0.0694444	1027.39	0.0146001	0.0116801	0.0048667
	9	6580868f93b1bd8fbc4ac4fb	0	39	1	0	DAPI blob, cell	polygon	NA	579.759	180.518	863.455	19546	0	33	3	1	6	Dataset 2	NA	NA	NA	NA	0	0.030303	0.0909091	912.798	0	0.00109553	0.0032866
	9	658086a193b1bd8fbc4ac519	0	40	1	0	DAPI blob, cell	polygon	NA	1166.16	672.091	522.604	14819.6	1	28	8	1	6	Dataset 2	NA	NA	NA	NA	0.0357143	0.0357143	0.285714	692.077	0.00144493	0.00144493	0.0115594
	9	658086ba93b1bd8fbc4ac54b	0	41	1	0	DAPI blob, cell	polygon	NA	678.202	283.213	360.334	22962.7	106	82	11	7	6	Dataset 2	NA	NA	NA	NA	1.29268	0.0853659	0.134146	1072.36	0.0988475	0.00652766	0.0102578
	9	658086c693b1bd8fbc4ac561	0	42	1	0	DAPI blob, cell	polygon	NA	892.092	590.417	288.59	39500.5	232	82	20	47	6	Dataset 2	NA	NA	NA	NA	2.82927	0.573171	0.243902	1844.67	0.125768	0.0254788	0.010842
	9	658086e493b1bd8fbc4ac58f	0	42	1	0	DAPI blob, cell	polygon	NA	842.24	400.572	173.671	18159.1	56	31	8	34	6	Dataset 2	NA	NA	NA	NA	1.80645	1.09677	0.258065	848.032	0.0660353	0.0400928	0.00943361
	9	658086ed93b1bd8fbc4ac595	0	43	1	0	DAPI blob, cell	polygon	NA	737.854	506.301	281.581	28151.2	200	41	12	1	6	Dataset 2	NA	NA	NA	NA	4.87805	0.0243902	0.292683	1314.66	0.15213	0.000760652	0.00912782
	9	658086f793b1bd8fbc4ac59e	0	43	1	0	DAPI blob, cell	polygon	NA	719.436	585.272	590.597	26507.1	16	110	7	1	6	Dataset 2	NA	NA	NA	NA	0.145455	0.00909091	0.0636364	1237.88	0.0129253	0.000807832	0.00565483
	9	6580870693b1bd8fbc4ac5b0	0	44	1	0	DAPI blob, cell	polygon	NA	850.724	220.356	404.541	27638.8	34	140	8	26	6	Dataset 2	NA	NA	NA	NA	0.242857	0.185714	0.0571429	1290.73	0.0263417	0.0201436	0.00619804
	9	6580871b93b1bd8fbc4ac5c5	0	45	1	0	DAPI blob, cell	polygon	NA	1530.3	275.696	428.955	27570	0	49	6	0	6	Dataset 2	NA	NA	NA	NA	0	0	0.122449	1287.52	0	0	0.00466013
	9	6580872393b1bd8fbc4ac5d4	0	45	1	0	DAPI blob, cell	polygon	NA	715.415	579.479	403.563	29140.6	57	71	20	49	6	Dataset 2	NA	NA	NA	NA	0.802817	0.690141	0.28169	1360.86	0.0418852	0.0360065	0.0146965
	9	6580872e93b1bd8fbc4ac5e3	0	46	1	0	DAPI blob, cell	polygon	NA	588.698	553.979	529.216	19797.6	17	55	46	2	6	Dataset 2	NA	NA	NA	NA	0.309091	0.0363636	0.836364	924.548	0.0183874	0.00216322	0.0497541
	9	6580874493b1bd8fbc4ac5fe	0	47	1	0	DAPI blob, cell	polygon	NA	864.056	434.895	477.353	48823.9	39	361	15	18	6	Dataset 2	NA	NA	NA	NA	0.108033	0.0498615	0.0415512	2280.08	0.0171047	0.00789447	0.00657872
	9	6580874c93b1bd8fbc4ac60d	0	47	1	0	DAPI blob, cell	polygon	NA	935.483	414.651	730.669	55318.4	91	225	41	10	6	Dataset 2	NA	NA	NA	NA	0.404444	0.0444444	0.182222	2583.37	0.0352253	0.00387091	0.0158707
	9	6580876b93b1bd8fbc4ac631	0	48	1	0	DAPI blob, cell	polygon	NA	1136.86	470.743	507.646	27361.5	45	172	9	86	6	Dataset 2	NA	NA	NA	NA	0.261628	0.5	0.0523256	1277.78	0.0352173	0.0673042	0.00704346
	9	6580877393b1bd8fbc4ac640	0	48	1	0	DAPI blob, cell	polygon	NA	884.273	680.638	806.804	21574.2	88	57	10	59	6	Dataset 2	NA	NA	NA	NA	1.54386	1.03509	0.175439	1007.52	0.0873434	0.0585598	0.00992539
	9	6580878593b1bd8fbc4ac65b	0	49	1	0	DAPI blob, cell	polygon	NA	1287.18	452.464	754.749	19133.4	1	48	9	2	6	Dataset 2	NA	NA	NA	NA	0.0208333	0.0416667	0.1875	893.531	0.00111915	0.00223831	0.0100724
	9	6580879493b1bd8fbc4ac670	0	49	1	0	DAPI blob, cell	polygon	NA	1387.97	435.347	901.019	43957.3	102	181	40	117	6	Dataset 2	NA	NA	NA	NA	0.563536	0.646409	0.220994	2052.81	0.049688	0.0569951	0.0194855
	9	658087a493b1bd8fbc4ac67c	0	50	1	0	DAPI blob, cell	polygon	NA	649.395	867.772	495.348	12543	1	24	0	0	6	Dataset 2	NA	NA	NA	NA	0.0416667	0	0	585.76	0.00170718	0	0
	9	658087ae93b1bd8fbc4ac688	0	51	1	0	DAPI blob, cell	polygon	NA	582.527	694.523	603.407	22625.8	1	44	1	0	6	Dataset 2	NA	NA	NA	NA	0.0227273	0	0.0227273	1056.62	0.000946411	0	0.000946411
	9	658087b593b1bd8fbc4ac694	0	51	1	0	DAPI blob, cell	polygon	NA	628.406	869.405	437.24	24624.7	25	43	4	1	6	Dataset 2	NA	NA	NA	NA	0.581395	0.0232558	0.0930233	1149.98	0.0217396	0.000869584	0.00347833
	9	658087c593b1bd8fbc4ac6af	0	53	1	0	DAPI blob, cell	polygon	NA	772.98	407.038	871.94	24296.3	44	100	7	35	6	Dataset 2	NA	NA	NA	NA	0.44	0.35	0.07	1134.64	0.0387789	0.0308468	0.00616937
	9	658087ce93b1bd8fbc4ac6c1	0	53	1	0	DAPI blob, cell	polygon	NA	783.831	672.588	866.366	23056.2	30	92	3	29	6	Dataset 2	NA	NA	NA	NA	0.326087	0.315217	0.0326087	1076.72	0.0278623	0.0269335	0.00278623
	9	658087df93b1bd8fbc4ac6d9	0	55	1	0	DAPI blob, cell	polygon	NA	938.916	496.945	363.541	49001.6	23	257	36	0	6	Dataset 2	NA	NA	NA	NA	0.0894942	0	0.140078	2288.37	0.0100508	0	0.0157317
	9	658087f493b1bd8fbc4ac700	0	58	1	0	DAPI blob, cell	polygon	NA	775.888	540.207	856.196	35527.3	84	84	8	63	6	Dataset 2	NA	NA	NA	NA	1	0.75	0.0952381	1659.13	0.0506291	0.0379718	0.00482182
	9	6580880193b1bd8fbc4ac718	0	59	1	0	DAPI blob, cell	polygon	NA	1039.15	570.499	330.433	53496.6	109	361	19	14	6	Dataset 2	NA	NA	NA	NA	0.301939	0.0387812	0.0526316	2498.29	0.0436298	0.00560383	0.00760519
	9	6580881293b1bd8fbc4ac733	0	61	1	0	DAPI blob, cell	polygon	NA	895.242	659.258	431.759	39781.3	173	200	17	2	6	Dataset 2	NA	NA	NA	NA	0.865	0.01	0.085	1857.79	0.0931214	0.00107655	0.00915066
	9	6580881f93b1bd8fbc4ac742	0	62	1	0	DAPI blob, cell	polygon	NA	912.852	674.052	652.374	35815.9	76	119	13	127	6	Dataset 2	NA	NA	NA	NA	0.638655	1.06723	0.109244	1672.6	0.0454382	0.0759296	0.00777232
	9	6580882893b1bd8fbc4ac751	0	62	1	0	DAPI blob, cell	polygon	NA	650.79	442.935	443.906	22180.7	84	87	7	84	6	Dataset 2	NA	NA	NA	NA	0.965517	0.965517	0.0804598	1035.84	0.0810938	0.0810938	0.00675781
	9	6580883293b1bd8fbc4ac763	0	63	1	0	DAPI blob, cell	polygon	NA	565.024	733.191	358.443	21514.5	3	20	3	0	6	Dataset 2	NA	NA	NA	NA	0.15	0	0.15	1004.73	0.00298589	0	0.00298589
	9	6580883993b1bd8fbc4ac76c	0	63	1	0	DAPI blob, cell	polygon	NA	579.726	811.722	629.403	23728.9	12	19	21	8	6	Dataset 2	NA	NA	NA	NA	0.631579	0.421053	1.10526	1108.14	0.010829	0.00721931	0.0189507
	9	6580884b93b1bd8fbc4ac78a	0	64	1	0	DAPI blob, cell	polygon	NA	654.708	595.523	864.887	19146.8	0	53	22	0	6	Dataset 2	NA	NA	NA	NA	0	0	0.415094	894.158	0	0	0.0246042
	9	6580885793b1bd8fbc4ac796	0	65	1	0	DAPI blob, cell	polygon	NA	1167.03	208.015	448.467	60451.6	54	260	17	99	6	Dataset 2	NA	NA	NA	NA	0.207692	0.380769	0.0653846	2823.09	0.019128	0.035068	0.00602177
	9	6580885f93b1bd8fbc4ac7a2	0	65	1	0	DAPI blob, cell	polygon	NA	779.929	209.449	768.157	30013.6	17	66	20	2	6	Dataset 2	NA	NA	NA	NA	0.257576	0.030303	0.30303	1401.64	0.0121287	0.0014269	0.014269
	9	6580886e93b1bd8fbc4ac7ba	0	66	1	0	DAPI blob, cell	polygon	NA	960.367	561.003	819.222	34373	35	102	12	5	6	Dataset 2	NA	NA	NA	NA	0.343137	0.0490196	0.117647	1605.22	0.0218039	0.00311484	0.00747561
	9	6580887f93b1bd8fbc4ac7d5	0	67	1	0	DAPI blob, cell	polygon	NA	799.569	116.771	913.185	11148.5	5	5	1	2	6	Dataset 2	NA	NA	NA	NA	1	0.4	0.2	520.633	0.00960369	0.00384147	0.00192074
	9	6580888b93b1bd8fbc4ac7ed	0	68	1	0	DAPI blob, cell	polygon	NA	607.899	522.546	708.476	9802.26	0	16	9	0	6	Dataset 2	NA	NA	NA	NA	0	0	0.5625	457.766	0	0	0.0196607
	9	6580889a93b1bd8fbc4ac808	0	70	1	0	DAPI blob, cell	polygon	NA	959.918	186.992	378.136	29046.3	104	80	17	3	6	Dataset 2	NA	NA	NA	NA	1.3	0.0375	0.2125	1356.46	0.0766702	0.00221164	0.0125326
	9	658088a593b1bd8fbc4ac817	0	71	1	0	DAPI blob, cell	polygon	NA	849.449	626.448	796.746	35870.8	16	113	11	0	6	Dataset 2	NA	NA	NA	NA	0.141593	0	0.0973451	1675.16	0.0095513	0	0.00656652
	9	658088b893b1bd8fbc4ac826	0	72	1	0	DAPI blob, cell	polygon	NA	883.283	559.15	378.337	21431.2	82	67	22	17	6	Dataset 2	NA	NA	NA	NA	1.22388	0.253731	0.328358	1000.84	0.0819315	0.0169858	0.0219816
	9	658088c093b1bd8fbc4ac832	0	72	1	0	DAPI blob, cell	polygon	NA	586.116	357.138	601.386	11770.4	0	28	2	0	6	Dataset 2	NA	NA	NA	NA	0	0	0.0714286	549.676	0	0	0.00363851
	9	658088ca93b1bd8fbc4ac83e	0	73	1	0	DAPI blob, cell	polygon	NA	757.93	395.921	478.142	27464.7	161	130	15	43	6	Dataset 2	NA	NA	NA	NA	1.23846	0.330769	0.115385	1282.6	0.125526	0.0335256	0.011695
	9	658088d793b1bd8fbc4ac84d	0	74	1	0	DAPI blob, cell	polygon	NA	740.646	333.495	526.084	29776.3	130	86	12	84	6	Dataset 2	NA	NA	NA	NA	1.51163	0.976744	0.139535	1390.55	0.0934881	0.0604077	0.00862967
	9	658088e093b1bd8fbc4ac85c	0	74	1	0	DAPI blob, cell	polygon	NA	696.567	610.229	584.294	20589	62	57	12	2	6	Dataset 2	NA	NA	NA	NA	1.08772	0.0350877	0.210526	961.505	0.0644822	0.00208007	0.0124804
	9	658088f193b1bd8fbc4ac868	0	76	1	0	DAPI blob, cell	polygon	NA	1246.78	347.072	570.995	18361.6	0	31	11	0	6	Dataset 2	NA	NA	NA	NA	0	0	0.354839	857.485	0	0	0.0128282
	9	658088fa93b1bd8fbc4ac86e	0	76	1	0	DAPI blob, cell	polygon	NA	966.701	212.775	744.919	14301.4	0	19	9	0	6	Dataset 2	NA	NA	NA	NA	0	0	0.473684	667.875	0	0	0.0134756
	9	6580890593b1bd8fbc4ac87a	0	77	1	0	DAPI blob, cell	polygon	NA	742.665	744.769	752.002	18092.5	32	79	17	85	6	Dataset 2	NA	NA	NA	NA	0.405063	1.07595	0.21519	844.919	0.0378735	0.100601	0.0201203
	9	6580890f93b1bd8fbc4ac889	0	77	1	0	DAPI blob, cell	polygon	NA	915.776	509.429	158.337	30152.6	29	63	6	43	6	Dataset 2	NA	NA	NA	NA	0.460317	0.68254	0.0952381	1408.13	0.0205947	0.030537	0.00426097
	9	6580891993b1bd8fbc4ac88c	0	78	1	0	DAPI blob, cell	polygon	NA	518.737	370.696	642.821	13120.2	28	50	6	10	6	Dataset 2	NA	NA	NA	NA	0.56	0.2	0.12	612.714	0.0456983	0.0163208	0.00979249
	9	6580893c93b1bd8fbc4ac8af	0	79	1	0	DAPI blob, cell	polygon	NA	1021.15	461.21	356.28	12601.6	0	34	3	1	6	Dataset 2	NA	NA	NA	NA	0	0.0294118	0.0882353	588.493	0	0.00169925	0.00509776
	9	6580894b93b1bd8fbc4ac8b5	0	80	1	0	DAPI blob, cell	polygon	NA	699.717	275.638	244.062	22228.6	29	72	20	31	6	Dataset 2	NA	NA	NA	NA	0.402778	0.430556	0.277778	1038.08	0.0279362	0.0298629	0.0192664
	9	6580895993b1bd8fbc4ac8c4	0	81	1	0	DAPI blob, cell	polygon	NA	826.553	373.414	534.162	16969.4	0	81	0	138	6	Dataset 2	NA	NA	NA	NA	0	1.7037	0	792.472	0	0.174139	0
	9	6580895e93b1bd8fbc4ac8ca	0	81	1	0	DAPI blob, cell	polygon	NA	324.239	537.818	569.815	5189.31	0	21	1	0	6	Dataset 2	NA	NA	NA	NA	0	0	0.047619	242.341	0	0	0.00412642
	9	6580896c93b1bd8fbc4ac8df	0	83	1	0	DAPI blob, cell	polygon	NA	750.42	503.882	468.847	24586.5	27	155	12	17	6	Dataset 2	NA	NA	NA	NA	0.174194	0.109677	0.0774194	1148.19	0.0235152	0.0148059	0.0104512
	9	6580897393b1bd8fbc4ac8ed	0	83	1	0	DAPI blob, cell	polygon	NA	687.073	253.91	352.33	29264.1	28	94	13	19	6	Dataset 2	NA	NA	NA	NA	0.297872	0.202128	0.138298	1366.63	0.0204883	0.0139028	0.00951242
	9	6580897f93b1bd8fbc4ac961	0	84	1	0	DAPI blob, cell	polygon	NA	796.865	227.606	713.438	29444.8	3	126	22	4	6	Dataset 2	NA	NA	NA	NA	0.0238095	0.031746	0.174603	1375.07	0.0021817	0.00290894	0.0159991
	9	6580898993b1bd8fbc4acb02	0	85	1	0	DAPI blob, cell	polygon	NA	742.489	469.342	267.751	18540.1	12	35	6	0	6	Dataset 2	NA	NA	NA	NA	0.342857	0	0.171429	865.825	0.0138596	0	0.00692981
	9	6580899493b1bd8fbc4ad015	0	86	1	0	DAPI blob, cell	polygon	NA	678.611	396.419	566.528	22690	2	36	4	0	6	Dataset 2	NA	NA	NA	NA	0.0555556	0	0.111111	1059.62	0.00188746	0	0.00377493
	9	6580899f93b1bd8fbc4ad112	0	87	1	0	DAPI blob, cell	polygon	NA	860.289	471.51	201.854	20965.4	32	44	12	108	6	Dataset 2	NA	NA	NA	NA	0.727273	2.45455	0.272727	979.082	0.0326837	0.110307	0.0122564
	9	658089bc93b1bd8fbc4ad136	0	88	1	0	DAPI blob, cell	polygon	NA	951.231	347.313	491.12	30344.9	13	138	15	39	6	Dataset 2	NA	NA	NA	NA	0.0942029	0.282609	0.108696	1417.11	0.00917362	0.0275209	0.0105849
	9	658089cc93b1bd8fbc4ad148	0	90	1	0	DAPI blob, cell	polygon	NA	749.379	544.542	758.887	35909.4	5	57	33	107	6	Dataset 2	NA	NA	NA	NA	0.0877193	1.87719	0.578947	1676.97	0.00298157	0.0638056	0.0196784
	9	658089f393b1bd8fbc4ad161	0	91	1	0	DAPI blob, cell	polygon	NA	1004.23	422.07	582.779	35612.3	103	142	23	54	6	Dataset 2	NA	NA	NA	NA	0.725352	0.380282	0.161972	1663.09	0.0619328	0.0324696	0.0138297
	9	65808a0593b1bd8fbc4ad1c3	0	91	1	0	DAPI blob, cell	polygon	NA	799.731	325.054	305.07	25921	59	129	5	44	6	Dataset 2	NA	NA	NA	NA	0.457364	0.341085	0.0387597	1210.51	0.0487398	0.0363484	0.00413049
	9	65808a1193b1bd8fbc4ad22b	0	92	1	0	DAPI blob, cell	polygon	NA	783.119	364.447	455.961	28066.3	62	106	13	69	6	Dataset 2	NA	NA	NA	NA	0.584906	0.650943	0.122642	1310.69	0.0473032	0.0526438	0.0099184
	9	65808a2093b1bd8fbc4ad2db	0	93	1	0	DAPI blob, cell	polygon	NA	816.44	628.65	294.033	36978.4	101	72	26	121	6	Dataset 2	NA	NA	NA	NA	1.40278	1.68056	0.361111	1726.89	0.0584866	0.0700681	0.015056
	9	65808a2693b1bd8fbc4ad2f3	0	93	1	0	DAPI blob, cell	polygon	NA	1189.37	352.689	774.507	46644.1	155	111	7	7	6	Dataset 2	NA	NA	NA	NA	1.3964	0.0630631	0.0630631	2178.28	0.0711571	0.00321355	0.00321355
	9	65808a3193b1bd8fbc4ad371	0	94	1	0	DAPI blob, cell	polygon	NA	891.867	534.294	794.956	38518.9	42	105	25	65	6	Dataset 2	NA	NA	NA	NA	0.4	0.619048	0.238095	1798.83	0.0233485	0.0361346	0.0138979
	9	65808a3e93b1bd8fbc4ad5d5	0	94	1	0	DAPI blob, cell	polygon	NA	839.003	329.841	801.503	8256.48	1	10	2	1	6	Dataset 2	NA	NA	NA	NA	0.1	0.1	0.2	385.578	0.00259351	0.00259351	0.00518702
	9	65808a4793b1bd8fbc4ad62b	0	95	1	0	DAPI blob, cell	polygon	NA	825.618	403.007	321.398	34276.2	2	79	68	1	6	Dataset 2	NA	NA	NA	NA	0.0253165	0.0126582	0.860759	1600.7	0.00124945	0.000624727	0.0424814
	9	65808a4d93b1bd8fbc4ad725	0	95	1	0	DAPI blob, cell	polygon	NA	757.731	521.457	137.037	39656.6	21	83	38	2	6	Dataset 2	NA	NA	NA	NA	0.253012	0.0240964	0.457831	1851.96	0.0113393	0.00107994	0.0205188
	9	65808a5993b1bd8fbc4ad82e	0	96	1	0	DAPI blob, cell	polygon	NA	691.475	411.033	561.386	30644.1	141	162	17	7	6	Dataset 2	NA	NA	NA	NA	0.87037	0.0432099	0.104938	1431.08	0.0985272	0.00489142	0.0118792
	9	65808a6293b1bd8fbc4ad944	0	96	1	0	DAPI blob, cell	polygon	NA	800.724	186.33	281.032	37490.7	155	128	7	13	6	Dataset 2	NA	NA	NA	NA	1.21094	0.101562	0.0546875	1750.81	0.0885302	0.00742512	0.00399814
	9	65808a7293b1bd8fbc4ada32	0	99	1	0	DAPI blob, cell	polygon	NA	602.98	332.844	545.886	19961.4	4	50	26	0	6	Dataset 2	NA	NA	NA	NA	0.08	0	0.52	932.197	0.00429094	0	0.0278911
	9	65808a7e93b1bd8fbc4adb37	0	99	1	0	DAPI blob, cell	polygon	NA	1128.4	225.378	478.953	12825.1	0	34	10	0	6	Dataset 2	NA	NA	NA	NA	0	0	0.294118	598.933	0	0	0.0166963
	9	65808a8993b1bd8fbc4adb5f	0	99	1	0	DAPI blob, cell	polygon	NA	877.153	379.89	294.069	13205.6	0	34	13	0	6	Dataset 2	NA	NA	NA	NA	0	0	0.382353	616.7	0	0	0.0210799
	9	65808b9e93b1bd8fbc4b3433	0	100	1	0	DAPI blob, cell	polygon	NA	913.637	341.381	395.476	30817.1	34	100	32	122	6	Dataset 2	NA	NA	NA	NA	0.34	1.22	0.32	1439.16	0.0236249	0.0847717	0.0222352
	9	65808baa93b1bd8fbc4b344e	0	101	1	0	DAPI blob, cell	polygon	NA	746.286	196.078	323.287	23474.3	107	89	12	298	6	Dataset 2	NA	NA	NA	NA	1.20225	3.34831	0.134831	1096.25	0.0976057	0.271836	0.0109464
	9	65808bb893b1bd8fbc4b3466	0	101	1	0	DAPI blob, cell	polygon	NA	744.43	584.056	643.622	26786.9	86	83	4	49	6	Dataset 2	NA	NA	NA	NA	1.03614	0.590361	0.0481928	1250.95	0.0687478	0.0391702	0.00319757
	9	65808bc493b1bd8fbc4b3478	0	102	1	0	DAPI blob, cell	polygon	NA	679.04	297.022	495.437	21186.3	37	63	11	1	6	Dataset 2	NA	NA	NA	NA	0.587302	0.015873	0.174603	989.401	0.0373964	0.00101071	0.0111178
	9	65808bd193b1bd8fbc4b3490	0	103	1	0	DAPI blob, cell	polygon	NA	1283.45	293.83	655.525	25178.2	2	33	15	0	6	Dataset 2	NA	NA	NA	NA	0.0606061	0	0.454545	1175.82	0.00170093	0	0.012757
	9	65808bdd93b1bd8fbc4b34a5	0	103	1	0	DAPI blob, cell	polygon	NA	1410.83	692.29	593.512	77283.1	28	195	24	74	6	Dataset 2	NA	NA	NA	NA	0.14359	0.379487	0.123077	3609.12	0.00775812	0.0205036	0.00664982
	9	65808be593b1bd8fbc4b34b4	0	104	1	0	DAPI blob, cell	polygon	NA	426.985	327.976	783.437	6777.94	0	11	0	0	6	Dataset 2	NA	NA	NA	NA	0	0	0	316.53	0	0	0
	9	65808bf393b1bd8fbc4b34c9	0	105	1	0	DAPI blob, cell	polygon	NA	762.798	389.566	254.966	21318.1	52	79	3	26	6	Dataset 2	NA	NA	NA	NA	0.658228	0.329114	0.0379747	995.556	0.0522321	0.026116	0.00301339
	9	65808bfa93b1bd8fbc4b34d5	0	105	1	0	DAPI blob, cell	polygon	NA	828.401	631.92	301.744	37856.9	71	140	4	0	6	Dataset 2	NA	NA	NA	NA	0.507143	0	0.0285714	1767.92	0.0401602	0	0.00226255
	9	65808c0f93b1bd8fbc4b34f6	0	109	1	0	DAPI blob, cell	polygon	NA	881.544	251.236	562.134	35699.8	24	91	41	19	6	Dataset 2	NA	NA	NA	NA	0.263736	0.208791	0.450549	1667.18	0.0143956	0.0113965	0.0245924
	9	65808c1c93b1bd8fbc4b350e	0	111	1	0	DAPI blob, cell	polygon	NA	564.252	299.949	233.99	21072.5	9	45	5	37	6	Dataset 2	NA	NA	NA	NA	0.2	0.822222	0.111111	984.088	0.00914553	0.0375983	0.00508085
	9	65808c2d93b1bd8fbc4b352f	0	113	1	0	DAPI blob, cell	polygon	NA	655.234	432.707	201.27	8189.94	0	20	3	0	6	Dataset 2	NA	NA	NA	NA	0	0	0.15	382.47	0	0	0.00784375
	9	65808c3893b1bd8fbc4b3541	0	115	1	0	DAPI blob, cell	polygon	NA	672.138	373.087	731.745	22273	3	47	11	2	6	Dataset 2	NA	NA	NA	NA	0.0638298	0.0425532	0.234043	1040.15	0.0028842	0.0019228	0.0105754
	9	65808c4093b1bd8fbc4b3547	0	116	1	0	DAPI blob, cell	polygon	NA	514.16	301.475	446.093	18678.3	3	45	22	2	6	Dataset 2	NA	NA	NA	NA	0.0666667	0.0444444	0.488889	872.275	0.00343928	0.00229285	0.0252214
	9	65808c5393b1bd8fbc4b3562	0	118	1	0	DAPI blob, cell	polygon	NA	1323.42	497.623	359.348	51090.1	34	194	16	185	6	Dataset 2	NA	NA	NA	NA	0.175258	0.953608	0.0824742	2385.91	0.0142503	0.0775386	0.00670604
	10	6579c2bb160d151ba20de4ef	0	0	0	0	cell	polygon	NA	1072.93	262.09	409.073	25226.3	0	10	5	0	1	Dataset 2	NA	NA	NA	NA	0	0	0.5	1178.07	0	0	0.00424423
	10	6579c2c2160d151ba20de4f5	0	0	0	0	cell	polygon	NA	557.733	463.204	445.562	19958.1	2	25	5	46	1	Dataset 2	NA	NA	NA	NA	0.08	1.84	0.2	932.045	0.00214582	0.0493538	0.00536455
	10	6579c2cd160d151ba20de4fe	0	0	0	0	cell	polygon	NA	1736.87	581.812	513.701	36330.9	3	13	7	2	1	Dataset 2	NA	NA	NA	NA	0.230769	0.153846	0.538462	1696.65	0.00176819	0.00117879	0.00412577
	10	6579c301160d151ba20de528	0	1	0	0	cell	polygon	NA	883.515	449.657	679.927	15630.1	0	17	5	30	1	Dataset 2	NA	NA	NA	NA	0	1.76471	0.294118	729.927	0	0.0411	0.00685
	10	6579c309160d151ba20de534	0	1	0	0	cell	polygon	NA	908.735	716.712	476.884	23054.2	4	17	5	26	1	Dataset 2	NA	NA	NA	NA	0.235294	1.52941	0.294118	1076.63	0.0037153	0.0241494	0.00464412
	10	6579c315160d151ba20de540	0	1	0	0	cell	polygon	NA	1030.21	561.929	752.471	19995.5	0	12	5	0	1	Dataset 2	NA	NA	NA	NA	0	0	0.416667	933.792	0	0	0.00535451
	10	6579c32d160d151ba20de556	0	2	0	0	cell	polygon	NA	1070.51	341.407	269.4	19973.6	0	42	6	0	1	Dataset 2	NA	NA	NA	NA	0	0	0.142857	932.767	0	0	0.00643248
	10	6579c335160d151ba20de55c	0	2	0	0	cell	polygon	NA	896.822	164.63	532.269	16283.7	0	29	10	0	1	Dataset 2	NA	NA	NA	NA	0	0	0.344828	760.45	0	0	0.0131501
	10	6579c348160d151ba20de572	0	3	0	0	cell	polygon	NA	1003.67	542.131	557.526	19759.8	0	15	11	1	1	Dataset 2	NA	NA	NA	NA	0	0.0666667	0.733333	922.782	0	0.00108368	0.0119205
	10	6579c350160d151ba20de578	0	3	0	0	cell	polygon	NA	889.824	144.738	699.593	32370.3	0	83	11	0	1	Dataset 2	NA	NA	NA	NA	0	0	0.13253	1511.69	0	0	0.00727661
	10	6579c35d160d151ba20de57e	0	3	0	0	cell	polygon	NA	946.635	553.686	939.244	31374.1	4	50	18	15	1	Dataset 2	NA	NA	NA	NA	0.08	0.3	0.36	1465.17	0.00273006	0.0102377	0.0122853
	10	6579c36f160d151ba20de59a	0	4	0	0	cell	polygon	NA	895.413	559.453	625.25	31889.1	0	50	32	4	1	Dataset 2	NA	NA	NA	NA	0	0.08	0.64	1489.22	0	0.00268597	0.0214878
	10	6579c38c160d151ba20de5b7	0	4	0	0	cell	polygon	NA	745.386	494.512	333.076	25975.8	0	48	24	1	1	Dataset 2	NA	NA	NA	NA	0	0.0208333	0.5	1213.07	0	0.000824354	0.0197845
	10	6579c3a7160d151ba20de5db	0	5	0	0	cell	polygon	NA	869.387	454.662	613.655	22568.5	1	69	6	1	1	Dataset 2	NA	NA	NA	NA	0.0144928	0.0144928	0.0869565	1053.95	0.000948815	0.000948815	0.00569289
	10	6579c3b1160d151ba20de5e4	0	5	0	0	cell	polygon	NA	1572.54	365.168	282.753	17453.1	1	23	10	2	1	Dataset 2	NA	NA	NA	NA	0.0434783	0.0869565	0.434783	815.06	0.0012269	0.00245381	0.012269
	10	6579c3cb160d151ba20de602	0	6	0	0	cell	polygon	NA	1519.26	367.527	200.261	53225.1	0	53	8	0	1	Dataset 2	NA	NA	NA	NA	0	0	0.150943	2485.61	0	0	0.00321852
	10	6579c3d5160d151ba20de60e	0	6	0	0	cell	polygon	NA	1080.92	96.5434	559.732	30216.1	1	20	11	2	1	Dataset 2	NA	NA	NA	NA	0.05	0.1	0.55	1411.09	0.000708672	0.00141734	0.00779539
	10	6579c3e0160d151ba20de61a	0	6	0	0	cell	polygon	NA	1156.64	794.601	276.52	23289.9	0	4	4	1	1	Dataset 2	NA	NA	NA	NA	0	0.25	1	1087.64	0	0.000919422	0.00367769
	10	6579c3ef160d151ba20de633	0	7	0	0	cell	polygon	NA	1028.55	283.88	127.062	23179.1	1	24	3	1	1	Dataset 2	NA	NA	NA	NA	0.0416667	0.0416667	0.125	1082.46	0.000923818	0.000923818	0.00277145
	10	6579c3f7160d151ba20de639	0	7	0	0	cell	polygon	NA	1035.94	449.619	396.51	33916.9	0	38	13	2	1	Dataset 2	NA	NA	NA	NA	0	0.0526316	0.342105	1583.92	0	0.00126269	0.00820749
	10	6579c408160d151ba20de652	0	8	0	0	cell	polygon	NA	936.718	618.735	616.887	18259.9	0	31	1	0	1	Dataset 2	NA	NA	NA	NA	0	0	0.0322581	852.739	0	0	0.00117269
	10	6579c415160d151ba20de65e	0	8	0	0	cell	polygon	NA	986.614	365.067	175.849	30654.2	4	48	9	5	1	Dataset 2	NA	NA	NA	NA	0.0833333	0.104167	0.1875	1431.55	0.00279417	0.00349271	0.00628688
	10	6579c41d160d151ba20de661	0	8	0	0	cell	polygon	NA	884.554	416.324	708.864	17383.2	0	33	4	0	1	Dataset 2	NA	NA	NA	NA	0	0	0.121212	811.796	0	0	0.00492735
	10	6579c46e160d151ba20de6be	0	12	0	0	cell	polygon	NA	1255.72	447.192	243.838	37265.3	0	48	11	1	1	Dataset 2	NA	NA	NA	NA	0	0.0208333	0.229167	1740.29	0	0.000574616	0.00632078
	10	6579c476160d151ba20de6c4	0	12	0	0	cell	polygon	NA	1034.15	514.968	799.328	35801.3	1	29	10	1	1	Dataset 2	NA	NA	NA	NA	0.0344828	0.0344828	0.344828	1671.92	0.000598115	0.000598115	0.00598115
	10	6579c487160d151ba20de6d7	0	13	0	0	cell	polygon	NA	1109.96	286.469	240.808	22931.4	0	55	6	0	1	Dataset 2	NA	NA	NA	NA	0	0	0.109091	1070.9	0	0	0.00560278
	10	6579c491160d151ba20de6dd	0	13	0	0	cell	polygon	NA	973.72	674.662	596.946	35664.6	0	37	8	3	1	Dataset 2	NA	NA	NA	NA	0	0.0810811	0.216216	1665.54	0	0.00180122	0.00480326
	10	6579c4a4160d151ba20de6ec	0	13	0	0	cell	polygon	NA	1146.64	287.532	594.112	33834.4	2	82	9	1	1	Dataset 2	NA	NA	NA	NA	0.0243902	0.0121951	0.109756	1580.07	0.00126577	0.000632885	0.00569596
	10	6579c4b4160d151ba20de70c	0	15	0	0	cell	polygon	NA	1216.73	338.147	578.385	41382.4	21	105	2	27	1	Dataset 2	NA	NA	NA	NA	0.2	0.257143	0.0190476	1932.56	0.0108664	0.0139711	0.0010349
	10	6579c4c4160d151ba20de715	0	15	0	0	cell	polygon	NA	1279.59	645.088	789.202	36923.4	0	21	15	22	1	Dataset 2	NA	NA	NA	NA	0	1.04762	0.714286	1724.32	0	0.0127586	0.00869906
	10	6579c4de160d151ba20de72c	0	15	0	0	cell	polygon	NA	971.084	599.067	551.917	37253.7	2	83	5	4	1	Dataset 2	NA	NA	NA	NA	0.0240964	0.0481928	0.060241	1739.75	0.00114959	0.00229918	0.00287398
	10	6579c4f0160d151ba20de742	0	16	0	0	cell	polygon	NA	943.044	452.553	754.276	18424.9	0	26	5	0	1	Dataset 2	NA	NA	NA	NA	0	0	0.192308	860.443	0	0	0.00581096
	10	6579c4fa160d151ba20de74d	0	16	0	0	cell	polygon	NA	1067.56	612.199	555.096	31897.4	0	12	11	4	1	Dataset 2	NA	NA	NA	NA	0	0.333333	0.916667	1489.61	0	0.00268527	0.00738449
	10	6579c50e160d151ba20de770	0	18	0	0	cell	polygon	NA	1121.75	343.756	269.251	36400.8	0	73	19	0	1	Dataset 2	NA	NA	NA	NA	0	0	0.260274	1699.92	0	0	0.011177
	10	6579c520160d151ba20de789	0	19	0	0	cell	polygon	NA	1066.2	476.08	505.917	27339.5	0	93	7	2	1	Dataset 2	NA	NA	NA	NA	0	0.0215054	0.0752688	1276.75	0	0.00156647	0.00548265
	10	6579c529160d151ba20de795	0	19	0	0	cell	polygon	NA	1063.91	264.89	291.945	31778.7	1	82	12	8	1	Dataset 2	NA	NA	NA	NA	0.0121951	0.097561	0.146341	1484.07	0.000673824	0.00539059	0.00808589
	10	6579c536160d151ba20de798	0	19	0	0	cell	polygon	NA	1031.64	293.345	798.993	42870.4	0	74	21	67	1	Dataset 2	NA	NA	NA	NA	0	0.905405	0.283784	2002.05	0	0.0334658	0.0104893
	10	6579c54e160d151ba20de7a5	0	20	0	0	cell	polygon	NA	924.255	555.821	364.703	21546.7	0	68	5	0	1	Dataset 2	NA	NA	NA	NA	0	0	0.0735294	1006.23	0	0	0.00496904
	10	6579c559160d151ba20de7ae	0	20	0	0	cell	polygon	NA	649.523	651.141	917.592	25369.2	0	40	8	24	1	Dataset 2	NA	NA	NA	NA	0	0.6	0.2	1184.74	0	0.0202576	0.00675252
	10	6579c55d160d151ba20de7b1	0	20	0	0	cell	polygon	NA	378.135	272.069	340.997	10126.5	0	21	2	4	1	Dataset 2	NA	NA	NA	NA	0	0.190476	0.0952381	472.905	0	0.00845835	0.00422917
	10	6579c568160d151ba20de7c7	0	21	0	0	cell	polygon	NA	944.429	756.059	793.664	25405.4	0	33	7	0	1	Dataset 2	NA	NA	NA	NA	0	0	0.212121	1186.43	0	0	0.00590005
	10	6579c57b160d151ba20de7e2	0	22	0	0	cell	polygon	NA	1500.41	371.035	243.313	33691.3	2	60	17	0	1	Dataset 2	NA	NA	NA	NA	0.0333333	0	0.283333	1573.38	0.00127115	0	0.0108047
	10	6579c593160d151ba20de7f9	0	22	0	0	cell	polygon	NA	1471.59	763.315	470.192	56487.1	2	76	18	1	1	Dataset 2	NA	NA	NA	NA	0.0263158	0.0131579	0.236842	2637.95	0.000758165	0.000379083	0.00682349
	10	6579c5a2160d151ba20de812	0	23	0	0	cell	polygon	NA	1093.54	263.115	722.413	44296	4	57	8	5	1	Dataset 2	NA	NA	NA	NA	0.0701754	0.0877193	0.140351	2068.62	0.00193365	0.00241707	0.00386731
	10	6579c5ac160d151ba20de825	0	24	0	0	cell	polygon	NA	729.123	768.529	427.095	28990.5	2	44	21	14	1	Dataset 2	NA	NA	NA	NA	0.0454545	0.318182	0.477273	1353.86	0.00147726	0.0103408	0.0155112
	10	6579c5b6160d151ba20de832	0	25	0	0	cell	polygon	NA	771.229	588.262	159.521	18738.9	0	23	5	3	1	Dataset 2	NA	NA	NA	NA	0	0.130435	0.217391	875.108	0	0.00342815	0.00571358
	10	6579c5bc160d151ba20de835	0	25	0	0	cell	polygon	NA	760.713	566.94	596.355	21806.3	0	64	8	2	1	Dataset 2	NA	NA	NA	NA	0	0.03125	0.125	1018.35	0	0.00196395	0.00785581
	10	6579c5c5160d151ba20de83b	0	25	0	0	cell	polygon	NA	1261.12	293.502	297.183	39890.6	0	85	15	1	1	Dataset 2	NA	NA	NA	NA	0	0.0117647	0.176471	1862.89	0	0.0005368	0.008052
	10	6579c5d0160d151ba20de84d	0	26	0	0	cell	polygon	NA	1051.08	862.259	406.287	29524.7	0	22	8	9	1	Dataset 2	NA	NA	NA	NA	0	0.409091	0.363636	1378.8	0	0.0065274	0.00580213
	10	6579c5db160d151ba20de863	0	27	0	0	cell	polygon	NA	1155.32	569.984	260.339	35640	1	32	4	1	1	Dataset 2	NA	NA	NA	NA	0.03125	0.03125	0.125	1664.39	0.000600821	0.000600821	0.00240329
	10	6579c5e6160d151ba20de87c	0	28	0	0	cell	polygon	NA	1104.53	680.419	458.971	38103.8	0	16	13	0	1	Dataset 2	NA	NA	NA	NA	0	0	0.8125	1779.45	0	0	0.00730563
	10	6579c5f3160d151ba20de89b	0	29	0	0	cell	polygon	NA	1093.34	188.493	249.137	38582.8	0	14	10	1	1	Dataset 2	NA	NA	NA	NA	0	0.0714286	0.714286	1801.82	0	0.000554996	0.00554996
	10	6579c5fc160d151ba20de89e	0	29	0	0	cell	polygon	NA	765.875	192.913	805.81	18259.2	0	27	3	1	1	Dataset 2	NA	NA	NA	NA	0	0.037037	0.111111	852.702	0	0.00117274	0.00351823
	10	6579c60c160d151ba20def1a	0	30	0	0	cell	polygon	NA	1075.84	721.621	660.425	39118	0	47	3	2	1	Dataset 2	NA	NA	NA	NA	0	0.0425532	0.0638298	1826.81	0	0.00109481	0.00164221
	10	6579c619160d151ba20e0c91	0	30	0	0	cell	polygon	NA	1771.23	449.863	596.966	76993.4	6	188	29	12	1	Dataset 2	NA	NA	NA	NA	0.0319149	0.0638298	0.154255	3595.59	0.00166871	0.00333742	0.00806543
	10	6579c635160d151ba20e5d7b	0	31	0	0	cell	polygon	NA	605.928	376.2	244.448	19412.7	0	25	4	5	1	Dataset 2	NA	NA	NA	NA	0	0.2	0.16	906.573	0	0.00551527	0.00441222
	10	6579c63c160d151ba20e72e0	0	31	0	0	cell	polygon	NA	873.407	570.268	726.169	17767.6	1	30	2	4	1	Dataset 2	NA	NA	NA	NA	0.0333333	0.133333	0.0666667	829.749	0.00120518	0.00482074	0.00241037
	10	6579c655160d151ba20eb7fa	0	34	0	0	cell	polygon	NA	718.622	303.063	245.871	24733.5	0	49	2	1	1	Dataset 2	NA	NA	NA	NA	0	0.0204082	0.0408163	1155.05	0	0.000865762	0.00173152
	10	6579c65b160d151ba20ebfa4	0	34	0	0	cell	polygon	NA	699.23	390.461	477.048	19384.6	0	10	0	1	1	Dataset 2	NA	NA	NA	NA	0	0.1	0	905.261	0	0.00110465	0
	10	6579c66c160d151ba20eed6a	0	35	0	0	cell	polygon	NA	1089.77	603.184	500.126	22498.3	0	66	4	0	1	Dataset 2	NA	NA	NA	NA	0	0	0.0606061	1050.67	0	0	0.00380709
	10	6579c676160d151ba20f0091	0	35	0	0	cell	polygon	NA	845.308	509.532	221.251	17589.1	1	38	3	2	1	Dataset 2	NA	NA	NA	NA	0.0263158	0.0526316	0.0789474	821.41	0.00121742	0.00243484	0.00365226
	10	6579c680160d151ba20f17f5	0	35	0	0	cell	polygon	NA	1274.87	583.927	741.824	32020.9	0	33	5	0	1	Dataset 2	NA	NA	NA	NA	0	0	0.151515	1495.37	0	0	0.00334364
	10	6579c693160d151ba20f56f1	0	37	0	0	cell	polygon	NA	857.513	740.492	245.457	17099.1	0	13	2	1	1	Dataset 2	NA	NA	NA	NA	0	0.0769231	0.153846	798.528	0	0.0012523	0.00250461
	10	6579c69f160d151ba20f7b80	0	38	0	0	cell	polygon	NA	1035.95	431.925	212.204	36256.3	0	54	8	5	1	Dataset 2	NA	NA	NA	NA	0	0.0925926	0.148148	1693.17	0	0.00295304	0.00472486
	10	6579c6a6160d151ba20f8f5e	0	38	0	0	cell	polygon	NA	857.188	598.695	797.136	24634.6	1	29	21	3	1	Dataset 2	NA	NA	NA	NA	0.0344828	0.103448	0.724138	1150.44	0.000869236	0.00260771	0.018254
	10	6579c6b1160d151ba20fae6e	0	39	0	0	cell	polygon	NA	877.375	521.417	257.665	24477	0	31	2	1	1	Dataset 2	NA	NA	NA	NA	0	0.0322581	0.0645161	1143.08	0	0.000874831	0.00174966
	10	6579c6bb160d151ba20fc90c	0	40	0	0	cell	polygon	NA	761.763	431.431	263.315	23016.5	0	39	3	4	1	Dataset 2	NA	NA	NA	NA	0	0.102564	0.0769231	1074.87	0	0.00372138	0.00279103
	10	6579c6c6160d151ba20fe746	0	40	0	0	cell	polygon	NA	764.478	478.256	602.376	14542.4	0	50	5	3	1	Dataset 2	NA	NA	NA	NA	0	0.06	0.1	679.129	0	0.00441742	0.00736237
	10	6579c6d9160d151ba2101ebd	0	41	0	0	cell	polygon	NA	1705.28	636.606	420.594	40448.5	1	130	23	1	1	Dataset 2	NA	NA	NA	NA	0.00769231	0.00769231	0.176923	1888.95	0.000529395	0.000529395	0.0121761
	10	6579c6e9160d151ba210445c	0	42	0	0	cell	polygon	NA	888.904	162.865	218.189	21867.8	0	39	3	1	1	Dataset 2	NA	NA	NA	NA	0	0.025641	0.0769231	1021.23	0	0.000979215	0.00293765
	10	6579c6f4160d151ba2104a1e	0	42	0	0	cell	polygon	NA	866.127	453.258	176.417	27319.2	0	51	8	0	1	Dataset 2	NA	NA	NA	NA	0	0	0.156863	1275.81	0	0	0.00627054
	10	6579c703160d151ba2104a2b	0	43	0	0	cell	polygon	NA	1075.45	537.449	519.026	27643	0	43	4	3	1	Dataset 2	NA	NA	NA	NA	0	0.0697674	0.0930233	1290.93	0	0.00232391	0.00309855
	10	6579c713160d151ba2104a2e	0	43	0	0	cell	polygon	NA	840.795	749.932	239.961	23403.2	0	39	7	1	1	Dataset 2	NA	NA	NA	NA	0	0.025641	0.179487	1092.93	0	0.000914973	0.00640481
	10	6579c722160d151ba2104a3b	0	44	0	0	cell	polygon	NA	1426.63	241.528	454.431	100658	3	235	52	137	1	Dataset 2	NA	NA	NA	NA	0.012766	0.582979	0.221277	4700.71	0.000638201	0.0291445	0.0110622
	10	6579c748160d151ba2104a51	0	44	0	0	cell	polygon	NA	889.929	451.266	643.541	32375.8	2	86	14	2	1	Dataset 2	NA	NA	NA	NA	0.0232558	0.0232558	0.162791	1511.95	0.00132279	0.00132279	0.00925956
	10	6579c752160d151ba2104a54	0	45	0	0	cell	polygon	NA	1027.95	358.526	716.055	40430.8	0	95	23	19	1	Dataset 2	NA	NA	NA	NA	0	0.2	0.242105	1888.12	0	0.0100629	0.0121814
	10	6579c75f160d151ba2104a61	0	46	0	0	cell	polygon	NA	1432.21	436.53	385.061	70212.7	3	248	30	1	1	Dataset 2	NA	NA	NA	NA	0.0120968	0.00403226	0.120968	3278.93	0.000914932	0.000304977	0.00914932
	10	6579c769160d151ba2104a64	0	46	0	0	cell	polygon	NA	1234.5	291.653	573.041	72433.3	0	173	21	2	1	Dataset 2	NA	NA	NA	NA	0	0.0115607	0.121387	3382.63	0	0.000591255	0.00620818
	10	6579c774160d151ba2104a71	0	47	0	0	cell	polygon	NA	956.473	514.743	281.045	40098.6	2	104	25	1	1	Dataset 2	NA	NA	NA	NA	0.0192308	0.00961538	0.240385	1872.6	0.00106803	0.000534016	0.0133504
	10	6579c77d160d151ba2104a74	0	47	0	0	cell	polygon	NA	1272.94	706.019	597.112	47727.9	1	52	4	1	1	Dataset 2	NA	NA	NA	NA	0.0192308	0.0192308	0.0769231	2228.89	0.000448653	0.000448653	0.00179461
	10	6579c78c160d151ba2104a81	0	48	0	0	cell	polygon	NA	1283.94	761.396	280.767	30725.2	0	15	7	0	1	Dataset 2	NA	NA	NA	NA	0	0	0.466667	1434.87	0	0	0.0048785
	10	6579c799160d151ba2104a8e	0	49	0	0	cell	polygon	NA	1071.4	732.028	505.276	25778.9	0	47	8	0	1	Dataset 2	NA	NA	NA	NA	0	0	0.170213	1203.88	0	0	0.0066452
	10	6579c7a7160d151ba2104a9b	0	50	0	0	cell	polygon	NA	761.261	481.708	480.151	15919	0	61	4	0	1	Dataset 2	NA	NA	NA	NA	0	0	0.0655738	743.417	0	0	0.00538056
	10	6579c7b0160d151ba2104a9e	0	50	0	0	cell	polygon	NA	1544.56	254.055	524.022	46981.2	0	86	20	1	1	Dataset 2	NA	NA	NA	NA	0	0.0116279	0.232558	2194.02	0	0.000455784	0.00911567
	10	6579c7bd160d151ba2104aab	0	51	0	0	cell	polygon	NA	1058.1	291.386	402.857	25151.1	1	66	5	3	1	Dataset 2	NA	NA	NA	NA	0.0151515	0.0454545	0.0757576	1174.56	0.000851384	0.00255415	0.00425692
	10	6579c7c4160d151ba2104aae	0	51	0	0	cell	polygon	NA	892.339	715.413	354.77	23358.2	0	51	8	1	1	Dataset 2	NA	NA	NA	NA	0	0.0196078	0.156863	1090.83	0	0.000916733	0.00733387
	10	6579c7d1160d151ba2104abb	0	52	0	0	cell	polygon	NA	1304.59	304.053	729.899	48390.2	0	79	4	0	1	Dataset 2	NA	NA	NA	NA	0	0	0.0506329	2259.82	0	0	0.00177005
	10	6579c7db160d151ba2104abe	0	52	0	0	cell	polygon	NA	887.994	580.564	840.639	37138.9	1	49	4	2	1	Dataset 2	NA	NA	NA	NA	0.0204082	0.0408163	0.0816327	1734.39	0.000576572	0.00115314	0.00230629
	10	6579c801160d151ba2104ac1	0	52	0	0	cell	polygon	NA	905.439	641.948	409.939	27419	3	55	8	39	1	Dataset 2	NA	NA	NA	NA	0.0545455	0.709091	0.145455	1280.47	0.00234289	0.0304576	0.00624772
	10	6579c811160d151ba2104ace	0	53	0	0	cell	polygon	NA	1077.25	290.942	642.348	30377.3	1	59	9	5	1	Dataset 2	NA	NA	NA	NA	0.0169492	0.0847458	0.152542	1418.62	0.000704909	0.00352455	0.00634419
	10	6579c81a160d151ba2104ad1	0	53	0	0	cell	polygon	NA	748.568	441.938	345.458	21286.1	1	47	7	9	1	Dataset 2	NA	NA	NA	NA	0.0212766	0.191489	0.148936	994.06	0.00100598	0.00905378	0.00704183
	10	6579c823160d151ba2104ad4	0	53	0	0	cell	polygon	NA	979.749	603.856	744.667	23240.4	2	51	6	3	1	Dataset 2	NA	NA	NA	NA	0.0392157	0.0588235	0.117647	1085.33	0.00184276	0.00276415	0.00552829
	10	6579c82c160d151ba2104ae1	0	54	0	0	cell	polygon	NA	658.497	493.695	335.711	15417.6	0	6	1	1	1	Dataset 2	NA	NA	NA	NA	0	0.166667	0.166667	720.001	0	0.00138889	0.00138889
	10	6579c832160d151ba2104ae4	0	54	0	0	cell	polygon	NA	767.644	670.34	222.474	25428.9	0	22	3	0	1	Dataset 2	NA	NA	NA	NA	0	0	0.136364	1187.53	0	0	0.00252626
	10	6579c83e160d151ba2104af1	0	55	0	0	cell	polygon	NA	640.835	325.693	858.786	21296.3	0	25	1	0	1	Dataset 2	NA	NA	NA	NA	0	0	0.04	994.536	0	0	0.00100549
	10	6579c846160d151ba2104af4	0	55	0	0	cell	polygon	NA	496.944	554.512	113.465	10865.2	0	4	2	0	1	Dataset 2	NA	NA	NA	NA	0	0	0.5	507.403	0	0	0.00394164
	10	6579c852160d151ba2104b01	0	56	0	0	cell	polygon	NA	734.45	283.063	626.502	25339	1	32	10	1	1	Dataset 2	NA	NA	NA	NA	0.03125	0.03125	0.3125	1183.33	0.000845071	0.000845071	0.00845071
	10	6579c85c160d151ba2104b04	0	56	0	0	cell	polygon	NA	964.441	812.209	223.892	24021.1	1	5	8	1	1	Dataset 2	NA	NA	NA	NA	0.2	0.2	1.6	1121.78	0.000891438	0.000891438	0.0071315
	10	6579c864160d151ba2104b07	0	56	0	0	cell	polygon	NA	955.064	485.338	166.13	30085.1	0	39	5	0	1	Dataset 2	NA	NA	NA	NA	0	0	0.128205	1404.97	0	0	0.00355879
	10	6579c872160d151ba2104b14	0	57	0	0	cell	polygon	NA	1128.41	784.795	183.723	31600.3	1	25	9	1	1	Dataset 2	NA	NA	NA	NA	0.04	0.04	0.36	1475.73	0.000677629	0.000677629	0.00609866
	10	6579c877160d151ba2104b17	0	57	0	0	cell	polygon	NA	932.616	689.165	868.422	35928.2	1	50	15	7	1	Dataset 2	NA	NA	NA	NA	0.02	0.14	0.3	1677.85	0.000596001	0.00417201	0.00894002
	10	6579c881160d151ba2104b1a	0	57	0	0	cell	polygon	NA	1201.21	196.983	433.332	38324.8	0	88	1	1	1	Dataset 2	NA	NA	NA	NA	0	0.0113636	0.0113636	1789.77	0	0.000558732	0.000558732
	10	6579c88c160d151ba2104b27	0	58	0	0	cell	polygon	NA	877.771	489.837	533.941	25808.8	0	30	9	7	1	Dataset 2	NA	NA	NA	NA	0	0.233333	0.3	1205.27	0	0.00580781	0.00746719
	10	6579c8a3160d151ba2104b2f	0	58	0	0	cell	polygon	NA	1071.94	699.874	348.165	25226.9	0	25	7	1	1	Dataset 2	NA	NA	NA	NA	0	0.04	0.28	1178.1	0	0.000848827	0.00594179
	10	6579c8ab160d151ba2104b32	0	58	0	0	cell	polygon	NA	1110.9	525.898	265.98	41540.9	0	83	4	0	1	Dataset 2	NA	NA	NA	NA	0	0	0.0481928	1939.96	0	0	0.0020619
	10	6579c8bd160d151ba2104b3f	0	59	0	0	cell	polygon	NA	1453.13	448.861	212.167	60082.1	1	87	24	7	1	Dataset 2	NA	NA	NA	NA	0.0114943	0.0804598	0.275862	2805.84	0.0003564	0.0024948	0.0085536
	10	6579c8c6160d151ba2104b42	0	59	0	0	cell	polygon	NA	1048.37	514.809	590.577	23745.2	1	50	4	6	1	Dataset 2	NA	NA	NA	NA	0.02	0.12	0.08	1108.9	0.000901795	0.00541077	0.00360718
	10	6579c8cf160d151ba2104b45	0	59	0	0	cell	polygon	NA	1307.95	553.288	818.617	45755.1	0	64	11	0	1	Dataset 2	NA	NA	NA	NA	0	0	0.171875	2136.76	0	0	0.00514798
	10	6579c8e5160d151ba2104b66	0	62	0	0	cell	polygon	NA	629.44	828.542	322.279	29827.4	0	29	7	1	1	Dataset 2	NA	NA	NA	NA	0	0.0344828	0.241379	1392.94	0	0.000717905	0.00502534
	10	6579c8f1160d151ba2104b73	0	63	0	0	cell	polygon	NA	1344.33	592.345	392.507	40393.2	1	34	8	2	1	Dataset 2	NA	NA	NA	NA	0.0294118	0.0588235	0.235294	1886.36	0.00053012	0.00106024	0.00424096
	10	6579c8ff160d151ba2104b80	0	64	0	0	cell	polygon	NA	877.352	484.755	902.855	35220.5	0	57	15	0	1	Dataset 2	NA	NA	NA	NA	0	0	0.263158	1644.8	0	0	0.00911967
	10	6579c905160d151ba2104b83	0	64	0	0	cell	polygon	NA	961.194	678.331	833.438	28479.3	0	41	6	3	1	Dataset 2	NA	NA	NA	NA	0	0.0731707	0.146341	1329.98	0	0.00225567	0.00451134
	10	6579c924160d151ba2104b90	0	65	0	0	cell	polygon	NA	1717.01	271.39	606.537	36838	1	66	14	4	1	Dataset 2	NA	NA	NA	NA	0.0151515	0.0606061	0.212121	1720.34	0.000581281	0.00232513	0.00813794
	10	6579c92d160d151ba2104b93	0	65	0	0	cell	polygon	NA	1307.02	683.765	795.47	43465.9	1	30	11	0	1	Dataset 2	NA	NA	NA	NA	0.0333333	0	0.366667	2029.86	0.000492646	0	0.0054191
	10	6579c938160d151ba2104ba0	0	66	0	0	cell	polygon	NA	891.721	384.985	880.321	29530.6	0	38	5	1	1	Dataset 2	NA	NA	NA	NA	0	0.0263158	0.131579	1379.08	0	0.000725123	0.00362561
	10	6579c944160d151ba2104bad	0	67	0	0	cell	polygon	NA	752.285	310.653	309.978	16773.8	0	37	4	9	1	Dataset 2	NA	NA	NA	NA	0	0.243243	0.108108	783.337	0	0.0114893	0.00510636
	10	6579c94d160d151ba2104bba	0	68	0	0	cell	polygon	NA	779.619	175.537	236.515	18788.7	0	38	3	3	1	Dataset 2	NA	NA	NA	NA	0	0.0789474	0.0789474	877.431	0	0.00341907	0.00341907
	10	6579c955160d151ba2104bbd	0	68	0	0	cell	polygon	NA	911.857	718.463	783.983	35777.8	1	45	14	0	1	Dataset 2	NA	NA	NA	NA	0.0222222	0	0.311111	1670.82	0.000598507	0	0.0083791
	10	6579c968160d151ba2104bca	0	69	0	0	cell	polygon	NA	1934.14	508.324	425.95	32371.2	1	138	26	4	1	Dataset 2	NA	NA	NA	NA	0.00724638	0.0289855	0.188406	1511.73	0.000661492	0.00264597	0.0171988
	10	6579c973160d151ba2104bd7	0	70	0	0	cell	polygon	NA	1039.65	434.554	681.194	29683.5	0	84	5	0	1	Dataset 2	NA	NA	NA	NA	0	0	0.0595238	1386.22	0	0	0.00360694
	10	6579c97d160d151ba2104bda	0	70	0	0	cell	polygon	NA	1367.09	333.908	560.934	38743.9	1	69	5	3	1	Dataset 2	NA	NA	NA	NA	0.0144928	0.0434783	0.0724638	1809.34	0.000552688	0.00165806	0.00276344
	10	6579c989160d151ba2104be7	0	71	0	0	cell	polygon	NA	1042.46	702.21	209.348	22131.6	1	23	5	4	1	Dataset 2	NA	NA	NA	NA	0.0434783	0.173913	0.217391	1033.55	0.000967542	0.00387017	0.00483771
	10	6579c993160d151ba2104bf4	0	72	0	0	cell	polygon	NA	939.17	415.513	791.608	35193.9	0	96	6	4	1	Dataset 2	NA	NA	NA	NA	0	0.0416667	0.0625	1643.56	0	0.00243375	0.00365062
	10	6579c9a1160d151ba2104c01	0	73	0	0	cell	polygon	NA	1246.3	681.436	569.138	29014	0	54	9	2	1	Dataset 2	NA	NA	NA	NA	0	0.037037	0.166667	1354.95	0	0.00147606	0.00664229
	10	6579c9b1160d151ba2104c0e	0	74	0	0	cell	polygon	NA	848.77	487.572	373.78	23463.7	2	14	4	0	1	Dataset 2	NA	NA	NA	NA	0.142857	0	0.285714	1095.76	0.00182522	0	0.00365045
	10	6579c9c0160d151ba2104c1b	0	75	0	0	cell	polygon	NA	1440.81	428.859	893.684	84640.1	0	106	19	17	1	Dataset 2	NA	NA	NA	NA	0	0.160377	0.179245	3952.69	0	0.00430086	0.00480685
	10	6579c9d5160d151ba2104c28	0	76	0	0	cell	polygon	NA	806.105	323.568	431.862	27604.9	1	57	6	12	1	Dataset 2	NA	NA	NA	NA	0.0175439	0.210526	0.105263	1289.15	0.000775705	0.00930846	0.00465423
	10	6579c9de160d151ba2104c2b	0	76	0	0	cell	polygon	NA	1115.25	746.03	380.125	23714.3	0	18	8	1	1	Dataset 2	NA	NA	NA	NA	0	0.0555556	0.444444	1107.46	0	0.00090297	0.00722376
	10	6579c9ef160d151ba2104c42	0	78	0	0	cell	polygon	NA	1158.34	383.706	634.076	46282.7	2	60	6	2	1	Dataset 2	NA	NA	NA	NA	0.0333333	0.0333333	0.1	2161.4	0.000925325	0.000925325	0.00277597
	10	6579ca04160d151ba2104c45	0	78	0	0	cell	polygon	NA	1434.19	730.035	440.177	45619	4	33	12	16	1	Dataset 2	NA	NA	NA	NA	0.121212	0.484848	0.363636	2130.41	0.00187758	0.00751031	0.00563273
	10	6579ca12160d151ba2104c52	0	79	0	0	cell	polygon	NA	1512.79	208.481	276.106	42092.1	2	49	5	3	1	Dataset 2	NA	NA	NA	NA	0.0408163	0.0612245	0.102041	1965.7	0.00101745	0.00152617	0.00254362
	10	6579ca1c160d151ba2104c55	0	79	0	0	cell	polygon	NA	1006.35	680.013	604.821	26220.1	2	63	13	1	1	Dataset 2	NA	NA	NA	NA	0.031746	0.015873	0.206349	1224.48	0.00163335	0.000816674	0.0106168
	10	6579ca2a160d151ba2104c62	0	80	0	0	cell	polygon	NA	1220.25	246.394	672.25	60132.9	0	103	27	11	1	Dataset 2	NA	NA	NA	NA	0	0.106796	0.262136	2808.21	0	0.00391709	0.00961468
	10	6579ca38160d151ba2104c6f	0	81	0	0	cell	polygon	NA	778.33	369.344	306.276	22277.8	0	90	4	3	1	Dataset 2	NA	NA	NA	NA	0	0.0333333	0.0444444	1040.37	0	0.00288358	0.00384477
	10	6579ca41160d151ba2104c72	0	81	0	0	cell	polygon	NA	781.698	860.887	183.936	26421.3	0	19	0	1	1	Dataset 2	NA	NA	NA	NA	0	0.0526316	0	1233.88	0	0.000810455	0
	10	6579ca4b160d151ba2104c7f	0	82	0	0	cell	polygon	NA	859.4	825.388	712.152	30062.1	0	26	6	3	1	Dataset 2	NA	NA	NA	NA	0	0.115385	0.230769	1403.9	0	0.00213691	0.00427381
	10	6579ca54160d151ba2104c8c	0	83	0	0	cell	polygon	NA	709.745	492.704	652.601	15833	0	32	2	0	1	Dataset 2	NA	NA	NA	NA	0	0	0.0625	739.399	0	0	0.0027049
	10	6579ca5c160d151ba2104c8f	0	83	0	0	cell	polygon	NA	1038.78	493.867	523.48	24185.9	0	30	4	0	1	Dataset 2	NA	NA	NA	NA	0	0	0.133333	1129.48	0	0	0.00354145
	10	6579ca65160d151ba2104c9c	0	84	0	0	cell	polygon	NA	732.894	448.47	269.795	22042.1	0	80	9	9	1	Dataset 2	NA	NA	NA	NA	0	0.1125	0.1125	1029.37	0	0.00874325	0.00874325
	10	6579ca6d160d151ba2104c9f	0	84	0	0	cell	polygon	NA	1047.1	186.385	431.893	23981	1	65	5	2	1	Dataset 2	NA	NA	NA	NA	0.0153846	0.0307692	0.0769231	1119.91	0.000892927	0.00178585	0.00446464
	10	6579ca81160d151ba2104cb6	0	85	0	0	cell	polygon	NA	670.215	604.28	460.676	18258.3	0	72	11	2	1	Dataset 2	NA	NA	NA	NA	0	0.0277778	0.152778	852.663	0	0.00234559	0.0129008
	10	6579ca87160d151ba2104cb9	0	85	0	0	cell	polygon	NA	482.677	672.813	546.206	14433.9	0	48	14	4	1	Dataset 2	NA	NA	NA	NA	0	0.0833333	0.291667	674.064	0	0.00593416	0.0207696
	10	6579ca94160d151ba2104cbc	0	86	0	0	cell	polygon	NA	1625.97	331.518	440.637	63018.8	0	94	21	9	1	Dataset 2	NA	NA	NA	NA	0	0.0957447	0.223404	2942.98	0	0.00305812	0.00713562
	10	6579ca9e160d151ba2104cc9	0	87	0	0	cell	polygon	NA	708.737	318.182	624.415	34011.6	2	99	12	98	1	Dataset 2	NA	NA	NA	NA	0.020202	0.989899	0.121212	1588.34	0.00125917	0.0616996	0.00755505
	10	6579caa7160d151ba2104ccc	0	87	0	0	cell	polygon	NA	1132.72	511.388	370.818	32404.9	0	86	10	5	1	Dataset 2	NA	NA	NA	NA	0	0.0581395	0.116279	1513.31	0	0.00330402	0.00660805
	10	6579cab2160d151ba2104cd9	0	88	0	0	cell	polygon	NA	848.496	805.311	375.376	30776	0	38	5	5	1	Dataset 2	NA	NA	NA	NA	0	0.131579	0.131579	1437.24	0	0.0034789	0.0034789
	10	6579cabe160d151ba2104ce6	0	89	0	0	cell	polygon	NA	1477.73	473.216	486.748	46996.9	1	39	20	1	1	Dataset 2	NA	NA	NA	NA	0.025641	0.025641	0.512821	2194.75	0.000455632	0.000455632	0.00911264
	10	6579cacb160d151ba2104cf3	0	90	0	0	cell	polygon	NA	1094.35	812.412	788.435	46491.5	0	25	17	5	1	Dataset 2	NA	NA	NA	NA	0	0.2	0.68	2171.15	0	0.00230293	0.00782995
	10	6579cadf160d151ba2104d00	0	91	0	0	cell	polygon	NA	943.357	745.463	866.408	41955.9	0	31	6	1	1	Dataset 2	NA	NA	NA	NA	0	0.0322581	0.193548	1959.34	0	0.000510375	0.00306225
	10	6579cae9160d151ba2104d03	0	91	0	0	cell	polygon	NA	1209.33	477.49	486.77	33332	2	97	16	1	1	Dataset 2	NA	NA	NA	NA	0.0206186	0.0103093	0.164948	1556.6	0.00128485	0.000642424	0.0102788
	10	6579caf3160d151ba2104d10	0	92	0	0	cell	polygon	NA	835.053	385.381	324.153	31069.9	0	99	13	2	1	Dataset 2	NA	NA	NA	NA	0	0.020202	0.131313	1450.96	0	0.00137839	0.00895957
	10	6579cafc160d151ba2104d13	0	92	0	0	cell	polygon	NA	1340.73	565.224	828.385	59498.2	0	117	27	6	1	Dataset 2	NA	NA	NA	NA	0	0.0512821	0.230769	2778.57	0	0.00215939	0.00971724
	10	6579cb06160d151ba2104d20	0	93	0	0	cell	polygon	NA	986.822	360.619	792.861	37852.3	3	77	9	2	1	Dataset 2	NA	NA	NA	NA	0.038961	0.025974	0.116883	1767.7	0.00169712	0.00113141	0.00509136
	10	6579cb20160d151ba2104d37	0	95	0	0	cell	polygon	NA	1466.26	407.771	167.553	100622	0	199	12	6	1	Dataset 2	NA	NA	NA	NA	0	0.0301508	0.0603015	4699.03	0	0.00127686	0.00255372
	10	6579cb30160d151ba2104d44	0	96	0	0	cell	polygon	NA	1265.05	279.958	278.923	43294.6	0	56	5	0	1	Dataset 2	NA	NA	NA	NA	0	0	0.0892857	2021.86	0	0	0.00247297
	10	6579cb39160d151ba2104d47	0	96	0	0	cell	polygon	NA	897.293	395.92	737.475	19218	0	22	8	2	1	Dataset 2	NA	NA	NA	NA	0	0.0909091	0.363636	897.48	0	0.00222846	0.00891385
	10	6579cb4c160d151ba2104d72	0	100	0	0	cell	polygon	NA	1215.16	753.424	436.104	27694	0	28	7	0	1	Dataset 2	NA	NA	NA	NA	0	0	0.25	1293.31	0	0	0.00541248
	10	6579cb5a160d151ba2104d7f	0	101	0	0	cell	polygon	NA	903.091	402.693	739.194	26298.6	1	60	4	3	1	Dataset 2	NA	NA	NA	NA	0.0166667	0.05	0.0666667	1228.14	0.000814237	0.00244271	0.00325695
	10	6579cb60160d151ba2104d82	0	101	0	0	cell	polygon	NA	686.978	447.905	131.986	24473.9	2	23	2	1	1	Dataset 2	NA	NA	NA	NA	0.0869565	0.0434783	0.0869565	1142.93	0.00174989	0.000874944	0.00174989
	10	6579cb6b160d151ba2104d8f	0	102	0	0	cell	polygon	NA	1292.23	363.107	313.231	34993.9	1	46	8	0	1	Dataset 2	NA	NA	NA	NA	0.0217391	0	0.173913	1634.22	0.000611914	0	0.00489531
	10	6579cb73160d151ba2104d92	0	102	0	0	cell	polygon	NA	1285.1	579.964	432.246	44350.4	1	118	11	8	1	Dataset 2	NA	NA	NA	NA	0.00847458	0.0677966	0.0932203	2071.16	0.00048282	0.00386256	0.00531102
	10	6579cb7e160d151ba2104d9f	0	103	0	0	cell	polygon	NA	913.715	648.108	745.512	27808.6	0	12	6	0	1	Dataset 2	NA	NA	NA	NA	0	0	0.5	1298.66	0	0	0.00462015
	10	6579cb8c160d151ba2104dac	0	104	0	0	cell	polygon	NA	1192.73	894.193	472.261	42152	0	31	5	0	1	Dataset 2	NA	NA	NA	NA	0	0	0.16129	1968.5	0	0	0.00254001
	10	6579cb9c160d151ba2104dc3	0	106	0	0	cell	polygon	NA	1253.04	767.14	158.032	31746.8	0	7	6	0	1	Dataset 2	NA	NA	NA	NA	0	0	0.857143	1482.58	0	0	0.00404701
	10	6579cba5160d151ba2104dd0	0	107	0	0	cell	polygon	NA	708.272	181.468	440.453	28613.4	0	61	3	1	1	Dataset 2	NA	NA	NA	NA	0	0.0163934	0.0491803	1336.24	0	0.000748366	0.0022451
	10	6579cbaf160d151ba2104ddd	0	108	0	0	cell	polygon	NA	1239.72	337.67	401.078	36426.4	0	50	18	0	1	Dataset 2	NA	NA	NA	NA	0	0	0.36	1701.11	0	0	0.0105813
	10	6579cbb7160d151ba2104de0	0	108	0	0	cell	polygon	NA	1408.3	511.256	317.795	37545.5	0	29	19	1	1	Dataset 2	NA	NA	NA	NA	0	0.0344828	0.655172	1753.37	0	0.000570329	0.0108362
	10	6579cbc2160d151ba2104ded	0	109	0	0	cell	polygon	NA	1297.7	767.951	669.375	30573.3	0	28	10	15	1	Dataset 2	NA	NA	NA	NA	0	0.535714	0.357143	1427.77	0	0.0105059	0.00700391
	10	6579cbca160d151ba2104df0	0	109	0	0	cell	polygon	NA	1256.99	731.377	239.905	23949.2	0	16	5	0	1	Dataset 2	NA	NA	NA	NA	0	0	0.3125	1118.43	0	0	0.00447056
	10	6579cbd5160d151ba2104dfd	0	110	0	0	cell	polygon	NA	889.369	120.616	456.855	19167.2	1	37	3	16	1	Dataset 2	NA	NA	NA	NA	0.027027	0.432432	0.0810811	895.107	0.00111719	0.017875	0.00335156
	10	6579cbda160d151ba2104e00	0	110	0	0	cell	polygon	NA	692.489	669.929	353.535	18330.7	2	9	4	1	1	Dataset 2	NA	NA	NA	NA	0.222222	0.111111	0.444444	856.042	0.00233633	0.00116817	0.00467267
	10	6579cc6c160d151ba2104e0d	0	111	0	0	cell	polygon	NA	1321.61	218.815	726.196	62366.1	0	32	14	1	1	Dataset 2	NA	NA	NA	NA	0	0.03125	0.4375	2912.49	0	0.000343348	0.00480688
	10	6579cc73160d151ba2104e10	0	111	0	0	cell	polygon	NA	743.526	490.06	328.731	18764.9	1	28	3	2	1	Dataset 2	NA	NA	NA	NA	0.0357143	0.0714286	0.107143	876.32	0.00114114	0.00228227	0.00342341
	10	6579cc85160d151ba2104e1d	0	112	0	0	cell	polygon	NA	1658.5	523.909	171.107	48514.6	1	52	14	0	1	Dataset 2	NA	NA	NA	NA	0.0192308	0	0.269231	2265.63	0.000441378	0	0.00617929
	10	6579cc91160d151ba2104e20	0	112	0	0	cell	polygon	NA	1352.7	631.872	787.327	30740.4	0	44	16	0	1	Dataset 2	NA	NA	NA	NA	0	0	0.363636	1435.58	0	0	0.0111453
	10	6579cc9b160d151ba2104e2d	0	113	0	0	cell	polygon	NA	1221.04	647.409	530.469	47591.1	0	102	16	3	1	Dataset 2	NA	NA	NA	NA	0	0.0294118	0.156863	2222.51	0	0.00134983	0.00719908
	10	6579cca7160d151ba2104e30	0	113	0	0	cell	polygon	NA	1520.9	754.27	756.51	47171.3	1	39	5	2	1	Dataset 2	NA	NA	NA	NA	0.025641	0.0512821	0.128205	2202.9	0.000453948	0.000907895	0.00226974
	10	6579ccb2160d151ba2104e3d	0	114	0	0	cell	polygon	NA	1101.62	419.577	525.83	31639.5	0	71	8	1	1	Dataset 2	NA	NA	NA	NA	0	0.0140845	0.112676	1477.56	0	0.00067679	0.00541432
	10	6579ccb8160d151ba2104e40	0	114	0	0	cell	polygon	NA	713.992	895.827	612.811	27398.9	0	32	8	2	1	Dataset 2	NA	NA	NA	NA	0	0.0625	0.25	1279.53	0	0.00156308	0.00625231
	10	6579ccc2160d151ba2104e4d	0	115	0	0	cell	polygon	NA	1296.73	436.172	433.694	38394.1	0	86	20	3	1	Dataset 2	NA	NA	NA	NA	0	0.0348837	0.232558	1793	0	0.00167317	0.0111545
	10	6579ccc9160d151ba2104e50	0	115	0	0	cell	polygon	NA	1370.53	732.324	557.834	32330.9	0	58	9	3	1	Dataset 2	NA	NA	NA	NA	0	0.0517241	0.155172	1509.85	0	0.00198695	0.00596085
	10	6579ccd9160d151ba2104e5d	0	116	0	0	cell	polygon	NA	922.956	776.117	687.098	30237.5	0	28	10	1	1	Dataset 2	NA	NA	NA	NA	0	0.0357143	0.357143	1412.09	0	0.000708169	0.00708169
	10	6579cced160d151ba2104e6a	0	117	0	0	cell	polygon	NA	1287.44	213.712	837.962	41046.7	0	36	4	3	1	Dataset 2	NA	NA	NA	NA	0	0.0833333	0.111111	1916.88	0	0.00156504	0.00208672
	10	6579ccf8160d151ba2104e77	0	118	0	0	cell	polygon	NA	785.362	913.769	630.066	23067.6	0	22	0	5	1	Dataset 2	NA	NA	NA	NA	0	0.227273	0	1077.26	0	0.00464142	0
	10	6579cdbd160d151ba2104e98	0	118	0	0	cell	polygon	NA	893.32	120.933	680.162	26147.4	0	18	1	1	1	Dataset 2	NA	NA	NA	NA	0	0.0555556	0.0555556	1221.08	0	0.000818944	0.000818944
	11	6579f24a160d151ba22d11b7	0	0	0	0	cell	polygon	NA	934.673	398.181	418.09	38720.5	3	149	54	38	2	Dataset 2	NA	NA	NA	NA	0.0201342	0.255034	0.362416	1808.25	0.00165907	0.0210148	0.0298632
	11	6579f25a160d151ba22d11ba	0	0	0	0	cell	polygon	NA	1144	757.845	287.189	33510	0	37	38	37	2	Dataset 2	NA	NA	NA	NA	0	1	1.02703	1564.92	0	0.0236434	0.0242824
	11	6579f26d160d151ba22d11bd	0	1	0	0	cell	polygon	NA	1483.27	586.558	391.334	46730.6	81	87	71	241	2	Dataset 2	NA	NA	NA	NA	0.931034	2.77011	0.816092	2182.32	0.0371164	0.110433	0.0325342
	11	6579f277160d151ba22d11c0	0	1	0	0	cell	polygon	NA	910.21	214.073	549.367	38026.9	5	127	136	5	2	Dataset 2	NA	NA	NA	NA	0.0393701	0.0393701	1.07087	1775.86	0.00281554	0.00281554	0.0765827
	11	6579f287160d151ba22d11c3	0	2	0	0	cell	polygon	NA	727.429	637.786	303.97	18609.1	0	41	30	4	2	Dataset 2	NA	NA	NA	NA	0	0.097561	0.731707	869.045	0	0.00460275	0.0345207
	11	6579f29f160d151ba22d11c6	0	2	0	0	cell	polygon	NA	1149.97	381.631	439.209	31995.1	2	164	54	48	2	Dataset 2	NA	NA	NA	NA	0.0121951	0.292683	0.329268	1494.17	0.00133853	0.0321248	0.0361404
	11	6579f2ab160d151ba22d11c9	0	3	0	0	cell	polygon	NA	868.933	488.317	655.982	24508.1	0	51	23	22	2	Dataset 2	NA	NA	NA	NA	0	0.431373	0.45098	1144.53	0	0.0192219	0.0200956
	11	6579f2b3160d151ba22d11cc	0	3	0	0	cell	polygon	NA	834.175	127.467	558.841	27445.2	0	46	49	13	2	Dataset 2	NA	NA	NA	NA	0	0.282609	1.06522	1281.69	0	0.0101429	0.0382308
	11	6579f2bf160d151ba22d11cf	0	4	0	0	cell	polygon	NA	732.248	349.492	696.987	18863.6	2	30	43	6	2	Dataset 2	NA	NA	NA	NA	0.0666667	0.2	1.43333	880.932	0.00227032	0.00681097	0.0488119
	11	6579f2d2160d151ba22d11d2	0	5	0	0	cell	polygon	NA	1221.59	422.403	571.295	36397.5	2	72	22	2	2	Dataset 2	NA	NA	NA	NA	0.0277778	0.0277778	0.305556	1699.77	0.00117663	0.00117663	0.012943
	11	6579f2df160d151ba22d11d5	0	6	0	0	cell	polygon	NA	1095.9	327.539	637.313	32787.7	0	79	46	11	2	Dataset 2	NA	NA	NA	NA	0	0.139241	0.582278	1531.19	0	0.00718397	0.030042
	11	6579f2e8160d151ba22d11d8	0	6	0	0	cell	polygon	NA	855.193	659.643	284.333	17602.3	1	39	32	17	2	Dataset 2	NA	NA	NA	NA	0.025641	0.435897	0.820513	822.027	0.00121651	0.0206806	0.0389282
	11	6579f2f5160d151ba22d11db	0	7	0	0	cell	polygon	NA	1148.49	528.297	370.591	53257.6	0	110	70	11	2	Dataset 2	NA	NA	NA	NA	0	0.1	0.636364	2487.13	0	0.00442277	0.0281449
	11	6579f2fc160d151ba22d11de	0	7	0	0	cell	polygon	NA	765.316	903.874	799.388	18744	0	10	8	2	2	Dataset 2	NA	NA	NA	NA	0	0.2	0.8	875.347	0	0.00228481	0.00913924
	11	6579f30e160d151ba22d11e1	0	8	0	0	cell	polygon	NA	583.932	894.444	391.301	12737.7	0	20	38	1	2	Dataset 2	NA	NA	NA	NA	0	0.05	1.9	594.852	0	0.00168109	0.0638814
	11	6579f323160d151ba22d11e4	0	8	0	0	cell	polygon	NA	1135.13	599.131	237.839	25538.9	0	27	18	2	2	Dataset 2	NA	NA	NA	NA	0	0.0740741	0.666667	1192.67	0	0.00167692	0.0150922
	11	6579f336160d151ba22d11e7	0	12	0	0	cell	polygon	NA	611.17	116.392	295.723	22025.8	1	23	18	3	2	Dataset 2	NA	NA	NA	NA	0.0434783	0.130435	0.782609	1028.61	0.00097219	0.00291657	0.0174994
	11	6579f340160d151ba22d11ea	0	12	0	0	cell	polygon	NA	617.836	498.671	326.385	11588.7	0	41	14	4	2	Dataset 2	NA	NA	NA	NA	0	0.097561	0.341463	541.191	0	0.00739111	0.0258689
	11	6579f351160d151ba22d11ed	0	13	0	0	cell	polygon	NA	1218.27	145.612	388.062	28572.7	0	37	39	7	2	Dataset 2	NA	NA	NA	NA	0	0.189189	1.05405	1334.35	0	0.00524601	0.0292278
	11	6579f362160d151ba22d11f0	0	15	0	0	cell	polygon	NA	1012.94	296.229	537.842	26457.5	0	59	27	3	2	Dataset 2	NA	NA	NA	NA	0	0.0508475	0.457627	1235.56	0	0.00242804	0.0218524
	11	6579f36e160d151ba22d11f3	0	16	0	0	cell	polygon	NA	874.096	428.941	188.891	20812.9	7	31	64	25	2	Dataset 2	NA	NA	NA	NA	0.225806	0.806452	2.06452	971.964	0.00720191	0.0257211	0.065846
	11	6579f37b160d151ba22d11f6	0	16	0	0	cell	polygon	NA	1505.87	327.451	445.037	35171.7	0	51	26	6	2	Dataset 2	NA	NA	NA	NA	0	0.117647	0.509804	1642.52	0	0.00365293	0.0158294
	11	6579f38d160d151ba22d11f9	0	16	0	0	cell	polygon	NA	841.15	726.766	541.622	30866.9	7	39	61	6	2	Dataset 2	NA	NA	NA	NA	0.179487	0.153846	1.5641	1441.49	0.0048561	0.00416237	0.0423174
	11	6579f39a160d151ba22d11fc	0	17	0	0	cell	polygon	NA	777.604	599.891	530.768	28081.1	7	74	48	166	2	Dataset 2	NA	NA	NA	NA	0.0945946	2.24324	0.648649	1311.39	0.00533785	0.126583	0.0366024
	11	6579f3a7160d151ba22d11ff	0	17	0	0	cell	polygon	NA	1208.32	383.934	351.954	46147	23	114	74	195	2	Dataset 2	NA	NA	NA	NA	0.201754	1.71053	0.649123	2155.06	0.0106725	0.0904846	0.0343377
	11	6579f3b5160d151ba22d1202	0	18	0	0	cell	polygon	NA	879.137	626.628	948.886	18168.1	0	30	24	1	2	Dataset 2	NA	NA	NA	NA	0	0.0333333	0.8	848.45	0	0.00117862	0.0282869
	11	6579f3bf160d151ba22d1205	0	18	0	0	cell	polygon	NA	580.808	128.233	749.863	13690.9	0	26	30	7	2	Dataset 2	NA	NA	NA	NA	0	0.269231	1.15385	639.365	0	0.0109484	0.0469216
	11	6579f3c9160d151ba22d1208	0	19	0	0	cell	polygon	NA	906.773	698.325	478.333	33451.9	0	81	22	12	2	Dataset 2	NA	NA	NA	NA	0	0.148148	0.271605	1562.2	0	0.00768146	0.0140827
	11	6579f3d3160d151ba22d120b	0	19	0	0	cell	polygon	NA	702.216	426.839	225.228	18245.3	0	42	44	1	2	Dataset 2	NA	NA	NA	NA	0	0.0238095	1.04762	852.056	0	0.00117363	0.0516398
	11	6579f3de160d151ba22d120e	0	20	0	0	cell	polygon	NA	1042.89	683.314	519.194	45109.3	9	84	100	119	2	Dataset 2	NA	NA	NA	NA	0.107143	1.41667	1.19048	2106.6	0.00427228	0.0564891	0.0474698
	11	6579f3e8160d151ba22d1211	0	21	0	0	cell	polygon	NA	606.428	660.138	616.945	12413.6	0	44	16	1	2	Dataset 2	NA	NA	NA	NA	0	0.0227273	0.363636	579.713	0	0.00172499	0.0275999
	11	6579f3f2160d151ba22d1214	0	21	0	0	cell	polygon	NA	777.459	347.241	354.953	24441	32	101	93	52	2	Dataset 2	NA	NA	NA	NA	0.316832	0.514851	0.920792	1141.4	0.0280358	0.0455582	0.0814792
	11	6579f408160d151ba22d1217	0	22	0	0	cell	polygon	NA	1137.59	559.987	604.239	29940.9	1	133	57	15	2	Dataset 2	NA	NA	NA	NA	0.0075188	0.112782	0.428571	1398.24	0.000715185	0.0107278	0.0407656
	11	6579f48c160d151ba22d1223	0	22	0	0	cell	polygon	NA	684.254	361.344	348.065	19273.7	0	61	17	16	2	Dataset 2	NA	NA	NA	NA	0	0.262295	0.278689	900.08	0	0.0177762	0.0188872
	11	6579f4a3160d151ba22d1226	0	23	0	0	cell	polygon	NA	1296.28	430.059	118.506	36567.4	1	102	99	9	2	Dataset 2	NA	NA	NA	NA	0.00980392	0.0882353	0.970588	1707.7	0.000585583	0.00527025	0.0579727
	11	6579f4b4160d151ba22d1229	0	24	0	0	cell	polygon	NA	1206.93	442.174	326.967	32109.8	24	111	63	103	2	Dataset 2	NA	NA	NA	NA	0.216216	0.927928	0.567568	1499.53	0.0160051	0.0686884	0.0420133
	11	6579f4c1160d151ba22d122c	0	24	0	0	cell	polygon	NA	1386.76	693.658	653.671	46000.2	1	76	46	5	2	Dataset 2	NA	NA	NA	NA	0.0131579	0.0657895	0.605263	2148.21	0.000465504	0.00232752	0.0214132
	11	6579f4cd160d151ba22d122f	0	25	0	0	cell	polygon	NA	922.13	149.744	181.71	36737.4	0	45	73	19	2	Dataset 2	NA	NA	NA	NA	0	0.422222	1.62222	1715.63	0	0.0110746	0.0425498
	11	6579f4d6160d151ba22d1232	0	25	0	0	cell	polygon	NA	728.148	97.8335	470.314	28633.3	2	56	54	5	2	Dataset 2	NA	NA	NA	NA	0.0357143	0.0892857	0.964286	1337.17	0.00149569	0.00373923	0.0403837
	11	6579f4e4160d151ba22d1235	0	26	0	0	cell	polygon	NA	1372.83	495.308	332.033	38800.1	3	102	30	6	2	Dataset 2	NA	NA	NA	NA	0.0294118	0.0588235	0.294118	1811.97	0.00165566	0.00331132	0.0165566
	11	6579f4f0160d151ba22d1238	0	26	0	0	cell	polygon	NA	801.535	148.333	627.293	26453.4	1	44	37	5	2	Dataset 2	NA	NA	NA	NA	0.0227273	0.113636	0.840909	1235.38	0.000809471	0.00404735	0.0299504
	11	6579f500160d151ba22d13bb	0	28	0	0	cell	polygon	NA	1212.26	605.584	688.785	38418.5	0	77	26	12	2	Dataset 2	NA	NA	NA	NA	0	0.155844	0.337662	1794.14	0	0.00668843	0.0144916
	11	6579f50b160d151ba22d1494	0	28	0	0	cell	polygon	NA	1177.46	365.846	353.909	34870.8	0	101	34	15	2	Dataset 2	NA	NA	NA	NA	0	0.148515	0.336634	1628.46	0	0.00921113	0.0208786
	11	6579f515160d151ba22d18b4	0	29	0	0	cell	polygon	NA	660.78	346.365	433.891	19338	0	70	34	8	2	Dataset 2	NA	NA	NA	NA	0	0.114286	0.485714	903.083	0	0.00885854	0.0376488
	11	6579f51b160d151ba22d190f	0	29	0	0	cell	polygon	NA	451.302	575.114	443.609	9695.36	0	28	3	1	2	Dataset 2	NA	NA	NA	NA	0	0.0357143	0.107143	452.773	0	0.00220861	0.00662583
	11	6579f526160d151ba22d1912	0	30	0	0	cell	polygon	NA	874.552	533.174	245.538	23419.1	0	38	27	8	2	Dataset 2	NA	NA	NA	NA	0	0.210526	0.710526	1093.67	0	0.0073148	0.0246874
	11	6579f532160d151ba22d1915	0	30	0	0	cell	polygon	NA	1205.19	710.552	518.603	49783.1	5	82	89	67	2	Dataset 2	NA	NA	NA	NA	0.0609756	0.817073	1.08537	2324.87	0.00215066	0.0288188	0.0382817
	11	6579f541160d151ba22d1918	0	31	0	0	cell	polygon	NA	1073.9	736.446	413.05	29158.4	1	49	58	10	2	Dataset 2	NA	NA	NA	NA	0.0204082	0.204082	1.18367	1361.7	0.000734377	0.00734377	0.0425938
	11	6579f54b160d151ba22d191b	0	31	0	0	cell	polygon	NA	1086.78	638.348	712.062	35830.5	24	44	64	6	2	Dataset 2	NA	NA	NA	NA	0.545455	0.136364	1.45455	1673.29	0.014343	0.00358576	0.0382481
	11	6579f562160d151ba22d191e	0	33	0	0	cell	polygon	NA	1099.17	589.431	265.971	36900.3	0	66	64	11	2	Dataset 2	NA	NA	NA	NA	0	0.166667	0.969697	1723.25	0	0.0063833	0.0371392
	11	6579f56b160d151ba22d1923	0	33	0	0	cell	polygon	NA	441.31	68.3676	323.942	14104.3	2	22	3	0	2	Dataset 2	NA	NA	NA	NA	0.0909091	0	0.136364	658.669	0.00303643	0	0.00455464
	11	6579f578160d151ba22d19a9	0	34	0	0	cell	polygon	NA	1404.77	308.99	406.212	33600.3	0	79	17	3	2	Dataset 2	NA	NA	NA	NA	0	0.0379747	0.21519	1569.13	0	0.00191188	0.010834
	11	6579f582160d151ba22d1b44	0	34	0	0	cell	polygon	NA	904.75	667.795	175.267	30996.9	9	26	106	82	2	Dataset 2	NA	NA	NA	NA	0.346154	3.15385	4.07692	1447.55	0.00621739	0.0566473	0.073227
	11	6579f58f160d151ba22d1f2a	0	34	0	0	cell	polygon	NA	1091.63	520.681	876.634	42657.1	14	64	45	20	2	Dataset 2	NA	NA	NA	NA	0.21875	0.3125	0.703125	1992.09	0.00702781	0.0100397	0.0225894
	11	6579f59b160d151ba22d1f2d	0	35	0	0	cell	polygon	NA	1536.87	294.993	820.384	33152.1	0	37	21	5	2	Dataset 2	NA	NA	NA	NA	0	0.135135	0.567568	1548.2	0	0.00322955	0.0135641
	11	6579f5a7160d151ba22d1f34	0	36	0	0	cell	polygon	NA	1133.5	442.009	355.979	26289.6	0	51	34	8	2	Dataset 2	NA	NA	NA	NA	0	0.156863	0.666667	1227.73	0	0.00651612	0.0276935
	11	6579f5b1160d151ba22d5238	0	36	0	0	cell	polygon	NA	1073.07	282.565	469.866	22891.8	0	46	20	3	2	Dataset 2	NA	NA	NA	NA	0	0.0652174	0.434783	1069.05	0	0.00280623	0.0187082
	11	6579f5bc160d151ba22d8ab9	0	36	0	0	cell	polygon	NA	867.379	143.076	678.495	19475.1	1	40	13	5	2	Dataset 2	NA	NA	NA	NA	0.025	0.125	0.325	909.485	0.00109952	0.00549762	0.0142938
	11	6579f5ca160d151ba22dd566	0	37	0	0	cell	polygon	NA	1089.46	412.69	523.04	24671.2	0	73	4	5	2	Dataset 2	NA	NA	NA	NA	0	0.0684932	0.0547945	1152.14	0	0.00433974	0.00347179
	11	6579f5d5160d151ba22e11ee	0	37	0	0	cell	polygon	NA	1118.1	274.401	133.096	23263.5	0	31	15	3	2	Dataset 2	NA	NA	NA	NA	0	0.0967742	0.483871	1086.41	0	0.0027614	0.013807
	11	6579f5e2160d151ba22e54ed	0	38	0	0	cell	polygon	NA	1224.06	423.036	192.803	40749.1	1	84	57	26	2	Dataset 2	NA	NA	NA	NA	0.0119048	0.309524	0.678571	1902.98	0.00052549	0.0136627	0.0299529
	11	6579f5ec160d151ba22e89a6	0	38	0	0	cell	polygon	NA	967.634	673.723	238.814	27205.3	1	27	34	30	2	Dataset 2	NA	NA	NA	NA	0.037037	1.11111	1.25926	1270.49	0.0007871	0.023613	0.0267614
	11	6579f5f6160d151ba22ec02f	0	39	0	0	cell	polygon	NA	930.516	480.84	277.714	33613.3	2	105	53	27	2	Dataset 2	NA	NA	NA	NA	0.0190476	0.257143	0.504762	1569.74	0.0012741	0.0172003	0.0337636
	11	6579f5fd160d151ba22ee5b8	0	39	0	0	cell	polygon	NA	640.753	683.158	415.172	16919.4	1	42	18	18	2	Dataset 2	NA	NA	NA	NA	0.0238095	0.428571	0.428571	790.137	0.0012656	0.0227808	0.0227808
	11	6579f604160d151ba22f061b	0	39	0	0	cell	polygon	NA	796.441	184.273	871.064	38933.9	13	77	65	12	2	Dataset 2	NA	NA	NA	NA	0.168831	0.155844	0.844156	1818.21	0.00714988	0.00659989	0.0357494
	11	6579f60f160d151ba22f3adc	0	40	0	0	cell	polygon	NA	890.238	337.983	277.232	41864.7	4	91	88	2	2	Dataset 2	NA	NA	NA	NA	0.043956	0.021978	0.967033	1955.08	0.00204595	0.00102297	0.0450109
	11	6579f616160d151ba22f5f5d	0	40	0	0	cell	polygon	NA	933.912	403.404	87.7816	48666.6	2	82	67	1	2	Dataset 2	NA	NA	NA	NA	0.0243902	0.0121951	0.817073	2272.73	0.000879998	0.000439999	0.0294799
	11	6579f624160d151ba22f6150	0	41	0	0	cell	polygon	NA	1126.88	383.171	762.152	21833.2	0	36	30	4	2	Dataset 2	NA	NA	NA	NA	0	0.111111	0.833333	1019.61	0	0.00392307	0.0294231
	11	6579f637160d151ba22f7257	0	41	0	0	cell	polygon	NA	896.869	797.245	714.142	23068.4	6	30	58	41	2	Dataset 2	NA	NA	NA	NA	0.2	1.36667	1.93333	1077.29	0.00556951	0.0380583	0.0538386
	11	6579f640160d151ba22f725a	0	41	0	0	cell	polygon	NA	961.575	626.98	221.203	16584.9	0	28	27	8	2	Dataset 2	NA	NA	NA	NA	0	0.285714	0.964286	774.515	0	0.010329	0.0348605
	11	6579f64e160d151ba22f8781	0	42	0	0	cell	polygon	NA	1055.05	249.09	823.36	26962.3	0	40	23	2	2	Dataset 2	NA	NA	NA	NA	0	0.05	0.575	1259.14	0	0.00158839	0.0182664
	11	6579f6a7160d151ba2317a99	0	43	0	0	cell	polygon	NA	1347.57	227.716	856.845	40679.2	1	31	82	14	2	Dataset 2	NA	NA	NA	NA	0.0322581	0.451613	2.64516	1899.72	0.000526393	0.00736951	0.0431643
	11	6579f6b2160d151ba2319f8d	0	43	0	0	cell	polygon	NA	647.328	750.054	462.962	19815.5	0	34	29	1	2	Dataset 2	NA	NA	NA	NA	0	0.0294118	0.852941	925.383	0	0.00108063	0.0313384
	11	6579f6c3160d151ba2319f96	0	45	0	0	cell	polygon	NA	1083.18	363.794	456.553	25788.2	0	122	14	4	2	Dataset 2	NA	NA	NA	NA	0	0.0327869	0.114754	1204.31	0	0.00332141	0.0116249
	11	6579f6cc160d151ba2319f9c	0	45	0	0	cell	polygon	NA	893.289	253.73	745.076	19429.7	3	84	21	4	2	Dataset 2	NA	NA	NA	NA	0.0357143	0.047619	0.25	907.369	0.00330626	0.00440835	0.0231438
	11	6579f6d4160d151ba2319fa8	0	45	0	0	cell	polygon	NA	792.122	242.266	214.046	10642.3	0	25	6	1	2	Dataset 2	NA	NA	NA	NA	0	0.04	0.24	496.998	0	0.00201208	0.0120725
	11	6579f6e1160d151ba2319fab	0	46	0	0	cell	polygon	NA	604.582	670.189	478.76	13105.2	3	59	37	32	2	Dataset 2	NA	NA	NA	NA	0.0508475	0.542373	0.627119	612.012	0.00490187	0.0522866	0.0604563
	11	6579f6ec160d151ba2319fb1	0	47	0	0	cell	polygon	NA	652.899	605.289	250.679	21511.2	1	83	9	1	2	Dataset 2	NA	NA	NA	NA	0.0120482	0.0120482	0.108434	1004.58	0.000995446	0.000995446	0.00895901
	11	6579f6f6160d151ba2319fb7	0	47	0	0	cell	polygon	NA	925.026	413.251	199.383	22522.9	6	101	73	36	2	Dataset 2	NA	NA	NA	NA	0.0594059	0.356436	0.722772	1051.82	0.00570439	0.0342264	0.0694035
	11	6579f705160d151ba2319fbd	0	48	0	0	cell	polygon	NA	1505.56	752.741	246.015	112867	1	302	46	357	2	Dataset 2	NA	NA	NA	NA	0.00331126	1.18212	0.152318	5270.89	0.000189721	0.0677305	0.00872718
	11	6579f713160d151ba2319fc3	0	49	0	0	cell	polygon	NA	1252.36	383.137	564.769	25738.5	0	117	30	17	2	Dataset 2	NA	NA	NA	NA	0	0.145299	0.25641	1201.99	0	0.0141433	0.0249587
	11	6579f721160d151ba2319fc9	0	50	0	0	cell	polygon	NA	657.404	219.995	727.15	9663.25	0	47	16	5	2	Dataset 2	NA	NA	NA	NA	0	0.106383	0.340426	451.274	0	0.0110797	0.0354552
	11	6579f73b160d151ba2319fd9	0	51	0	0	cell	polygon	NA	675.433	433.729	874.164	33267.8	1	122	106	35	2	Dataset 2	NA	NA	NA	NA	0.00819672	0.286885	0.868852	1553.61	0.000643664	0.0225282	0.0682284
	11	6579f749160d151ba231a54b	0	52	0	0	cell	polygon	NA	753.516	100.785	534.461	20087.8	0	51	40	12	2	Dataset 2	NA	NA	NA	NA	0	0.235294	0.784314	938.101	0	0.0127918	0.0426393
	11	6579f753160d151ba231a715	0	52	0	0	cell	polygon	NA	657.842	393.431	822.315	18911.7	0	43	50	0	2	Dataset 2	NA	NA	NA	NA	0	0	1.16279	883.175	0	0	0.0566139
	11	6579f763160d151ba231ab22	0	53	0	0	cell	polygon	NA	1050.01	553.587	557.084	17735.6	2	104	37	2	2	Dataset 2	NA	NA	NA	NA	0.0192308	0.0192308	0.355769	828.253	0.00241472	0.00241472	0.0446723
	11	6579f76f160d151ba231b348	0	53	0	0	cell	polygon	NA	1109.09	236.332	267.625	25949.4	0	50	36	14	2	Dataset 2	NA	NA	NA	NA	0	0.28	0.72	1211.84	0	0.0115527	0.029707
	11	6579f77b160d151ba231bb46	0	54	0	0	cell	polygon	NA	590.46	558.125	198.624	10737.9	0	15	30	5	2	Dataset 2	NA	NA	NA	NA	0	0.333333	2	501.462	0	0.00997085	0.0598251
	11	6579f796160d151ba231bde8	0	54	0	0	cell	polygon	NA	872.547	758.4	585.385	27115.1	16	65	36	56	2	Dataset 2	NA	NA	NA	NA	0.246154	0.861538	0.553846	1266.28	0.0126355	0.0442241	0.0284298
	11	6579f7a4160d151ba231d2d0	0	55	0	0	cell	polygon	NA	1063.95	634.32	542.805	36145.5	0	52	41	8	2	Dataset 2	NA	NA	NA	NA	0	0.153846	0.788462	1688	0	0.00473935	0.0242891
	11	6579f7ae160d151ba231eff5	0	55	0	0	cell	polygon	NA	635.213	551.968	799.225	15622.4	0	31	25	2	2	Dataset 2	NA	NA	NA	NA	0	0.0645161	0.806452	729.566	0	0.00274135	0.0342669
	11	6579f7b9160d151ba2321074	0	55	0	0	cell	polygon	NA	705.615	263.176	303.438	13743.3	1	25	20	2	2	Dataset 2	NA	NA	NA	NA	0.04	0.08	0.8	641.813	0.00155809	0.00311617	0.0311617
	11	6579f7c8160d151ba2324a6b	0	56	0	0	cell	polygon	NA	981.867	386.261	269.448	18648.5	0	91	51	12	2	Dataset 2	NA	NA	NA	NA	0	0.131868	0.56044	870.886	0	0.0137791	0.058561
	11	6579f7d1160d151ba232667e	0	56	0	0	cell	polygon	NA	753.601	258.754	517.414	16540.2	30	99	70	39	2	Dataset 2	NA	NA	NA	NA	0.30303	0.393939	0.707071	772.427	0.0388386	0.0504902	0.0906234
	11	6579f7de160d151ba2328eac	0	57	0	0	cell	polygon	NA	783.795	429.601	665.548	15406.6	23	77	58	54	2	Dataset 2	NA	NA	NA	NA	0.298701	0.701299	0.753247	719.487	0.0319672	0.0750535	0.080613
	11	6579f7f3160d151ba232e0ff	0	57	0	0	cell	polygon	NA	687.924	669.472	790.587	12964.1	0	26	27	14	2	Dataset 2	NA	NA	NA	NA	0	0.538462	1.03846	605.425	0	0.0231242	0.0445968
	11	6579f7ff160d151ba2330b0e	0	58	0	0	cell	polygon	NA	786.234	509.32	342.135	15137.9	0	71	18	14	2	Dataset 2	NA	NA	NA	NA	0	0.197183	0.253521	706.94	0	0.0198037	0.0254618
	11	6579f805160d151ba233277e	0	58	0	0	cell	polygon	NA	553.798	436.976	198.299	9294.18	0	34	12	0	2	Dataset 2	NA	NA	NA	NA	0	0	0.352941	434.038	0	0	0.0276473
	11	6579f814160d151ba233618d	0	59	0	0	cell	polygon	NA	810.097	756.036	544.728	22295.3	0	36	37	13	2	Dataset 2	NA	NA	NA	NA	0	0.361111	1.02778	1041.19	0	0.0124857	0.0355362
	11	6579f897160d151ba23541b4	0	60	0	0	cell	polygon	NA	1295.54	336.592	221.552	17019.6	0	63	48	12	2	Dataset 2	NA	NA	NA	NA	0	0.190476	0.761905	794.817	0	0.0150978	0.0603913
	11	6579f8a6160d151ba2357177	0	61	0	0	cell	polygon	NA	827.271	504.513	406.913	23323.3	35	124	101	48	2	Dataset 2	NA	NA	NA	NA	0.282258	0.387097	0.814516	1089.2	0.0321338	0.0440692	0.092729
	11	6579f8b1160d151ba2359291	0	61	0	0	cell	polygon	NA	564.955	613.837	311.05	13793.7	0	64	54	9	2	Dataset 2	NA	NA	NA	NA	0	0.140625	0.84375	644.167	0	0.0139715	0.0838292
	11	6579f8cd160d151ba235a555	0	63	0	0	cell	polygon	NA	648.979	344.699	488.51	15636.2	0	89	21	1	2	Dataset 2	NA	NA	NA	NA	0	0.011236	0.235955	730.212	0	0.00136947	0.0287588
	11	6579f8d6160d151ba235a55e	0	63	0	0	cell	polygon	NA	561.859	744.844	667.423	13147	1	34	9	7	2	Dataset 2	NA	NA	NA	NA	0.0294118	0.205882	0.264706	613.967	0.00162875	0.0114013	0.0146588
	11	6579f8e6160d151ba235a562	0	64	0	0	cell	polygon	NA	986.134	304.159	812.12	11894.3	0	17	28	1	2	Dataset 2	NA	NA	NA	NA	0	0.0588235	1.64706	555.465	0	0.00180029	0.0504082
	11	6579f8fa160d151ba235a770	0	65	0	0	cell	polygon	NA	1069.11	183.036	737.71	14601	0	39	34	6	2	Dataset 2	NA	NA	NA	NA	0	0.153846	0.871795	681.865	0	0.0087994	0.0498632
	11	6579f910160d151ba235ab82	0	67	0	0	cell	polygon	NA	863.32	297.868	217.812	28663.8	7	112	41	9	2	Dataset 2	NA	NA	NA	NA	0.0625	0.0803571	0.366071	1338.6	0.00522935	0.00672345	0.0306291
	11	6579f91a160d151ba235ab85	0	67	0	0	cell	polygon	NA	978.325	476.55	313.741	37413.3	11	163	139	37	2	Dataset 2	NA	NA	NA	NA	0.0674847	0.226994	0.852761	1747.2	0.00629578	0.0211767	0.0795558
	11	6579f92b160d151ba235ab88	0	68	0	0	cell	polygon	NA	823.934	698.784	665.762	16673.5	0	48	16	1	2	Dataset 2	NA	NA	NA	NA	0	0.0208333	0.333333	778.653	0	0.00128427	0.0205483
	11	6579f937160d151ba235ab8d	0	68	0	0	cell	polygon	NA	997.945	566.373	868.353	12988.1	0	60	38	1	2	Dataset 2	NA	NA	NA	NA	0	0.0166667	0.633333	606.545	0	0.00164868	0.0626499
	11	6579f947160d151ba235ac14	0	69	0	0	cell	polygon	NA	1192.41	691.991	269.573	18857.4	1	20	16	5	2	Dataset 2	NA	NA	NA	NA	0.05	0.25	0.8	880.643	0.00113553	0.00567767	0.0181685
	11	6579f94e160d151ba235ac9c	0	69	0	0	cell	polygon	NA	729.326	655.979	501.825	15103	0	46	44	8	2	Dataset 2	NA	NA	NA	NA	0	0.173913	0.956522	705.311	0	0.0113425	0.0623838
	11	6579f95e160d151ba235b169	0	70	0	0	cell	polygon	NA	1068.54	728.483	422.641	16428.4	1	49	24	0	2	Dataset 2	NA	NA	NA	NA	0.0204082	0	0.489796	767.207	0.00130343	0	0.0312823
	11	6579f96d160d151ba235b16e	0	71	0	0	cell	polygon	NA	917.621	358.097	210.939	14730.6	0	56	21	3	2	Dataset 2	NA	NA	NA	NA	0	0.0535714	0.375	687.92	0	0.00436097	0.0305268
	11	6579f97e160d151ba235fb78	0	72	0	0	cell	polygon	NA	977.504	728.27	481.823	17508.9	0	93	42	10	2	Dataset 2	NA	NA	NA	NA	0	0.107527	0.451613	817.666	0	0.0122299	0.0513657
	11	6579f98e160d151ba2365077	0	73	0	0	cell	polygon	NA	1046.55	441.845	601.997	37433.2	2	204	31	4	2	Dataset 2	NA	NA	NA	NA	0.00980392	0.0196078	0.151961	1748.13	0.00114408	0.00228816	0.0177332
	11	6579f995160d151ba23679a2	0	73	0	0	cell	polygon	NA	495.392	617.494	784.349	14218.5	15	88	37	45	2	Dataset 2	NA	NA	NA	NA	0.170455	0.511364	0.420455	664.003	0.0225903	0.0677708	0.0557226
	11	6579f9b0160d151ba236fc52	0	74	0	0	cell	polygon	NA	1453.11	281.474	539.769	19018.8	0	60	35	24	2	Dataset 2	NA	NA	NA	NA	0	0.4	0.583333	888.177	0	0.0270216	0.0394066
	11	6579f9be160d151ba237485f	0	74	0	0	cell	polygon	NA	1180.3	738.663	763.605	23259	0	29	16	7	2	Dataset 2	NA	NA	NA	NA	0	0.241379	0.551724	1086.2	0	0.0064445	0.0147303
	11	6579f9de160d151ba237c825	0	75	0	0	cell	polygon	NA	1388.91	177.263	620.91	25122.7	1	76	42	1	2	Dataset 2	NA	NA	NA	NA	0.0131579	0.0131579	0.552632	1173.23	0.000852349	0.000852349	0.0357987
	11	6579f9eb160d151ba237c828	0	76	0	0	cell	polygon	NA	675.254	622.91	728.977	17914.9	0	35	27	5	2	Dataset 2	NA	NA	NA	NA	0	0.142857	0.771429	836.624	0	0.0059764	0.0322726
	11	6579f9f2160d151ba237e3c7	0	76	0	0	cell	polygon	NA	374.441	341.136	199.155	8500.77	0	16	13	1	2	Dataset 2	NA	NA	NA	NA	0	0.0625	0.8125	396.986	0	0.00251898	0.0327468
	11	6579f9fb160d151ba237e480	0	77	0	0	cell	polygon	NA	250.154	186.499	299.978	4737.73	0	3	7	1	2	Dataset 2	NA	NA	NA	NA	0	0.333333	2.33333	221.252	0	0.00451973	0.0316381
	11	6579fa0c160d151ba238274d	0	78	0	0	cell	polygon	NA	1280.91	198.367	759.787	22361.6	0	77	33	4	2	Dataset 2	NA	NA	NA	NA	0	0.0519481	0.428571	1044.28	0	0.00383037	0.0316006
	11	6579fa14160d151ba2382750	0	78	0	0	cell	polygon	NA	548.339	511.467	613.281	16764.6	0	54	4	6	2	Dataset 2	NA	NA	NA	NA	0	0.111111	0.0740741	782.905	0	0.00766376	0.00510917
	11	6579fa1e160d151ba2382753	0	79	0	0	cell	polygon	NA	526.153	368.68	297.648	10631	0	64	17	1	2	Dataset 2	NA	NA	NA	NA	0	0.015625	0.265625	496.47	0	0.00201422	0.0342418
	11	6579fa2e160d151ba2382756	0	80	0	0	cell	polygon	NA	1202.14	486.464	746.819	21015.1	3	76	55	15	2	Dataset 2	NA	NA	NA	NA	0.0394737	0.197368	0.723684	981.403	0.00305685	0.0152842	0.0560422
	11	6579fa41160d151ba2382759	0	81	0	0	cell	polygon	NA	1099.79	695.37	371.14	27567.4	0	61	76	25	2	Dataset 2	NA	NA	NA	NA	0	0.409836	1.2459	1287.4	0	0.019419	0.0590337
	11	6579fa51160d151ba238275c	0	82	0	0	cell	polygon	NA	1063.47	624.229	153.698	28750.8	0	87	74	17	2	Dataset 2	NA	NA	NA	NA	0	0.195402	0.850575	1342.66	0	0.0126614	0.0551145
	11	6579fa5c160d151ba238275f	0	83	0	0	cell	polygon	NA	463.178	475.578	745.547	8552.39	0	45	17	7	2	Dataset 2	NA	NA	NA	NA	0	0.155556	0.377778	399.397	0	0.0175264	0.0425642
	11	6579fa68160d151ba2382762	0	83	0	0	cell	polygon	NA	970.295	573.489	635.189	23066.8	8	117	103	22	2	Dataset 2	NA	NA	NA	NA	0.0683761	0.188034	0.880342	1077.22	0.00742653	0.020423	0.0956166
	11	6579fa76160d151ba2382765	0	84	0	0	cell	polygon	NA	613.898	815.814	305.375	16389.8	0	44	4	0	2	Dataset 2	NA	NA	NA	NA	0	0	0.0909091	765.404	0	0	0.005226
	11	6579fa7f160d151ba2382768	0	84	0	0	cell	polygon	NA	905.094	65.6243	627.754	14487.2	0	60	22	11	2	Dataset 2	NA	NA	NA	NA	0	0.183333	0.366667	676.55	0	0.016259	0.0325179
	11	6579faa7160d151ba2382ad0	0	86	0	0	cell	polygon	NA	727.699	730.536	579.418	17127.1	0	60	32	13	2	Dataset 2	NA	NA	NA	NA	0	0.216667	0.533333	799.834	0	0.0162534	0.0400083
	11	6579fabf160d151ba2382bec	0	87	0	0	cell	polygon	NA	892.723	196.91	929.148	29946.6	22	54	49	67	2	Dataset 2	NA	NA	NA	NA	0.407407	1.24074	0.907407	1398.5	0.0157311	0.0479083	0.0350374
	11	6579face160d151ba23882ab	0	87	0	0	cell	polygon	NA	1323.57	426.849	840.113	23179.8	0	74	22	3	2	Dataset 2	NA	NA	NA	NA	0	0.0405405	0.297297	1082.5	0	0.00277137	0.0203234
	11	6579fadd160d151ba238d4e4	0	88	0	0	cell	polygon	NA	785.257	269.173	742.277	17061.5	1	93	31	7	2	Dataset 2	NA	NA	NA	NA	0.0107527	0.0752688	0.333333	796.774	0.00125506	0.00878543	0.0389069
	11	6579faef160d151ba2392aab	0	89	0	0	cell	polygon	NA	1099.56	388.253	799.4	28998.3	0	107	56	28	2	Dataset 2	NA	NA	NA	NA	0	0.261682	0.523364	1354.22	0	0.0206761	0.0413522
	11	6579faf8160d151ba2395a0c	0	89	0	0	cell	polygon	NA	707.237	839.448	671.079	18150.7	0	46	18	15	2	Dataset 2	NA	NA	NA	NA	0	0.326087	0.391304	847.638	0	0.0176962	0.0212355
	11	6579fb04160d151ba239a10a	0	90	0	0	cell	polygon	NA	850.656	236.794	266.854	28119.5	1	143	43	20	2	Dataset 2	NA	NA	NA	NA	0.00699301	0.13986	0.300699	1313.18	0.000761509	0.0152302	0.0327449
	11	6579fb12160d151ba239e727	0	92	0	0	cell	polygon	NA	843.369	231.27	380.764	33189.9	0	159	97	33	2	Dataset 2	NA	NA	NA	NA	0	0.207547	0.610063	1549.97	0	0.0212908	0.0625819
	11	6579fb1d160d151ba23a252d	0	92	0	0	cell	polygon	NA	1221.59	536.053	682.376	26412.2	0	160	75	13	2	Dataset 2	NA	NA	NA	NA	0	0.08125	0.46875	1233.45	0	0.0105396	0.0608051
	11	6579fb3e160d151ba23a4197	0	93	0	0	cell	polygon	NA	767.175	174.482	415.589	21494.6	12	99	130	66	2	Dataset 2	NA	NA	NA	NA	0.121212	0.666667	1.31313	1003.8	0.0119546	0.0657504	0.129508
	11	6579fb4b160d151ba23a419a	0	93	0	0	cell	polygon	NA	1582	652.225	724.526	37107.3	0	90	66	20	2	Dataset 2	NA	NA	NA	NA	0	0.222222	0.733333	1732.91	0	0.0115413	0.0380862
	11	6579fb60160d151ba23a419d	0	94	0	0	cell	polygon	NA	819.229	580.746	222.575	21923	0	50	20	11	2	Dataset 2	NA	NA	NA	NA	0	0.22	0.4	1023.8	0	0.0107442	0.019535
	11	6579fb6b160d151ba23a41a0	0	94	0	0	cell	polygon	NA	706.937	270.521	192.833	11260.7	0	52	11	2	2	Dataset 2	NA	NA	NA	NA	0	0.0384615	0.211538	525.872	0	0.0038032	0.0209176
	11	6579fb7c160d151ba23a41a3	0	95	0	0	cell	polygon	NA	1665.6	421.846	303.279	34306.7	0	177	33	18	2	Dataset 2	NA	NA	NA	NA	0	0.101695	0.186441	1602.12	0	0.0112351	0.0205977
	11	6579fb88160d151ba23a41a6	0	95	0	0	cell	polygon	NA	1109.19	194.418	303.092	48040.7	2	148	112	64	2	Dataset 2	NA	NA	NA	NA	0.0135135	0.432432	0.756757	2243.5	0.000891464	0.0285269	0.049922
	11	6579fb95160d151ba23a41a9	0	96	0	0	cell	polygon	NA	762.585	437.214	372.385	18091.7	7	80	41	50	2	Dataset 2	NA	NA	NA	NA	0.0875	0.625	0.5125	844.881	0.00828519	0.0591799	0.0485275
	11	6579fb9b160d151ba23a41ac	0	96	0	0	cell	polygon	NA	767.548	454.258	262.362	20310.1	4	67	55	63	2	Dataset 2	NA	NA	NA	NA	0.0597015	0.940299	0.820896	948.484	0.00421726	0.0664218	0.0579873
	11	6579fba6160d151ba23a41af	0	97	0	0	cell	polygon	NA	724.152	575.264	344.154	15572.4	0	75	33	1	2	Dataset 2	NA	NA	NA	NA	0	0.0133333	0.44	727.232	0	0.00137508	0.0453776
	11	6579fbad160d151ba23a41b2	0	97	0	0	cell	polygon	NA	603.275	585.206	767.353	17149.1	0	21	41	1	2	Dataset 2	NA	NA	NA	NA	0	0.047619	1.95238	800.862	0	0.00124865	0.0511948
	11	6579fbc5160d151ba23a41b5	0	100	0	0	cell	polygon	NA	483.657	694.983	310.873	12344.7	0	53	8	1	2	Dataset 2	NA	NA	NA	NA	0	0.0188679	0.150943	576.497	0	0.00173461	0.0138769
	11	6579fc3793b1bd8fbc0c2bc1	0	101	0	0	cell	polygon	NA	928.49	492.094	418.834	23683.8	11	113	57	8	2	Dataset 2	NA	NA	NA	NA	0.0973451	0.0707965	0.504425	1106.03	0.00994545	0.00723306	0.0515355
	11	6579fc4693b1bd8fbc0c2bc4	0	102	0	0	cell	polygon	NA	511.298	567.543	550.632	8335.34	0	17	6	2	2	Dataset 2	NA	NA	NA	NA	0	0.117647	0.352941	389.26	0	0.00513795	0.0154139
	11	6579fc5293b1bd8fbc0c2bc7	0	102	0	0	cell	polygon	NA	1180.83	259.106	231.434	11942.7	0	39	11	0	2	Dataset 2	NA	NA	NA	NA	0	0	0.282051	557.724	0	0	0.019723
	11	6579fc6693b1bd8fbc0c2bca	0	103	0	0	cell	polygon	NA	1484.31	500.771	705.717	20884.8	0	35	55	8	2	Dataset 2	NA	NA	NA	NA	0	0.228571	1.57143	975.32	0	0.00820243	0.0563917
	11	6579fc7893b1bd8fbc0c2bcd	0	104	0	0	cell	polygon	NA	836.934	178.022	441.561	18297.7	0	52	24	8	2	Dataset 2	NA	NA	NA	NA	0	0.153846	0.461538	854.503	0	0.00936216	0.0280865
	11	6579fc8c93b1bd8fbc0c2bd0	0	105	0	0	cell	polygon	NA	1242.19	541.923	318.294	23570.7	0	147	16	13	2	Dataset 2	NA	NA	NA	NA	0	0.0884354	0.108844	1100.75	0	0.0118101	0.0145355
	11	6579fc9a93b1bd8fbc0c2bd3	0	106	0	0	cell	polygon	NA	806.91	552.276	415.921	19450.4	0	97	38	38	2	Dataset 2	NA	NA	NA	NA	0	0.391753	0.391753	908.334	0	0.0418348	0.0418348
	11	6579fcad93b1bd8fbc0c2bd6	0	106	0	0	cell	polygon	NA	1237.13	253.671	733.544	14409.1	0	62	31	10	2	Dataset 2	NA	NA	NA	NA	0	0.16129	0.5	672.903	0	0.014861	0.046069
	11	6579fcbc93b1bd8fbc0c2bd9	0	107	0	0	cell	polygon	NA	620.523	510.83	138.881	16806.9	0	77	19	3	2	Dataset 2	NA	NA	NA	NA	0	0.038961	0.246753	784.881	0	0.00382224	0.0242075
	11	6579fcc993b1bd8fbc0c482e	0	108	0	0	cell	polygon	NA	668.965	826.043	296.665	19084.7	0	43	26	26	2	Dataset 2	NA	NA	NA	NA	0	0.604651	0.604651	891.257	0	0.0291723	0.0291723
	11	6579fcd693b1bd8fbc0c4831	0	109	0	0	cell	polygon	NA	1069.27	385.363	615.379	23541.5	13	155	80	30	2	Dataset 2	NA	NA	NA	NA	0.083871	0.193548	0.516129	1099.39	0.0118248	0.0272879	0.0727678
	11	6579fcfe93b1bd8fbc0cd7c8	0	110	0	0	cell	polygon	NA	1037.79	730.977	703.93	27534.3	0	65	17	16	2	Dataset 2	NA	NA	NA	NA	0	0.246154	0.261538	1285.85	0	0.0124431	0.0132208
	11	6579fd0b93b1bd8fbc0d1f4f	0	111	0	0	cell	polygon	NA	627.114	541.918	704.583	22615.5	22	70	79	27	2	Dataset 2	NA	NA	NA	NA	0.314286	0.385714	1.12857	1056.14	0.0208305	0.0255647	0.0748005
	11	6579fd1293b1bd8fbc0d4773	0	111	0	0	cell	polygon	NA	667.183	767.314	182.163	19782.9	7	12	105	12	2	Dataset 2	NA	NA	NA	NA	0.583333	1	8.75	923.862	0.00757689	0.012989	0.113653
	11	6579fd2793b1bd8fbc0dbaad	0	113	0	0	cell	polygon	NA	1268.94	441.64	338.821	23874.4	0	36	79	11	2	Dataset 2	NA	NA	NA	NA	0	0.305556	2.19444	1114.93	0	0.00986606	0.0708562
	11	6579fd3293b1bd8fbc0df810	0	113	0	0	cell	polygon	NA	673.527	480.92	901.979	10305.9	0	36	21	5	2	Dataset 2	NA	NA	NA	NA	0	0.138889	0.583333	481.285	0	0.0103889	0.0436332
	11	6579fd3a93b1bd8fbc0e26ca	0	114	0	0	cell	polygon	NA	478.588	406.131	621.516	16714.2	12	33	16	18	2	Dataset 2	NA	NA	NA	NA	0.363636	0.545455	0.484848	780.553	0.0153737	0.0230606	0.0204983
	11	6579fd4793b1bd8fbc0e3f41	0	115	0	0	cell	polygon	NA	802.002	857.048	690.752	37139.6	2	51	67	8	2	Dataset 2	NA	NA	NA	NA	0.0392157	0.156863	1.31373	1734.42	0.00115312	0.0046125	0.0386297
	11	6579fd5493b1bd8fbc0e3f47	0	116	0	0	cell	polygon	NA	865.809	277.962	670.434	25352.1	14	81	65	70	2	Dataset 2	NA	NA	NA	NA	0.17284	0.864198	0.802469	1183.94	0.0118249	0.0591245	0.0549014
	11	6579fd6493b1bd8fbc0e3f4a	0	116	0	0	cell	polygon	NA	686.065	623.97	764.979	24585.6	37	91	83	55	2	Dataset 2	NA	NA	NA	NA	0.406593	0.604396	0.912088	1148.15	0.0322258	0.0479033	0.0722904
	11	6579fd7693b1bd8fbc0e3f4d	0	118	0	0	cell	polygon	NA	866.676	384.228	289.414	16761.6	55	72	51	36	2	Dataset 2	NA	NA	NA	NA	0.763889	0.5	0.708333	782.766	0.0702637	0.0459908	0.0651536
	11	6579fd8193b1bd8fbc0e3f50	0	118	0	0	cell	polygon	NA	905.666	518.749	510.361	17247.3	2	118	15	10	2	Dataset 2	NA	NA	NA	NA	0.0169492	0.0847458	0.127119	805.449	0.00248309	0.0124154	0.0186232
	12	6595f85893b1bd8fbc962580	0	80	0	0	cell	polygon	NA	913.061	116.331	364.269	35191.7	0	41	6	4	4	Dataset 2	NA	NA	NA	NA	0	0.097561	0.146341	1643.45	0	0.0024339	0.00365085
	12	6595f86593b1bd8fbc962583	0	80	0	0	cell	polygon	NA	606.551	263.273	116.818	9996.32	1	19	6	1	4	Dataset 2	NA	NA	NA	NA	0.0526316	0.0526316	0.315789	466.828	0.00214212	0.00214212	0.0128527
	12	6595f88f93b1bd8fbc962586	0	0	0	0	cell	polygon	NA	832.39	193.336	121.281	31196.8	2	173	5	26	4	Dataset 2	NA	NA	NA	NA	0.0115607	0.150289	0.0289017	1456.89	0.00137278	0.0178462	0.00343196
	12	6595f8a093b1bd8fbc962589	0	0	0	0	cell	polygon	NA	940.599	333.135	287.211	26322.5	2	134	4	19	4	Dataset 2	NA	NA	NA	NA	0.0149254	0.141791	0.0298507	1229.26	0.00162699	0.0154564	0.00325398
	12	6595f8a993b1bd8fbc96258c	0	1	0	0	cell	polygon	NA	718.246	150.041	151.523	16526.1	0	11	9	1	4	Dataset 2	NA	NA	NA	NA	0	0.0909091	0.818182	771.771	0	0.00129572	0.0116615
	12	6595f8b693b1bd8fbc96258f	0	1	0	0	cell	polygon	NA	516.897	438.446	439.71	16242.1	2	4	4	2	4	Dataset 2	NA	NA	NA	NA	0.5	0.5	1	758.504	0.00263677	0.00263677	0.00527354
	12	6595f97b93b1bd8fbc962592	0	2	0	0	cell	polygon	NA	735.348	174.833	105.719	22033.9	0	49	2	0	4	Dataset 2	NA	NA	NA	NA	0	0	0.0408163	1028.98	0	0	0.00194367
	12	6595f98193b1bd8fbc962595	0	2	0	0	cell	polygon	NA	548.692	416.854	197.598	13471.6	0	4	0	0	4	Dataset 2	NA	NA	NA	NA	0	0	0	629.122	0	0	0
	12	6595f99293b1bd8fbc962598	0	5	0	0	cell	polygon	NA	819.6	378.625	233.549	39379.3	3	115	3	7	4	Dataset 2	NA	NA	NA	NA	0.026087	0.0608696	0.026087	1839.01	0.00163131	0.00380639	0.00163131
	12	6595f9a693b1bd8fbc96259b	0	5	0	0	cell	polygon	NA	774.779	391.122	406.665	20706.7	0	33	1	1	4	Dataset 2	NA	NA	NA	NA	0	0.030303	0.030303	967.001	0	0.00103413	0.00103413
	12	6595f9c293b1bd8fbc96259e	0	6	0	0	cell	polygon	NA	613.274	109.347	138.183	15532.8	0	14	4	1	4	Dataset 2	NA	NA	NA	NA	0	0.0714286	0.285714	725.38	0	0.00137859	0.00551435
	12	6595f9c793b1bd8fbc9625a1	0	6	0	0	cell	polygon	NA	736.251	329.648	361.12	19857.5	1	6	4	0	4	Dataset 2	NA	NA	NA	NA	0.166667	0	0.666667	927.346	0.00107835	0	0.00431339
	12	6595f9df93b1bd8fbc9625a4	0	8	0	0	cell	polygon	NA	724.653	149.082	450.877	23539.4	4	41	3	3	4	Dataset 2	NA	NA	NA	NA	0.097561	0.0731707	0.0731707	1099.29	0.00363871	0.00272904	0.00272904
	12	6595f9ea93b1bd8fbc9625a7	0	11	0	0	cell	polygon	NA	750.416	431.59	316.52	26443.8	5	119	11	28	4	Dataset 2	NA	NA	NA	NA	0.0420168	0.235294	0.092437	1234.93	0.00404883	0.0226734	0.00890742
	12	6595f9ed93b1bd8fbc9625aa	0	11	0	0	cell	polygon	NA	387.801	195.681	263.872	4856.84	0	22	2	1	4	Dataset 2	NA	NA	NA	NA	0	0.0454545	0.0909091	226.815	0	0.00440889	0.00881777
	12	6595f9f493b1bd8fbc9625ad	0	12	0	0	cell	polygon	NA	585.185	342.452	50.668	16062.4	0	47	3	0	4	Dataset 2	NA	NA	NA	NA	0	0	0.0638298	750.113	0	0	0.0039994
	12	6595f9f993b1bd8fbc9625b0	0	12	0	0	cell	polygon	NA	790.08	190.249	441.832	19418.1	0	52	6	2	4	Dataset 2	NA	NA	NA	NA	0	0.0384615	0.115385	906.825	0	0.0022055	0.00661649
	12	6595fa0793b1bd8fbc9625b3	0	14	0	0	cell	polygon	NA	695.68	321.913	65.2475	26198.3	1	136	8	29	4	Dataset 2	NA	NA	NA	NA	0.00735294	0.213235	0.0588235	1223.46	0.000817355	0.0237033	0.00653884
	12	6595fa0f93b1bd8fbc9625b6	0	14	0	0	cell	polygon	NA	744.429	84.3468	372.36	19663.4	6	118	1	1	4	Dataset 2	NA	NA	NA	NA	0.0508475	0.00847458	0.00847458	918.281	0.00653395	0.00108899	0.00108899
	12	6595fa1893b1bd8fbc9625b9	0	15	0	0	cell	polygon	NA	561.969	305.245	458.307	15295.7	1	14	12	2	4	Dataset 2	NA	NA	NA	NA	0.0714286	0.142857	0.857143	714.31	0.00139995	0.0027999	0.0167994
	12	6595fa1e93b1bd8fbc9625bc	0	15	0	0	cell	polygon	NA	1004.4	265.528	99.0693	26652.3	3	30	7	2	4	Dataset 2	NA	NA	NA	NA	0.1	0.0666667	0.233333	1244.66	0.00241029	0.00160686	0.00562402
	12	6595fa3e93b1bd8fbc9625bf	0	18	0	0	cell	polygon	NA	907.42	244.559	228.897	36374	3	89	18	1	4	Dataset 2	NA	NA	NA	NA	0.0337079	0.011236	0.202247	1698.67	0.00176609	0.000588698	0.0105966
	12	6595fa4293b1bd8fbc9625c2	0	18	0	0	cell	polygon	NA	601.938	229.097	79.8051	23172.5	1	20	6	1	4	Dataset 2	NA	NA	NA	NA	0.05	0.05	0.3	1082.16	0.00092408	0.00092408	0.00554448
	12	6595fa5393b1bd8fbc9625c5	0	20	0	0	cell	polygon	NA	1156.05	230.45	67.0277	46265.4	2	47	11	2	4	Dataset 2	NA	NA	NA	NA	0.0425532	0.0425532	0.234043	2160.59	0.000925672	0.000925672	0.0050912
	12	6595fa5a93b1bd8fbc9625c8	0	20	0	0	cell	polygon	NA	830.325	249.784	391.499	27337.8	3	127	4	2	4	Dataset 2	NA	NA	NA	NA	0.023622	0.015748	0.0314961	1276.67	0.00234986	0.00156657	0.00313314
	12	6595fa8d93b1bd8fbc9625cb	0	22	0	0	cell	polygon	NA	658.001	378.377	145.918	22552.3	1	5	5	0	4	Dataset 2	NA	NA	NA	NA	0.2	0	1	1053.19	0.000949496	0	0.00474748
	12	6595fa9593b1bd8fbc9625ce	0	22	0	0	cell	polygon	NA	838.584	217.178	336.948	28560.7	0	22	8	2	4	Dataset 2	NA	NA	NA	NA	0	0.0909091	0.363636	1333.79	0	0.00149949	0.00599796
	12	6595fa9d93b1bd8fbc9625d1	0	23	0	0	cell	polygon	NA	625.825	412.412	345.875	19972.7	0	41	4	2	4	Dataset 2	NA	NA	NA	NA	0	0.0487805	0.097561	932.726	0	0.00214425	0.0042885
	12	6595faa493b1bd8fbc9625d4	0	23	0	0	cell	polygon	NA	584.616	221.085	347.354	14962.1	1	72	0	2	4	Dataset 2	NA	NA	NA	NA	0.0138889	0.0277778	0	698.728	0.00143117	0.00286234	0
	12	6595faab93b1bd8fbc9625d7	0	23	0	0	cell	polygon	NA	723.809	65.0569	141.909	30609.4	13	128	9	11	4	Dataset 2	NA	NA	NA	NA	0.101562	0.0859375	0.0703125	1429.46	0.00909436	0.00769523	0.0062961
	12	6595fab993b1bd8fbc9625da	0	26	0	0	cell	polygon	NA	980.327	156.578	219.909	39148.8	2	26	7	3	4	Dataset 2	NA	NA	NA	NA	0.0769231	0.115385	0.269231	1828.25	0.00109394	0.00164092	0.00382881
	12	6595fabf93b1bd8fbc9625dd	0	26	0	0	cell	polygon	NA	769.569	249.237	287.614	13757.2	3	9	3	0	4	Dataset 2	NA	NA	NA	NA	0.333333	0	0.333333	642.459	0.00466956	0	0.00466956
	12	6595fb2793b1bd8fbc9625e0	0	29	0	0	cell	polygon	NA	738.928	130.474	114.794	18190	10	91	13	21	4	Dataset 2	NA	NA	NA	NA	0.10989	0.230769	0.142857	849.474	0.011772	0.0247212	0.0153036
	12	6595fb3f93b1bd8fbc9625e3	0	30	0	0	cell	polygon	NA	799.587	169.063	383.702	19106.7	4	89	4	15	4	Dataset 2	NA	NA	NA	NA	0.0449438	0.168539	0.0449438	892.285	0.00448287	0.0168108	0.00448287
	12	6595fb4393b1bd8fbc9625e6	0	30	0	0	cell	polygon	NA	747.344	92.7935	308.779	25586.7	5	36	6	0	4	Dataset 2	NA	NA	NA	NA	0.138889	0	0.166667	1194.9	0.00418446	0	0.00502135
	12	6595fb4a93b1bd8fbc9625e9	0	30	0	0	cell	polygon	NA	760.129	278.075	435.625	27497.2	28	212	5	44	4	Dataset 2	NA	NA	NA	NA	0.132075	0.207547	0.0235849	1284.12	0.0218048	0.0342647	0.00389371
	12	6595fb5893b1bd8fbc9625ec	0	33	0	0	cell	polygon	NA	816.5	248.891	242.38	38863.1	5	62	12	10	4	Dataset 2	NA	NA	NA	NA	0.0806452	0.16129	0.193548	1814.91	0.00275496	0.00550992	0.0066119
	12	6595fb6293b1bd8fbc9625ef	0	34	0	0	cell	polygon	NA	850.77	192.729	99.2108	28155.5	4	65	3	13	4	Dataset 2	NA	NA	NA	NA	0.0615385	0.2	0.0461538	1314.86	0.00304214	0.00988697	0.00228161
	12	6595fb6f93b1bd8fbc9625f2	0	34	0	0	cell	polygon	NA	806.356	292.455	393.693	36908.7	11	213	9	47	4	Dataset 2	NA	NA	NA	NA	0.0516432	0.220657	0.0422535	1723.64	0.00638186	0.0272679	0.00522152
	12	6595fb8093b1bd8fbc9625f5	0	36	0	0	cell	polygon	NA	1012.3	190.912	271.677	22832.2	2	108	4	8	4	Dataset 2	NA	NA	NA	NA	0.0185185	0.0740741	0.037037	1066.26	0.00187571	0.00750285	0.00375142
	12	6595fb8b93b1bd8fbc9625f8	0	36	0	0	cell	polygon	NA	769.991	232.509	210.095	27173.8	0	130	2	19	4	Dataset 2	NA	NA	NA	NA	0	0.146154	0.0153846	1269.01	0	0.0149723	0.00157603
	12	6595fb9793b1bd8fbc9625fb	0	37	0	0	cell	polygon	NA	855.528	360.288	139.29	45511.3	33	248	21	1	4	Dataset 2	NA	NA	NA	NA	0.133065	0.00403226	0.0846774	2125.38	0.0155267	0.000470505	0.0098806
	12	6595fb9e93b1bd8fbc9625fe	0	37	0	0	cell	polygon	NA	849.149	165.797	290.086	23161	3	61	7	6	4	Dataset 2	NA	NA	NA	NA	0.0491803	0.0983607	0.114754	1081.62	0.00277362	0.00554724	0.00647178
	12	6595fba993b1bd8fbc962601	0	39	0	0	cell	polygon	NA	862.751	296.78	387.496	44908.2	3	229	24	19	4	Dataset 2	NA	NA	NA	NA	0.0131004	0.0829694	0.104803	2097.21	0.00143047	0.00905965	0.0114438
	12	6595fbac93b1bd8fbc962604	0	39	0	0	cell	polygon	NA	689.315	78.3558	306.719	27217.2	3	131	11	5	4	Dataset 2	NA	NA	NA	NA	0.0229008	0.0381679	0.0839695	1271.04	0.00236027	0.00393378	0.00865432
	12	6595fbc193b1bd8fbc96260a	0	40	0	0	cell	polygon	NA	842.952	385.584	162.457	42139.8	0	86	15	4	4	Dataset 2	NA	NA	NA	NA	0	0.0465116	0.174419	1967.93	0	0.00203259	0.00762222
	12	6595fbc693b1bd8fbc96260d	0	40	0	0	cell	polygon	NA	572.86	403.273	354.789	19442.2	0	88	9	1	4	Dataset 2	NA	NA	NA	NA	0	0.0113636	0.102273	907.948	0	0.00110138	0.00991246
	12	6595fbd293b1bd8fbc962610	0	42	0	0	cell	polygon	NA	923.074	239.213	138.591	45493.8	0	199	11	1	4	Dataset 2	NA	NA	NA	NA	0	0.00502513	0.0552764	2124.56	0	0.000470685	0.00517754
	12	6595fbd693b1bd8fbc962613	0	42	0	0	cell	polygon	NA	812.929	339.707	414.169	43545.3	0	164	5	5	4	Dataset 2	NA	NA	NA	NA	0	0.0304878	0.0304878	2033.57	0	0.00245874	0.00245874
	12	6595fbdd93b1bd8fbc962616	0	43	0	0	cell	polygon	NA	614.8	146.122	287.714	28731.1	0	47	6	1	4	Dataset 2	NA	NA	NA	NA	0	0.0212766	0.12766	1341.74	0	0.000745299	0.00447179
	12	6595fbe093b1bd8fbc962619	0	43	0	0	cell	polygon	NA	674.871	298.651	407.327	34009.6	1	56	8	0	4	Dataset 2	NA	NA	NA	NA	0.0178571	0	0.142857	1588.25	0.000629624	0	0.00503699
	12	6595fbe693b1bd8fbc96261c	0	44	0	0	cell	polygon	NA	604.548	385.331	387.962	17428.5	1	28	2	0	4	Dataset 2	NA	NA	NA	NA	0.0357143	0	0.0714286	813.911	0.00122864	0	0.00245727
	12	6595fbea93b1bd8fbc96261f	0	44	0	0	cell	polygon	NA	634.174	284.927	368.047	12136.2	0	18	5	0	4	Dataset 2	NA	NA	NA	NA	0	0	0.277778	566.758	0	0	0.0088221
	12	6595fbf893b1bd8fbc962622	0	47	0	0	cell	polygon	NA	719.722	286.211	87.8562	35577	0	81	2	31	4	Dataset 2	NA	NA	NA	NA	0	0.382716	0.0246914	1661.45	0	0.0186584	0.00120377
	12	6595fc0093b1bd8fbc962625	0	47	0	0	cell	polygon	NA	594.385	116.516	68.3803	18775.4	0	93	11	24	4	Dataset 2	NA	NA	NA	NA	0	0.258065	0.11828	876.81	0	0.027372	0.0125455
	12	6595fc1c93b1bd8fbc96262b	0	47	0	0	cell	polygon	NA	576.62	399.812	195.372	23040.1	0	99	1	20	4	Dataset 2	NA	NA	NA	NA	0	0.20202	0.010101	1075.97	0	0.0185878	0.000929392
	12	6595fc2993b1bd8fbc96262e	0	48	0	0	cell	polygon	NA	706.918	185.687	426.117	32917.3	2	244	2	105	4	Dataset 2	NA	NA	NA	NA	0.00819672	0.430328	0.00819672	1537.24	0.00130104	0.0683044	0.00130104
	12	6595fc3193b1bd8fbc962631	0	48	0	0	cell	polygon	NA	592.516	136.797	198.129	24711.1	25	205	3	124	4	Dataset 2	NA	NA	NA	NA	0.121951	0.604878	0.0146341	1154.01	0.0216636	0.107452	0.00259963
	12	6595fc4693b1bd8fbc962634	0	49	0	0	cell	polygon	NA	636.961	207.504	196.007	21254	9	162	8	120	4	Dataset 2	NA	NA	NA	NA	0.0555556	0.740741	0.0493827	992.563	0.00906744	0.120899	0.00805995
	12	6595fc4e93b1bd8fbc962637	0	49	0	0	cell	polygon	NA	734.121	119.722	458.588	25064.7	10	179	9	65	4	Dataset 2	NA	NA	NA	NA	0.0558659	0.363128	0.0502793	1170.52	0.0085432	0.0555308	0.00768888
	12	6595fc5693b1bd8fbc96263a	0	50	0	0	cell	polygon	NA	1045.03	234.087	400.2	47470.2	17	198	7	83	4	Dataset 2	NA	NA	NA	NA	0.0858586	0.419192	0.0353535	2216.86	0.00766851	0.0374404	0.00315762
	12	6595fc6b93b1bd8fbc96263d	0	53	0	0	cell	polygon	NA	938.699	357.291	264.66	30511.7	16	204	4	57	4	Dataset 2	NA	NA	NA	NA	0.0784314	0.279412	0.0196078	1424.9	0.0112289	0.0400029	0.00280722
	12	6595fc7693b1bd8fbc962640	0	55	0	0	cell	polygon	NA	685.234	305.719	245.977	19836.7	3	175	7	6	4	Dataset 2	NA	NA	NA	NA	0.0171429	0.0342857	0.04	926.374	0.00323843	0.00647687	0.00755634
	12	6595fc7c93b1bd8fbc962643	0	55	0	0	cell	polygon	NA	651.148	167.14	247.635	28199.4	2	169	5	12	4	Dataset 2	NA	NA	NA	NA	0.0118343	0.0710059	0.0295858	1316.91	0.00151871	0.00911223	0.00379676
	12	6595fc8793b1bd8fbc962646	0	56	0	0	cell	polygon	NA	685.068	237.254	143.788	15298.4	1	39	2	0	4	Dataset 2	NA	NA	NA	NA	0.025641	0	0.0512821	714.433	0.00139971	0	0.00279942
	12	6595fc8b93b1bd8fbc962649	0	56	0	0	cell	polygon	NA	660.809	146.984	360.134	26634.9	0	68	7	1	4	Dataset 2	NA	NA	NA	NA	0	0.0147059	0.102941	1243.85	0	0.000803954	0.00562768
	12	6595fc9893b1bd8fbc96264c	0	60	0	0	cell	polygon	NA	644.801	403.121	248.179	16901.4	1	74	0	3	4	Dataset 2	NA	NA	NA	NA	0.0135135	0.0405405	0	789.295	0.00126695	0.00380086	0
	12	6595fc9c93b1bd8fbc96264f	0	60	0	0	cell	polygon	NA	656.584	357.046	76.8734	20631.2	1	101	9	5	4	Dataset 2	NA	NA	NA	NA	0.00990099	0.049505	0.0891089	963.475	0.00103791	0.00518955	0.00934118
	12	6595fc9f93b1bd8fbc962652	0	60	0	0	cell	polygon	NA	774.76	175.047	75.5759	27305.3	8	45	6	7	4	Dataset 2	NA	NA	NA	NA	0.177778	0.155556	0.133333	1275.16	0.00627373	0.00548952	0.0047053
	12	6595fca893b1bd8fbc962655	0	61	0	0	cell	polygon	NA	737.127	108.374	140.888	38321.2	12	159	8	6	4	Dataset 2	NA	NA	NA	NA	0.0754717	0.0377358	0.0503145	1789.6	0.00670541	0.0033527	0.00447027
	12	6595fcad93b1bd8fbc962658	0	61	0	0	cell	polygon	NA	511.641	252.809	348.347	14622.9	0	62	1	5	4	Dataset 2	NA	NA	NA	NA	0	0.0806452	0.016129	682.887	0	0.00732185	0.00146437
	12	6595fcb893b1bd8fbc96265b	0	62	0	0	cell	polygon	NA	731.131	348.613	165.783	18442	1	42	10	1	4	Dataset 2	NA	NA	NA	NA	0.0238095	0.0238095	0.238095	861.241	0.00116112	0.00116112	0.0116112
	12	6595fcc193b1bd8fbc96265e	0	65	0	0	cell	polygon	NA	558.396	98.7628	428.381	16442.3	1	51	12	0	4	Dataset 2	NA	NA	NA	NA	0.0196078	0	0.235294	767.854	0.00130233	0	0.015628
	12	6595fcce93b1bd8fbc962661	0	65	0	0	cell	polygon	NA	1013.04	298.826	350.747	39338.7	1	251	17	26	4	Dataset 2	NA	NA	NA	NA	0.00398406	0.103586	0.0677291	1837.12	0.000544331	0.0141526	0.00925362
	12	6595fea893b1bd8fbc962664	0	66	0	0	cell	polygon	NA	715.978	289.247	287.082	30540	1	148	6	18	4	Dataset 2	NA	NA	NA	NA	0.00675676	0.121622	0.0405405	1426.22	0.000701156	0.0126208	0.00420693
	12	6595fead93b1bd8fbc962667	0	66	0	0	cell	polygon	NA	763.628	298.594	165.701	30461	8	202	14	33	4	Dataset 2	NA	NA	NA	NA	0.039604	0.163366	0.0693069	1422.53	0.00562378	0.0231981	0.00984162
	12	6595feb793b1bd8fbc96266a	0	68	0	0	cell	polygon	NA	585.185	369.897	429.853	23742.8	0	88	13	8	4	Dataset 2	NA	NA	NA	NA	0	0.0909091	0.147727	1108.79	0	0.00721508	0.0117245
	12	6595febb93b1bd8fbc96266d	0	68	0	0	cell	polygon	NA	668.137	350.872	275.38	26183.5	1	93	11	0	4	Dataset 2	NA	NA	NA	NA	0.0107527	0	0.11828	1222.77	0.000817816	0	0.00899597
	12	6595fec593b1bd8fbc962670	0	70	0	0	cell	polygon	NA	718.518	174.317	374.413	22664.6	6	151	6	5	4	Dataset 2	NA	NA	NA	NA	0.0397351	0.0331126	0.0397351	1058.44	0.00566875	0.00472395	0.00566875
	12	6595feca93b1bd8fbc962673	0	70	0	0	cell	polygon	NA	886.604	242.675	90.5204	30012.7	5	278	7	14	4	Dataset 2	NA	NA	NA	NA	0.0179856	0.0503597	0.0251799	1401.59	0.00356737	0.00998863	0.00499432
	12	6595fed493b1bd8fbc962676	0	71	0	0	cell	polygon	NA	894.093	195.347	346.248	32880.5	4	91	15	55	4	Dataset 2	NA	NA	NA	NA	0.043956	0.604396	0.164835	1535.52	0.00260498	0.0358185	0.00976869
	12	6595fedd93b1bd8fbc962679	0	71	0	0	cell	polygon	NA	866.814	385.471	117.163	53417.2	5	204	10	58	4	Dataset 2	NA	NA	NA	NA	0.0245098	0.284314	0.0490196	2494.58	0.00200434	0.0232504	0.00400868
	12	6595fef693b1bd8fbc96267c	0	76	0	0	cell	polygon	NA	1044.61	119.404	127.77	60717	2	407	7	6	4	Dataset 2	NA	NA	NA	NA	0.004914	0.014742	0.017199	2835.48	0.000705347	0.00211604	0.00246871
	12	6595fefa93b1bd8fbc96267f	0	76	0	0	cell	polygon	NA	742.556	328.277	239.254	26325	4	181	6	7	4	Dataset 2	NA	NA	NA	NA	0.0220994	0.038674	0.0331492	1229.38	0.00325369	0.00569395	0.00488053
	12	6595ffba93b1bd8fbc962682	0	85	0	0	cell	polygon	NA	1097.35	319.302	206.482	36854.6	1	149	5	11	4	Dataset 2	NA	NA	NA	NA	0.00671141	0.0738255	0.033557	1721.11	0.000581021	0.00639123	0.0029051
	12	6595ffbe93b1bd8fbc962685	0	85	0	0	cell	polygon	NA	891.851	168.655	393.36	29144.8	3	50	12	1	4	Dataset 2	NA	NA	NA	NA	0.06	0.02	0.24	1361.06	0.00220416	0.00073472	0.00881664
	12	6595ffc393b1bd8fbc962688	0	86	0	0	cell	polygon	NA	721.797	399.124	138.487	33200.9	22	204	28	99	4	Dataset 2	NA	NA	NA	NA	0.107843	0.485294	0.137255	1550.48	0.0141891	0.0638512	0.0180589
	12	6595ffc793b1bd8fbc96268b	0	86	0	0	cell	polygon	NA	665.15	347.051	292.638	13863.6	0	50	8	2	4	Dataset 2	NA	NA	NA	NA	0	0.04	0.16	647.432	0	0.00308913	0.0123565
	12	6595ffcf93b1bd8fbc96268e	0	87	0	0	cell	polygon	NA	648.846	267.466	120.004	22631.4	1	30	5	1	4	Dataset 2	NA	NA	NA	NA	0.0333333	0.0333333	0.166667	1056.89	0.000946176	0.000946176	0.00473088
	12	6595ffd593b1bd8fbc962691	0	87	0	0	cell	polygon	NA	557.7	422.213	264.529	17038.1	0	25	2	0	4	Dataset 2	NA	NA	NA	NA	0	0	0.08	795.679	0	0	0.00251358
	12	6595ffed93b1bd8fbc962694	0	88	0	0	cell	polygon	NA	494.374	125.994	64.185	10794.3	4	14	9	0	4	Dataset 2	NA	NA	NA	NA	0.285714	0	0.642857	504.095	0.00793502	0	0.0178538
	12	6595fff193b1bd8fbc962697	0	88	0	0	cell	polygon	NA	631.201	233.793	128.605	15231.5	1	50	7	1	4	Dataset 2	NA	NA	NA	NA	0.02	0.02	0.14	711.311	0.00140586	0.00140586	0.00984099
	12	6595fff893b1bd8fbc96269a	0	88	0	0	cell	polygon	NA	502.98	415.634	183.376	11533	0	25	5	1	4	Dataset 2	NA	NA	NA	NA	0	0.04	0.2	538.591	0	0.0018567	0.00928348
	12	6596000193b1bd8fbc96269d	0	90	0	0	cell	polygon	NA	483.562	411.568	364.427	15686.5	0	31	8	1	4	Dataset 2	NA	NA	NA	NA	0	0.0322581	0.258065	732.558	0	0.00136508	0.0109206
	12	6596001193b1bd8fbc9626a0	0	89	0	0	cell	polygon	NA	783.283	84.1802	364.234	39380.2	2	159	17	1	4	Dataset 2	NA	NA	NA	NA	0.0125786	0.00628931	0.106918	1839.06	0.00108751	0.000543757	0.00924387
	12	6596002593b1bd8fbc9626a3	0	97	0	0	cell	polygon	NA	658.856	136.832	99.7342	23127.2	1	45	16	0	4	Dataset 2	NA	NA	NA	NA	0.0222222	0	0.355556	1080.04	0.000925893	0	0.0148143
	12	6596002a93b1bd8fbc9626a6	0	97	0	0	cell	polygon	NA	695.933	311.254	115.355	15012.7	1	29	8	3	4	Dataset 2	NA	NA	NA	NA	0.0344828	0.103448	0.275862	701.093	0.00142634	0.00427903	0.0114108
	12	6596002f93b1bd8fbc9626a9	0	97	0	0	cell	polygon	NA	886.552	329.006	193.691	13271.5	1	23	6	0	4	Dataset 2	NA	NA	NA	NA	0.0434783	0	0.26087	619.777	0.00161348	0	0.00968091
	12	6596003693b1bd8fbc9626ac	0	98	0	0	cell	polygon	NA	669.765	361.402	213.9	25794.7	3	33	8	0	4	Dataset 2	NA	NA	NA	NA	0.0909091	0	0.242424	1204.61	0.00249043	0	0.00664115
	12	6596003a93b1bd8fbc9626af	0	98	0	0	cell	polygon	NA	510.437	101.128	450.083	15549	0	15	3	0	4	Dataset 2	NA	NA	NA	NA	0	0	0.2	726.14	0	0	0.00413143
	13	659c5aa093b1bd8fbca3bb50	0	15	0	0	cell	polygon	NA	661.752	469.663	329.644	26672	0	213	2	33	1	Dataset 3	NA	NA	NA	NA	0	0.15493	0.00938967	1245.58	0	0.0264936	0.00160567
	13	659c5ac093b1bd8fbca3bb53	0	26	0	0	cell	polygon	NA	381.562	860.559	625.396	6207.16	0	39	0	0	1	Dataset 3	NA	NA	NA	NA	0	0	0	289.874	0	0	0
	13	659c5ac593b1bd8fbca3bb56	0	26	0	0	cell	polygon	NA	415.154	856.542	703.628	8326.35	0	70	0	2	1	Dataset 3	NA	NA	NA	NA	0	0.0285714	0	388.84	0	0.0051435	0
	13	659c5ad293b1bd8fbca3bb59	0	32	0	0	cell	polygon	NA	968.472	753.642	349.887	47460.3	4	312	7	3	1	Dataset 3	NA	NA	NA	NA	0.0128205	0.00961538	0.0224359	2216.4	0.00180473	0.00135355	0.00315828
	13	659c5adc93b1bd8fbca3bb5c	0	35	0	0	cell	polygon	NA	1282.33	901.865	133.28	45509	3	150	4	8	1	Dataset 3	NA	NA	NA	NA	0.02	0.0533333	0.0266667	2125.27	0.00141158	0.00376423	0.00188211
	13	659c5aeb93b1bd8fbca3bb5f	0	42	0	0	cell	polygon	NA	721.52	413.488	241.057	21581.4	2	178	3	10	1	Dataset 3	NA	NA	NA	NA	0.011236	0.0561798	0.0168539	1007.85	0.00198442	0.00992208	0.00297662
	13	659c5aee93b1bd8fbca3bb62	0	42	0	0	cell	polygon	NA	484.877	315.501	210.175	13971.9	0	113	5	2	1	Dataset 3	NA	NA	NA	NA	0	0.0176991	0.0442478	652.489	0	0.00306518	0.00766296
	13	659c5af893b1bd8fbca3bb65	0	47	0	0	cell	polygon	NA	1029.07	375.226	947.595	38000.1	2	241	4	13	1	Dataset 3	NA	NA	NA	NA	0.00829876	0.0539419	0.0165975	1774.61	0.00112701	0.00732557	0.00225402
	13	659c5b0693b1bd8fbca3bb74	0	52	0	0	cell	polygon	NA	738.201	342.531	104.199	16556.2	2	110	0	17	1	Dataset 3	NA	NA	NA	NA	0.0181818	0.154545	0	773.176	0.00258673	0.0219872	0
	13	659c5b0f93b1bd8fbca3bbe0	0	56	0	0	cell	polygon	NA	801.023	496.136	46.5309	28322	5	114	1	10	1	Dataset 3	NA	NA	NA	NA	0.0438596	0.0877193	0.00877193	1322.64	0.00378033	0.00756066	0.000756066
	13	659c5b1c93b1bd8fbca3bd15	0	60	0	0	cell	polygon	NA	674.786	127.678	568.454	17568.1	1	96	5	8	1	Dataset 3	NA	NA	NA	NA	0.0104167	0.0833333	0.0520833	820.429	0.00121887	0.009751	0.00609437
	13	659c5b2693b1bd8fbca3bd18	0	63	0	0	cell	polygon	NA	905.599	111.058	88.2197	29872.1	0	175	1	9	1	Dataset 3	NA	NA	NA	NA	0	0.0514286	0.00571429	1395.03	0	0.0064515	0.000716833
	13	659c5b3493b1bd8fbca3bd1b	0	73	0	0	cell	polygon	NA	1040.57	482.756	979.848	31177	3	146	6	1	1	Dataset 3	NA	NA	NA	NA	0.0205479	0.00684932	0.0410959	1455.96	0.00206049	0.00068683	0.00412098
	13	659c5b3c93b1bd8fbca3bd1e	0	75	0	0	cell	polygon	NA	1060.42	322.509	165.391	57442.7	5	636	8	20	1	Dataset 3	NA	NA	NA	NA	0.00786164	0.0314465	0.0125786	2682.57	0.00186388	0.00745553	0.00298221
	13	659c5b4393b1bd8fbca3bd21	0	75	0	0	cell	polygon	NA	1379.23	213.434	541.888	72117.9	5	593	10	19	1	Dataset 3	NA	NA	NA	NA	0.0084317	0.0320405	0.0168634	3367.9	0.0014846	0.00564149	0.00296921
	13	659c5b4793b1bd8fbca3bd24	0	75	0	0	cell	polygon	NA	821.828	108.861	924.228	42727.9	7	153	5	23	1	Dataset 3	NA	NA	NA	NA	0.0457516	0.150327	0.0326797	1995.39	0.00350808	0.0115266	0.00250577
	13	659c5b5393b1bd8fbca3bd27	0	80	0	0	cell	polygon	NA	552.047	242.604	63.2653	17277.2	0	144	0	7	1	Dataset 3	NA	NA	NA	NA	0	0.0486111	0	806.845	0	0.00867576	0
	13	659c5b5793b1bd8fbca3bd2a	0	80	0	0	cell	polygon	NA	722.278	227.701	186.326	30286.6	1	283	0	17	1	Dataset 3	NA	NA	NA	NA	0.00353357	0.0600707	0	1414.39	0.000707021	0.0120194	0
	13	659c5b5b93b1bd8fbca3bd2d	0	80	0	0	cell	polygon	NA	673.331	157.019	523.469	15030.8	0	136	3	15	1	Dataset 3	NA	NA	NA	NA	0	0.110294	0.0220588	701.939	0	0.0213694	0.00427388
	13	659c5b6093b1bd8fbca3bd30	0	80	0	0	cell	polygon	NA	978.973	257.302	685.596	28692.3	2	240	2	27	1	Dataset 3	NA	NA	NA	NA	0.00833333	0.1125	0.00833333	1339.93	0.00149261	0.0201503	0.00149261
	13	659c5b8093b1bd8fbca3bd36	0	83	0	0	cell	polygon	NA	970.242	374.386	731.075	34829.5	32	478	6	17	1	Dataset 3	NA	NA	NA	NA	0.0669456	0.0355649	0.0125523	1626.54	0.0196737	0.0104517	0.00368882
	13	659c5b8493b1bd8fbca3bd39	0	83	0	0	cell	polygon	NA	931.551	917.337	364.158	44553.8	0	168	0	27	1	Dataset 3	NA	NA	NA	NA	0	0.160714	0	2080.66	0	0.0129766	0
	13	659c5b9193b1bd8fbca3bd3c	0	86	0	0	cell	polygon	NA	1355.02	648.811	192.246	41240.2	11	226	2	16	1	Dataset 3	NA	NA	NA	NA	0.0486726	0.0707965	0.00884956	1925.92	0.00571156	0.00830772	0.00103847
	13	659c5b9d93b1bd8fbca3bd3f	0	86	0	0	cell	polygon	NA	1302.14	882.193	262.075	57981.7	1	209	6	24	1	Dataset 3	NA	NA	NA	NA	0.00478469	0.114833	0.0287081	2707.74	0.000369311	0.00886347	0.00221587
	13	659c5bb093b1bd8fbca3bd42	0	87	0	0	cell	polygon	NA	849.082	885.65	441.626	30098.5	8	191	0	8	1	Dataset 3	NA	NA	NA	NA	0.0418848	0.0418848	0	1405.6	0.00569151	0.00569151	0
	13	659c5bb593b1bd8fbca3bd45	0	88	0	0	cell	polygon	NA	830.143	326.442	163.514	20653.7	5	152	5	10	1	Dataset 3	NA	NA	NA	NA	0.0328947	0.0657895	0.0328947	964.526	0.00518389	0.0103678	0.00518389
	13	659c5bba93b1bd8fbca3bd48	0	89	0	0	cell	polygon	NA	733.406	812.574	226.302	30076.4	5	38	2	17	1	Dataset 3	NA	NA	NA	NA	0.131579	0.447368	0.0526316	1404.57	0.00355981	0.0121034	0.00142392
	13	659c5bbf93b1bd8fbca3bd4b	0	89	0	0	cell	polygon	NA	816.626	468.059	85.4463	21849.2	2	75	4	8	1	Dataset 3	NA	NA	NA	NA	0.0266667	0.106667	0.0533333	1020.36	0.0019601	0.00784038	0.00392019
	13	659c5bc593b1bd8fbca3bd4e	0	90	0	0	cell	polygon	NA	654.962	554.904	531.078	12536.3	0	101	2	4	1	Dataset 3	NA	NA	NA	NA	0	0.039604	0.019802	585.445	0	0.00683241	0.0034162
	13	659c5bc893b1bd8fbca3bd51	0	90	0	0	cell	polygon	NA	868.746	633.003	447.395	31359	6	379	3	25	1	Dataset 3	NA	NA	NA	NA	0.0158311	0.0659631	0.00791557	1464.46	0.00409706	0.0170711	0.00204853
	13	659c5bcc93b1bd8fbca3bd54	0	90	0	0	cell	polygon	NA	1145.25	789.138	657.561	33701	3	229	3	20	1	Dataset 3	NA	NA	NA	NA	0.0131004	0.0873362	0.0131004	1573.84	0.00190617	0.0127078	0.00190617
	13	659c5bd393b1bd8fbca3bd57	0	90	0	0	cell	polygon	NA	1035.85	884.562	763.745	27381.3	0	120	0	8	1	Dataset 3	NA	NA	NA	NA	0	0.0666667	0	1278.71	0	0.00625632	0
	13	659c5bd793b1bd8fbca3bd5a	0	91	0	0	cell	polygon	NA	886.753	684.65	867.085	32439.6	0	137	3	13	1	Dataset 3	NA	NA	NA	NA	0	0.0948905	0.0218978	1514.93	0	0.00858126	0.00198029
	13	659c5bde93b1bd8fbca3bd5d	0	92	0	0	cell	polygon	NA	1099.96	224.033	233.875	60765.2	2	368	2	18	1	Dataset 3	NA	NA	NA	NA	0.00543478	0.048913	0.00543478	2837.74	0.000704787	0.00634309	0.000704787
	13	659c5be693b1bd8fbca3bd60	0	93	0	0	cell	polygon	NA	775.438	116.204	938.382	37424.7	1	198	7	32	1	Dataset 3	NA	NA	NA	NA	0.00505051	0.161616	0.0353535	1747.73	0.00057217	0.0183094	0.00400519
	13	659c5bf593b1bd8fbca3bd63	0	103	0	0	cell	polygon	NA	838.17	279.702	364.001	22741.8	10	184	5	6	1	Dataset 3	NA	NA	NA	NA	0.0543478	0.0326087	0.0271739	1062.04	0.00941584	0.00564951	0.00470792
	13	659c5bf893b1bd8fbca3bd66	0	103	0	0	cell	polygon	NA	685.387	314.607	251.175	20967.9	13	150	2	1	1	Dataset 3	NA	NA	NA	NA	0.0866667	0.00666667	0.0133333	979.199	0.0132762	0.00102124	0.00204249
	13	659c5bff93b1bd8fbca3bd69	0	104	0	0	cell	polygon	NA	967.162	274.842	749.136	32808	2	183	7	5	1	Dataset 3	NA	NA	NA	NA	0.010929	0.0273224	0.0382514	1532.13	0.00130537	0.00326343	0.0045688
	13	659c5c0493b1bd8fbca3bd6c	0	104	0	0	cell	polygon	NA	972.459	325.398	459.931	33108.1	1	340	9	11	1	Dataset 3	NA	NA	NA	NA	0.00294118	0.0323529	0.0264706	1546.15	0.000646769	0.00711446	0.00582092
	13	659c5c0c93b1bd8fbca3bd6f	0	104	0	0	cell	polygon	NA	1314.13	567.979	305.415	54589.2	24	461	3	3	1	Dataset 3	NA	NA	NA	NA	0.0520607	0.00650759	0.00650759	2549.31	0.0094143	0.00117679	0.00117679
	13	659c5c1d93b1bd8fbca3bd72	0	105	0	0	cell	polygon	NA	1026.05	201.563	832.127	31788.6	1	191	1	17	1	Dataset 3	NA	NA	NA	NA	0.0052356	0.0890052	0.0052356	1484.53	0.000673615	0.0114515	0.000673615
	13	659c5c2093b1bd8fbca3bd75	0	105	0	0	cell	polygon	NA	683.012	101.933	290.316	27792.2	2	168	0	5	1	Dataset 3	NA	NA	NA	NA	0.0119048	0.0297619	0	1297.9	0.00154095	0.00385238	0
	13	659c5c2a93b1bd8fbca3bd78	0	106	0	0	cell	polygon	NA	793.481	277.44	345.896	23371.8	1	137	3	1	1	Dataset 3	NA	NA	NA	NA	0.00729927	0.00729927	0.0218978	1091.47	0.000916199	0.000916199	0.0027486
	13	659c5c3593b1bd8fbca3bd7b	0	107	0	0	cell	polygon	NA	827.715	525.855	172.913	30687.3	0	272	4	36	1	Dataset 3	NA	NA	NA	NA	0	0.132353	0.0147059	1433.1	0	0.0251204	0.00279116
	13	659c5c3993b1bd8fbca3bd7e	0	107	0	0	cell	polygon	NA	890.918	390.651	126.941	34503.6	5	242	4	24	1	Dataset 3	NA	NA	NA	NA	0.0206612	0.0991736	0.0165289	1611.32	0.00310305	0.0148946	0.00248244
	13	659c5c4593b1bd8fbca3bd81	0	115	0	0	cell	polygon	NA	1091.96	369.337	487.662	37322.9	3	180	7	9	1	Dataset 3	NA	NA	NA	NA	0.0166667	0.05	0.0388889	1742.98	0.00172119	0.00516357	0.00401611
	13	659c5c4d93b1bd8fbca3bd84	0	115	0	0	cell	polygon	NA	1278.66	804.751	477.974	60101.3	15	514	6	10	1	Dataset 3	NA	NA	NA	NA	0.0291829	0.0194553	0.0116732	2806.73	0.00534429	0.00356286	0.00213772
	13	659c5c5693b1bd8fbca3bd87	0	117	0	0	cell	polygon	NA	1176.75	503.594	654.229	56151.4	44	353	9	16	1	Dataset 3	NA	NA	NA	NA	0.124646	0.0453258	0.0254958	2622.27	0.0167794	0.00610158	0.00343214
	13	659c5c5b93b1bd8fbca3bd8a	0	117	0	0	cell	polygon	NA	795.999	428.261	943.498	23439.6	2	154	7	14	1	Dataset 3	NA	NA	NA	NA	0.012987	0.0909091	0.0454545	1094.63	0.0018271	0.0127897	0.00639485
	13	659c5c7293b1bd8fbca3bd90	0	118	0	0	cell	polygon	NA	717.617	405.751	104.057	31420.9	1	160	1	17	1	Dataset 3	NA	NA	NA	NA	0.00625	0.10625	0.00625	1467.36	0.000681497	0.0115855	0.000681497
	13	659c5c7493b1bd8fbca3bd94	0	118	0	0	cell	polygon	NA	634.287	533.282	77.5432	23828	2	118	0	12	1	Dataset 3	NA	NA	NA	NA	0.0169492	0.101695	0	1112.77	0.00179732	0.0107839	0
	13	659c5c7893b1bd8fbca3bd97	0	118	0	0	cell	polygon	NA	873.416	554.169	525.041	35981	18	283	8	5	1	Dataset 3	NA	NA	NA	NA	0.0636042	0.0176678	0.0282686	1680.31	0.0107123	0.00297563	0.00476101
	13	659c5c7b93b1bd8fbca3c4f1	0	118	0	0	cell	polygon	NA	830.72	590.636	693.738	27287	4	141	8	2	1	Dataset 3	NA	NA	NA	NA	0.0283688	0.0141844	0.0567376	1274.3	0.00313897	0.00156948	0.00627793
	13	659c5c9793b1bd8fbca41382	0	120	0	0	cell	polygon	NA	849.638	749.583	162.83	18757.6	0	73	0	11	1	Dataset 3	NA	NA	NA	NA	0	0.150685	0	875.982	0	0.0125573	0
	13	659c5cae93b1bd8fbca44dfc	0	128	0	0	cell	polygon	NA	619.843	184.932	916.323	22141.3	3	210	6	5	1	Dataset 3	NA	NA	NA	NA	0.0142857	0.0238095	0.0285714	1034	0.00290136	0.00483559	0.00580271
	13	659c5cb293b1bd8fbca44dff	0	128	0	0	cell	polygon	NA	655.084	755.229	564.816	17365.9	0	179	1	11	1	Dataset 3	NA	NA	NA	NA	0	0.0614525	0.00558659	810.987	0	0.0135637	0.00123306
	13	659c5cb693b1bd8fbca44e02	0	129	0	0	cell	polygon	NA	611.576	84.7505	905.737	19917.9	5	112	3	9	1	Dataset 3	NA	NA	NA	NA	0.0446429	0.0803571	0.0267857	930.164	0.00537539	0.00967571	0.00322524
	13	659c5cb993b1bd8fbca44e05	0	129	0	0	cell	polygon	NA	487.493	307.314	645.993	12457.8	0	83	5	2	1	Dataset 3	NA	NA	NA	NA	0	0.0240964	0.060241	581.78	0	0.00343773	0.00859432
	13	659c5cbb93b1bd8fbca44e08	0	129	0	0	cell	polygon	NA	461.301	342.356	567.73	11293.4	1	93	4	2	1	Dataset 3	NA	NA	NA	NA	0.0107527	0.0215054	0.0430108	527.4	0.00189609	0.00379219	0.00758438
	13	659c5cc393b1bd8fbca44e0b	0	129	0	0	cell	polygon	NA	1172.87	566.875	669.106	36534.2	16	322	7	11	1	Dataset 3	NA	NA	NA	NA	0.0496894	0.0341615	0.0217391	1706.15	0.00937784	0.00644727	0.00410281
	13	659c5cc993b1bd8fbca44e12	0	130	0	0	cell	polygon	NA	985.603	172.835	226.144	47001	5	225	4	14	1	Dataset 3	NA	NA	NA	NA	0.0222222	0.0622222	0.0177778	2194.95	0.00227796	0.00637828	0.00182237
	13	659c5cd493b1bd8fbca463ec	0	135	0	0	cell	polygon	NA	605.729	381.268	888.941	19747.3	0	182	3	1	1	Dataset 3	NA	NA	NA	NA	0	0.00549451	0.0164835	922.198	0	0.00108437	0.0032531
	13	659c5cd693b1bd8fbca464e2	0	135	0	0	cell	polygon	NA	679.986	554.24	948.725	29914.1	0	183	5	2	1	Dataset 3	NA	NA	NA	NA	0	0.010929	0.0273224	1396.99	0	0.00143165	0.00357913
	13	659c5cdd93b1bd8fbca4746b	0	136	0	0	cell	polygon	NA	1438.33	423.109	637.376	69803.5	5	471	16	14	1	Dataset 3	NA	NA	NA	NA	0.0106157	0.029724	0.0339703	3259.83	0.00153382	0.00429471	0.00490824
	13	659c5ce193b1bd8fbca476e4	0	136	0	0	cell	polygon	NA	1165.34	829.952	477.22	81361.5	9	520	4	36	1	Dataset 3	NA	NA	NA	NA	0.0173077	0.0692308	0.00769231	3799.58	0.00236868	0.00947472	0.00105275
	13	659c5ce593b1bd8fbca47bd7	0	137	0	0	cell	polygon	NA	561.355	279.657	734.122	22896.1	1	202	6	8	1	Dataset 3	NA	NA	NA	NA	0.0049505	0.039604	0.029703	1069.25	0.000935239	0.00748191	0.00561143
	13	659c5ceb93b1bd8fbca482f5	0	137	0	0	cell	polygon	NA	1216.97	482.301	324.644	33803.5	7	301	3	14	1	Dataset 3	NA	NA	NA	NA	0.0232558	0.0465116	0.00996678	1578.63	0.00443424	0.00886848	0.00190039
	13	659c5cf493b1bd8fbca48351	0	138	0	0	cell	polygon	NA	1031.28	717.468	430.878	35542.7	16	137	2	23	1	Dataset 3	NA	NA	NA	NA	0.116788	0.167883	0.0145985	1659.85	0.00963945	0.0138567	0.00120493
	13	659c5cfd93b1bd8fbca48354	0	141	0	0	cell	polygon	NA	1272.29	358.283	705.346	36442.3	3	305	4	21	1	Dataset 3	NA	NA	NA	NA	0.00983607	0.0688525	0.0131148	1701.86	0.00176278	0.0123395	0.00235038
	13	659c5d0893b1bd8fbca48357	0	145	0	0	cell	polygon	NA	542.722	370.877	40.2634	18179.5	2	31	1	11	1	Dataset 3	NA	NA	NA	NA	0.0645161	0.354839	0.0322581	848.981	0.00235577	0.0129567	0.00117788
	13	659c5d0c93b1bd8fbca4835a	0	145	0	0	cell	polygon	NA	761.029	522.015	84.1039	23337.3	7	64	1	12	1	Dataset 3	NA	NA	NA	NA	0.109375	0.1875	0.015625	1089.85	0.00642288	0.0110106	0.000917554
	13	659c5d1093b1bd8fbca4835d	0	145	0	0	cell	polygon	NA	1182.21	363.569	782.375	69547.7	7	750	12	32	1	Dataset 3	NA	NA	NA	NA	0.00933333	0.0426667	0.016	3247.88	0.00215525	0.00985259	0.00369472
	13	659c5d1793b1bd8fbca48360	0	146	0	0	cell	polygon	NA	1355.57	279.995	536.953	40878.7	18	184	8	19	1	Dataset 3	NA	NA	NA	NA	0.0978261	0.103261	0.0434783	1909.03	0.00942885	0.00995267	0.0041906
	13	659c5d1c93b1bd8fbca48363	0	147	0	0	cell	polygon	NA	797.747	363.838	454.895	23542.2	7	98	1	3	1	Dataset 3	NA	NA	NA	NA	0.0714286	0.0306122	0.0102041	1099.42	0.00636699	0.00272871	0.00090957
	13	659c5d2293b1bd8fbca48366	0	147	0	0	cell	polygon	NA	906.761	572.638	548.901	28072.4	7	101	2	9	1	Dataset 3	NA	NA	NA	NA	0.0693069	0.0891089	0.019802	1310.98	0.00533951	0.00686508	0.00152557
	13	659c5d2a93b1bd8fbca48369	0	147	0	0	cell	polygon	NA	879.284	479.316	363.588	23273.2	14	101	4	4	1	Dataset 3	NA	NA	NA	NA	0.138614	0.039604	0.039604	1086.86	0.0128812	0.00368033	0.00368033
	13	659c5d3293b1bd8fbca4836c	0	150	0	0	cell	polygon	NA	653.175	667.596	345.287	22446.3	0	232	4	0	1	Dataset 3	NA	NA	NA	NA	0	0	0.0172414	1048.24	0	0	0.00381592
	13	659c5d3593b1bd8fbca4836f	0	150	0	0	cell	polygon	NA	547.172	544.356	197.851	14810	6	78	2	6	1	Dataset 3	NA	NA	NA	NA	0.0769231	0.0769231	0.025641	691.629	0.00867517	0.00867517	0.00289172
	13	659c5d3c93b1bd8fbca48372	0	151	0	0	cell	polygon	NA	878.462	487.956	488.798	32205.1	19	217	7	23	1	Dataset 3	NA	NA	NA	NA	0.0875576	0.105991	0.0322581	1503.98	0.0126332	0.0152928	0.00465432
	13	659c5d4193b1bd8fbca48375	0	151	0	0	cell	polygon	NA	987.436	822.283	920.212	52639.1	0	124	10	21	1	Dataset 3	NA	NA	NA	NA	0	0.169355	0.0806452	2458.25	0	0.00854268	0.00406794
	13	659c5d4f93b1bd8fbca48378	0	157	0	0	cell	polygon	NA	1238.26	333.686	182.208	82336.9	7	525	6	32	1	Dataset 3	NA	NA	NA	NA	0.0133333	0.0609524	0.0114286	3845.13	0.00182048	0.00832221	0.00156041
	13	659c5d5693b1bd8fbca4837b	0	159	0	0	cell	polygon	NA	604.499	906.424	774.692	19836	0	106	4	30	1	Dataset 3	NA	NA	NA	NA	0	0.283019	0.0377358	926.34	0	0.0323855	0.00431807
	13	659c5d5993b1bd8fbca4837e	0	159	0	0	cell	polygon	NA	611.751	930.918	677.707	13199.2	0	74	2	16	1	Dataset 3	NA	NA	NA	NA	0	0.216216	0.027027	616.403	0	0.0259571	0.00324463
	13	659c5d5d93b1bd8fbca48381	0	159	0	0	cell	polygon	NA	641.898	914.252	273.294	11818.2	1	50	2	5	1	Dataset 3	NA	NA	NA	NA	0.02	0.1	0.04	551.912	0.00181188	0.00905942	0.00362377
	13	659c5d6d93b1bd8fbca48384	0	162	0	0	cell	polygon	NA	1614.22	720.788	564.928	53723.1	25	591	10	28	1	Dataset 3	NA	NA	NA	NA	0.0423012	0.0473773	0.0169205	2508.87	0.00996465	0.0111604	0.00398586
	13	659c5d7193b1bd8fbca48387	0	162	0	0	cell	polygon	NA	1100.9	486.588	137.056	42319.2	10	350	5	21	1	Dataset 3	NA	NA	NA	NA	0.0285714	0.06	0.0142857	1976.31	0.00505995	0.0106259	0.00252997
	13	659c5d7693b1bd8fbca4838a	0	163	0	0	cell	polygon	NA	707.655	540.675	876.545	20768.6	3	265	1	13	1	Dataset 3	NA	NA	NA	NA	0.0113208	0.0490566	0.00377358	969.894	0.00309312	0.0134035	0.00103104
	13	659c5d7993b1bd8fbca4838d	0	163	0	0	cell	polygon	NA	744.782	651.521	904.173	27950.9	22	250	12	6	1	Dataset 3	NA	NA	NA	NA	0.088	0.024	0.048	1305.31	0.0168543	0.00459662	0.00919323
	13	659c5d8a93b1bd8fbca48390	0	173	0	0	cell	polygon	NA	1036.6	325.423	570.953	35673.7	22	423	4	9	1	Dataset 3	NA	NA	NA	NA	0.0520095	0.0212766	0.00945626	1665.96	0.0132056	0.00540229	0.00240102
	13	659c5d8f93b1bd8fbca48393	0	173	0	0	cell	polygon	NA	1483.27	657.161	249.061	63156.6	4	595	3	13	1	Dataset 3	NA	NA	NA	NA	0.00672269	0.0218487	0.00504202	2949.41	0.0013562	0.00440766	0.00101715
	13	659c5d9593b1bd8fbca48396	0	174	0	0	cell	polygon	NA	523.679	807.462	925.171	16312	0	47	3	14	1	Dataset 3	NA	NA	NA	NA	0	0.297872	0.0638298	761.771	0	0.0183782	0.00393819
	13	659c5d9793b1bd8fbca48399	0	174	0	0	cell	polygon	NA	518.849	907.085	937.371	16354.5	0	33	0	12	1	Dataset 3	NA	NA	NA	NA	0	0.363636	0	763.757	0	0.0157118	0
	13	659c5d9e93b1bd8fbca4839c	0	175	0	0	cell	polygon	NA	889.024	149.443	179.249	27223.4	4	224	4	16	1	Dataset 3	NA	NA	NA	NA	0.0178571	0.0714286	0.0178571	1271.33	0.00314631	0.0125852	0.00314631
	13	659c5da193b1bd8fbca4839f	0	175	0	0	cell	polygon	NA	402.291	193.343	69.1171	10889.5	1	73	1	7	1	Dataset 3	NA	NA	NA	NA	0.0136986	0.0958904	0.0136986	508.54	0.00196642	0.0137649	0.00196642
	13	659c5db693b1bd8fbca483a2	0	187	0	0	cell	polygon	NA	1030.9	166.95	441.318	57035.2	57	389	11	15	1	Dataset 3	NA	NA	NA	NA	0.14653	0.0385604	0.0282776	2663.54	0.0214001	0.0056316	0.00412984
	13	659c5dba93b1bd8fbca483a5	0	187	0	0	cell	polygon	NA	862.763	76.8365	288.302	23970.8	4	158	1	8	1	Dataset 3	NA	NA	NA	NA	0.0253165	0.0506329	0.00632911	1119.44	0.00357322	0.00714644	0.000893305
	13	659c5dce93b1bd8fbca483ab	0	187	0	0	cell	polygon	NA	925.435	314.242	282.596	25295.2	8	124	0	7	1	Dataset 3	NA	NA	NA	NA	0.0645161	0.0564516	0	1181.29	0.00677229	0.00592575	0
	13	659c5dd493b1bd8fbca483ae	0	188	0	0	cell	polygon	NA	450.837	655.721	997.976	10789.9	0	34	2	7	1	Dataset 3	NA	NA	NA	NA	0	0.205882	0.0588235	503.887	0	0.013892	0.00396915
	13	659c5de093b1bd8fbca483b1	0	192	0	0	cell	polygon	NA	906.298	204.341	822.19	19421.7	1	175	4	7	1	Dataset 3	NA	NA	NA	NA	0.00571429	0.04	0.0228571	906.992	0.00110255	0.00771782	0.00441018
	13	659c5de493b1bd8fbca483b4	0	192	0	0	cell	polygon	NA	620.183	565.11	946.443	15642.3	0	154	3	9	1	Dataset 3	NA	NA	NA	NA	0	0.0584416	0.0194805	730.496	0	0.0123204	0.0041068
	13	659c5de893b1bd8fbca483b7	0	192	0	0	cell	polygon	NA	823.471	651.892	797.754	22170	3	163	3	8	1	Dataset 3	NA	NA	NA	NA	0.0184049	0.0490798	0.0184049	1035.34	0.0028976	0.00772695	0.0028976
	14	6629924e233defd8bb091b35	0	10	1	1	cell	polygon	NA	1080.47	603.865	864.355	74702.4	9	244	9	121	2	Dataset 3	NA	NA	NA	NA	0.0368852	0.495902	0.0368852	3488.6	0.00257983	0.0346844	0.00257983
	14	6629925d233defd8bb091b38	0	17	1	1	cell	polygon	NA	808.729	533.224	778.57	35161.6	1	105	4	35	2	Dataset 3	NA	NA	NA	NA	0.00952381	0.333333	0.0380952	1642.05	0.000608996	0.0213148	0.00243598
	14	66299266233defd8bb091b3b	0	17	1	1	cell	polygon	NA	455.719	132.017	476.927	11414.2	2	95	3	19	2	Dataset 3	NA	NA	NA	NA	0.0210526	0.2	0.0315789	533.043	0.00375204	0.0356444	0.00562806
	14	66299288233defd8bb091b3e	0	22	1	1	cell	polygon	NA	635.638	94.0579	65.6009	22530.7	7	34	0	30	2	Dataset 3	NA	NA	NA	NA	0.205882	0.882353	0	1052.18	0.00665283	0.0285121	0
	14	66299293233defd8bb091b41	0	27	1	1	cell	polygon	NA	499.627	691.866	280.466	10545.1	0	35	0	21	2	Dataset 3	NA	NA	NA	NA	0	0.6	0	492.456	0	0.0426434	0
	14	66299296233defd8bb091b44	0	27	1	1	cell	polygon	NA	483.102	708.804	398.881	9764.16	0	61	3	23	2	Dataset 3	NA	NA	NA	NA	0	0.377049	0.0491803	455.986	0	0.0504401	0.00657915
	14	6629929b233defd8bb091b47	0	27	1	1	cell	polygon	NA	1005.32	772.558	930.193	39151.8	0	73	7	15	2	Dataset 3	NA	NA	NA	NA	0	0.205479	0.0958904	1828.39	0	0.00820395	0.00382851
	14	662992a3233defd8bb091b4a	0	29	1	1	cell	polygon	NA	664.169	337.035	506.197	18164.8	1	121	1	20	2	Dataset 3	NA	NA	NA	NA	0.00826446	0.165289	0.00826446	848.295	0.00117884	0.0235767	0.00117884
	14	662992a7233defd8bb091b4d	0	29	1	1	cell	polygon	NA	866.972	185.47	474.325	14475.9	0	75	1	22	2	Dataset 3	NA	NA	NA	NA	0	0.293333	0.0133333	676.025	0	0.0325432	0.00147924
	14	662992aa233defd8bb091b50	0	29	1	1	cell	polygon	NA	660.824	387.638	131.724	15565.3	1	42	1	25	2	Dataset 3	NA	NA	NA	NA	0.0238095	0.595238	0.0238095	726.898	0.00137571	0.0343927	0.00137571
	14	662992af233defd8bb091b53	0	29	1	1	cell	polygon	NA	722.536	194.443	248.641	11600.4	0	63	0	10	2	Dataset 3	NA	NA	NA	NA	0	0.15873	0	541.74	0	0.018459	0
	14	662992bd233defd8bb091b56	0	37	1	1	cell	polygon	NA	582.245	923.645	261.151	14283.6	1	51	0	16	2	Dataset 3	NA	NA	NA	NA	0.0196078	0.313725	0	667.046	0.00149915	0.0239863	0
	14	662992c0233defd8bb091b59	0	37	1	1	cell	polygon	NA	555.546	590.487	493.513	19541.7	2	96	3	3	2	Dataset 3	NA	NA	NA	NA	0.0208333	0.03125	0.03125	912.6	0.00219154	0.00328731	0.00328731
	14	662992c6233defd8bb091b5c	0	38	1	1	cell	polygon	NA	475.149	83.0535	45.9214	13308.4	2	29	1	11	2	Dataset 3	NA	NA	NA	NA	0.0689655	0.37931	0.0344828	621.504	0.003218	0.017699	0.001609
	14	662992cf233defd8bb091b5f	0	41	1	1	cell	polygon	NA	666.079	97.199	569.8	28741.4	7	47	10	9	2	Dataset 3	NA	NA	NA	NA	0.148936	0.191489	0.212766	1342.22	0.00521522	0.00670529	0.00745032
	14	662992d6233defd8bb091b62	0	43	1	1	cell	polygon	NA	784.793	392.103	826.326	37204.5	2	120	1	10	2	Dataset 3	NA	NA	NA	NA	0.0166667	0.0833333	0.00833333	1737.45	0.00115111	0.00575556	0.000575556
	14	662992dd233defd8bb091b65	0	44	1	1	cell	polygon	NA	682.89	573.462	501.144	29165.1	2	121	2	25	2	Dataset 3	NA	NA	NA	NA	0.0165289	0.206612	0.0165289	1362.01	0.00146842	0.0183552	0.00146842
	14	662992e0233defd8bb091b68	0	44	1	1	cell	polygon	NA	701.988	714.804	592.127	36638.9	2	147	3	32	2	Dataset 3	NA	NA	NA	NA	0.0136054	0.217687	0.0204082	1711.04	0.00116888	0.0187021	0.00175332
	14	662992f7233defd8bb091b6b	0	47	1	1	cell	polygon	NA	800.865	295.893	496.173	25152.6	12	148	2	69	2	Dataset 3	NA	NA	NA	NA	0.0810811	0.466216	0.0135135	1174.63	0.010216	0.0587421	0.00170267
	14	66299338233defd8bb091b6e	0	47	1	1	cell	polygon	NA	689.606	977.672	120.468	14535.2	0	9	0	13	2	Dataset 3	NA	NA	NA	NA	0	1.44444	0	678.795	0	0.0191516	0
	14	6629948c233defd8bb091b71	0	51	1	1	cell	polygon	NA	598.417	384.558	949.896	19606	6	72	1	17	2	Dataset 3	NA	NA	NA	NA	0.0833333	0.236111	0.0138889	915.6	0.00655308	0.0185671	0.00109218
	14	662994c3233defd8bb091b74	0	52	1	1	cell	polygon	NA	692.342	524.352	51.9096	12252	7	25	0	27	2	Dataset 3	NA	NA	NA	NA	0.28	1.08	0	572.167	0.0122342	0.047189	0
	14	662994e9233defd8bb091b77	0	52	3	1	cell	polygon	NA	35.6556	574.731	-2.97535	10.0721	0	0	0	0	2	Dataset 3	NA	NA	NA	NA	NA	NA	NA	0.470369	0	0	0
	14	66299542233defd8bb091b7a	0	52	1	1	cell	polygon	NA	603.182	797.031	66.5674	14147.3	1	28	0	13	2	Dataset 3	NA	NA	NA	NA	0.0357143	0.464286	0	660.681	0.00151359	0.0196767	0
	14	66299547233defd8bb091b7d	0	52	1	1	cell	polygon	NA	720.624	897.48	197.536	28037.8	2	76	0	51	2	Dataset 3	NA	NA	NA	NA	0.0263158	0.671053	0	1309.37	0.00152746	0.0389501	0
	14	66299555233defd8bb091b80	0	52	1	1	cell	polygon	NA	826.726	972.038	527.12	26104.3	1	58	6	57	2	Dataset 3	NA	NA	NA	NA	0.0172414	0.982759	0.103448	1219.07	0.000820297	0.0467569	0.00492178
	14	6629955f233defd8bb091b83	0	56	1	1	cell	polygon	NA	556.617	323.668	869.637	21462.6	6	42	10	34	2	Dataset 3	NA	NA	NA	NA	0.142857	0.809524	0.238095	1002.3	0.00598621	0.0339218	0.00997701
	14	6629956a233defd8bb091b86	0	60	1	1	cell	polygon	NA	1130.65	414.108	204.396	40054.7	13	267	2	41	2	Dataset 3	NA	NA	NA	NA	0.0486891	0.153558	0.00749064	1870.55	0.00694982	0.0219186	0.0010692
	14	66299571233defd8bb091b89	0	61	1	1	cell	polygon	NA	776.455	504.867	195.691	26382.3	0	83	0	110	2	Dataset 3	NA	NA	NA	NA	0	1.3253	0	1232.05	0	0.0892818	0
	14	66299578233defd8bb091b8c	0	61	1	1	cell	polygon	NA	985.088	441.353	302.823	25139.4	3	129	2	66	2	Dataset 3	NA	NA	NA	NA	0.0232558	0.511628	0.0155039	1174.01	0.00255534	0.0562176	0.00170356
	14	6629957c233defd8bb091b8f	0	61	1	1	cell	polygon	NA	542.998	852.855	360.617	12173.9	0	35	0	36	2	Dataset 3	NA	NA	NA	NA	0	1.02857	0	568.519	0	0.0633224	0
	14	66299580233defd8bb091b92	0	61	1	1	cell	polygon	NA	452.077	948.157	443.811	14109.5	0	42	0	27	2	Dataset 3	NA	NA	NA	NA	0	0.642857	0	658.914	0	0.0409765	0
	14	66299588233defd8bb091b95	0	62	1	1	cell	polygon	NA	807.008	153.402	318.442	38556.6	10	174	1	51	2	Dataset 3	NA	NA	NA	NA	0.0574713	0.293103	0.00574713	1800.59	0.00555372	0.028324	0.000555372
	14	6629958c233defd8bb091b98	0	62	1	1	cell	polygon	NA	574.953	37.1124	689.841	16882	2	70	0	37	2	Dataset 3	NA	NA	NA	NA	0.0285714	0.528571	0	788.391	0.00253681	0.046931	0
	14	66299594233defd8bb091b9b	0	64	1	1	cell	polygon	NA	935.037	160.289	554.291	32276.5	9	273	4	83	2	Dataset 3	NA	NA	NA	NA	0.032967	0.304029	0.014652	1507.31	0.00597089	0.0550649	0.00265373
	14	6629959a233defd8bb091b9e	0	65	1	1	cell	polygon	NA	772.986	751.141	831.79	13648.2	0	64	2	23	2	Dataset 3	NA	NA	NA	NA	0	0.359375	0.03125	637.371	0	0.0360857	0.00313789
	14	662995f8233defd8bb091ba1	0	66	1	1	cell	polygon	NA	898.41	555.945	677.449	33106.5	6	282	5	83	2	Dataset 3	NA	NA	NA	NA	0.0212766	0.294326	0.0177305	1546.07	0.0038808	0.0536844	0.003234
	14	662995fd233defd8bb091ba4	0	66	1	1	cell	polygon	NA	592.909	489.844	927.842	18552.4	1	86	1	39	2	Dataset 3	NA	NA	NA	NA	0.0116279	0.453488	0.0116279	866.399	0.0011542	0.0450139	0.0011542
	14	6629960e233defd8bb091ba7	0	74	1	1	cell	polygon	NA	1039.13	534.523	128.556	41183.4	1	55	20	43	2	Dataset 3	NA	NA	NA	NA	0.0181818	0.781818	0.363636	1923.27	0.000519949	0.0223578	0.010399
	14	66299616233defd8bb091baa	0	74	1	1	cell	polygon	NA	1245.57	164.315	873.276	26619.1	0	61	15	26	2	Dataset 3	NA	NA	NA	NA	0	0.42623	0.245902	1243.11	0	0.0209152	0.0120665
	14	66299633233defd8bb091bad	0	76	1	1	cell	polygon	NA	815.672	439.36	157.339	35363.3	3	159	10	56	2	Dataset 3	NA	NA	NA	NA	0.0188679	0.352201	0.0628931	1651.47	0.00181657	0.0339093	0.00605523
	14	66299637233defd8bb091bb0	0	76	1	1	cell	polygon	NA	619.869	507.005	66.8565	20452.7	0	77	3	20	2	Dataset 3	NA	NA	NA	NA	0	0.25974	0.038961	955.142	0	0.0209393	0.00314089
	14	6629963e233defd8bb091bb3	0	76	1	1	cell	polygon	NA	1169.24	243.366	431.992	26353.2	1	157	7	50	2	Dataset 3	NA	NA	NA	NA	0.00636943	0.318471	0.044586	1230.69	0.000812549	0.0406275	0.00568785
	14	66299646233defd8bb091bb6	0	76	1	1	cell	polygon	NA	971.801	177.588	428.993	26960	1	166	1	46	2	Dataset 3	NA	NA	NA	NA	0.0060241	0.277108	0.0060241	1259.03	0.000794261	0.036536	0.000794261
	14	66299651233defd8bb091bb9	0	77	1	1	cell	polygon	NA	887.267	818.037	182.398	24928.3	1	57	3	35	2	Dataset 3	NA	NA	NA	NA	0.0175439	0.614035	0.0526316	1164.15	0.000858994	0.0300648	0.00257698
	14	662996d2233defd8bb091bbc	0	79	1	1	DAPI_DMout blob, cell	polygon	NA	1133.3	562.998	388.46	20455.4	5	246	5	51	2	Dataset 3	NA	NA	NA	NA	0.0203252	0.207317	0.0203252	955.267	0.00523414	0.0533882	0.00523414
	14	662996d7233defd8bb091bbf	0	79	1	1	DAPI_DMout blob, cell	polygon	NA	946.354	280.302	401.912	17744.9	1	210	7	34	2	Dataset 3	NA	NA	NA	NA	0.0047619	0.161905	0.0333333	828.686	0.00120673	0.0410288	0.00844711
	14	6629988e233defd8bb091bc2	0	81	1	1	DAPI_DMout blob, cell	polygon	NA	910.868	238.37	142.652	15965.9	4	104	1	23	2	Dataset 3	NA	NA	NA	NA	0.0384615	0.221154	0.00961538	745.608	0.00536475	0.0308473	0.00134119
	14	66299892233defd8bb091bc5	0	81	1	1	DAPI_DMout blob, cell	polygon	NA	675.724	473.93	69.3654	12546.1	5	59	3	16	2	Dataset 3	NA	NA	NA	NA	0.0847458	0.271186	0.0508475	585.902	0.00853385	0.0273083	0.00512031
	14	6629989d233defd8bb091bc8	0	81	1	1	DAPI_DMout blob, cell	polygon	NA	413.405	944.994	506.786	7367.88	1	24	1	8	2	Dataset 3	NA	NA	NA	NA	0.0416667	0.333333	0.0416667	344.08	0.0029063	0.0232504	0.0029063
	14	6629990c233defd8bb091bcb	0	82	1	1	cell	polygon	NA	1191.86	261.888	199.067	71433.9	11	195	2	26	2	Dataset 3	NA	NA	NA	NA	0.0564103	0.133333	0.0102564	3335.96	0.0032974	0.00779385	0.000599527
	14	66299913233defd8bb091bce	0	83	1	1	cell	polygon	NA	760.362	101.537	188.204	20669.4	4	63	3	18	2	Dataset 3	NA	NA	NA	NA	0.0634921	0.285714	0.047619	965.26	0.00414396	0.0186478	0.00310797
	14	66299919233defd8bb091bd1	0	83	1	1	cell	polygon	NA	777.928	72.4611	352.703	34734.6	1	227	1	60	2	Dataset 3	NA	NA	NA	NA	0.00440529	0.264317	0.00440529	1622.1	0.000616483	0.036989	0.000616483
	14	66299922233defd8bb091bd4	0	83	1	1	cell	polygon	NA	1269.4	374.022	270.452	27934.1	7	182	5	45	2	Dataset 3	NA	NA	NA	NA	0.0384615	0.247253	0.0274725	1304.52	0.00536595	0.0344954	0.00383282
	14	66299929233defd8bb091bd7	0	83	1	1	cell	polygon	NA	1162.05	879.802	429.12	22771.3	1	105	2	21	2	Dataset 3	NA	NA	NA	NA	0.00952381	0.2	0.0190476	1063.42	0.000940361	0.0197476	0.00188072
	14	66299931233defd8bb091bda	0	83	1	1	cell	polygon	NA	683.054	709.466	631.034	17512.1	7	165	1	27	2	Dataset 3	NA	NA	NA	NA	0.0424242	0.163636	0.00606061	817.815	0.00855939	0.0330148	0.00122277
	14	66299959233defd8bb091bdd	0	88	1	1	cell	polygon	NA	441.901	24.2094	427.012	10391.5	0	79	2	16	2	Dataset 3	NA	NA	NA	NA	0	0.202532	0.0253165	485.285	0	0.0329703	0.00412129
	14	6629995e233defd8bb091be0	0	88	1	1	cell	polygon	NA	510.437	61.544	680.887	12485.4	5	111	2	31	2	Dataset 3	NA	NA	NA	NA	0.045045	0.279279	0.018018	583.069	0.00857531	0.0531669	0.00343012
	14	66299962233defd8bb091be3	0	88	1	1	cell	polygon	NA	722.605	207.13	507.011	26327	4	252	5	10	2	Dataset 3	NA	NA	NA	NA	0.015873	0.0396825	0.0198413	1229.47	0.00325343	0.00813358	0.00406679
	14	66299966233defd8bb091be6	0	88	1	1	cell	polygon	NA	505.246	930.212	916.471	11010.4	0	25	1	10	2	Dataset 3	NA	NA	NA	NA	0	0.4	0.04	514.187	0	0.0194482	0.00194482
	14	66299975233defd8bb091be9	0	89	1	1	cell	polygon	NA	1258.66	316.471	196.25	62035.9	3	468	3	50	2	Dataset 3	NA	NA	NA	NA	0.00641026	0.106838	0.00641026	2897.08	0.00103553	0.0172588	0.00103553
	14	66299979233defd8bb091bec	0	89	1	1	cell	polygon	NA	692.792	410.301	626.892	15139.8	9	99	0	9	2	Dataset 3	NA	NA	NA	NA	0.0909091	0.0909091	0	707.027	0.0127294	0.0127294	0
	14	6629997c233defd8bb091bef	0	89	1	1	cell	polygon	NA	689.808	401.741	791.658	15026.7	6	78	3	6	2	Dataset 3	NA	NA	NA	NA	0.0769231	0.0769231	0.0384615	701.749	0.00855007	0.00855007	0.00427503
	14	66299982233defd8bb091bf2	0	91	1	1	cell	polygon	NA	445.796	553.851	835.879	14255.9	10	108	1	5	2	Dataset 3	NA	NA	NA	NA	0.0925926	0.0462963	0.00925926	665.75	0.0150207	0.00751033	0.00150207
	14	6629998c233defd8bb091bf5	0	93	1	1	cell	polygon	NA	546.934	60.8499	431.204	17300.1	21	107	0	29	2	Dataset 3	NA	NA	NA	NA	0.196262	0.271028	0	807.916	0.0259928	0.0358948	0
	14	66299990233defd8bb091bf8	0	93	1	1	cell	polygon	NA	750.342	138.988	573.256	17284.2	2	154	2	32	2	Dataset 3	NA	NA	NA	NA	0.012987	0.207792	0.012987	807.174	0.00247778	0.0396445	0.00247778
	14	66299995233defd8bb091bfb	0	93	1	1	cell	polygon	NA	850.496	113.454	616.301	17456.8	0	57	2	15	2	Dataset 3	NA	NA	NA	NA	0	0.263158	0.0350877	815.233	0	0.0183996	0.00245329
	14	66299999233defd8bb091bfe	0	93	1	1	cell	polygon	NA	995.875	206.575	792.806	28257.7	2	151	0	40	2	Dataset 3	NA	NA	NA	NA	0.013245	0.264901	0	1319.64	0.00151557	0.0303114	0
	14	6629999f233defd8bb091c01	0	93	1	1	cell	polygon	NA	1127.41	655.445	170.146	40115.6	1	91	3	40	2	Dataset 3	NA	NA	NA	NA	0.010989	0.43956	0.032967	1873.4	0.00053379	0.0213516	0.00160137
	14	662999a4233defd8bb091c04	0	93	1	1	cell	polygon	NA	870.687	577.342	97.6468	32502.6	0	56	1	32	2	Dataset 3	NA	NA	NA	NA	0	0.571429	0.0178571	1517.87	0	0.0210822	0.000658818
	14	662999a9233defd8bb091c07	0	95	1	1	cell	polygon	NA	516.164	130.539	411.96	14777.8	2	79	5	14	2	Dataset 3	NA	NA	NA	NA	0.0253165	0.177215	0.0632911	690.125	0.00289802	0.0202862	0.00724506
	14	662999ac233defd8bb091c0a	0	95	1	1	cell	polygon	NA	510.291	199.198	371.058	14432.5	1	96	4	16	2	Dataset 3	NA	NA	NA	NA	0.0104167	0.166667	0.0416667	673.997	0.00148369	0.023739	0.00593474
	14	662999b1233defd8bb091c0d	0	95	1	1	cell	polygon	NA	1066.83	583.411	260.007	55932.4	7	289	8	56	2	Dataset 3	NA	NA	NA	NA	0.0242215	0.193772	0.0276817	2612.04	0.00267989	0.0214392	0.00306274
	14	662999bf233defd8bb091c10	0	98	1	1	cell	polygon	NA	1020.47	413.836	427.603	32537.3	3	39	2	28	2	Dataset 3	NA	NA	NA	NA	0.0769231	0.717949	0.0512821	1519.49	0.00197435	0.0184272	0.00131623
	14	662999c5233defd8bb091c13	0	98	1	1	cell	polygon	NA	874.221	788.054	307.858	32739.4	0	22	0	32	2	Dataset 3	NA	NA	NA	NA	0	1.45455	0	1528.93	0	0.0209297	0
	14	662999d0233defd8bb091c16	0	99	1	1	cell	polygon	NA	1131.68	767.146	927.806	46740.3	6	93	9	14	2	Dataset 3	NA	NA	NA	NA	0.0645161	0.150538	0.0967742	2182.77	0.0027488	0.00641386	0.00412319
	14	662999d5233defd8bb091c19	0	99	1	1	cell	polygon	NA	1147.52	901.818	584.324	57773.8	0	82	12	19	2	Dataset 3	NA	NA	NA	NA	0	0.231707	0.146341	2698.04	0	0.00704216	0.00444768
	14	662999e5233defd8bb091c1c	0	101	1	1	cell	polygon	NA	551.488	59.0476	365.785	21507.8	1	64	0	19	2	Dataset 3	NA	NA	NA	NA	0.015625	0.296875	0	1004.42	0.000995604	0.0189165	0
	14	662999eb233defd8bb091c1f	0	101	1	1	cell	polygon	NA	927.415	867.796	279.118	26616	2	57	0	43	2	Dataset 3	NA	NA	NA	NA	0.0350877	0.754386	0	1242.97	0.00160905	0.0345947	0
	14	662999ef233defd8bb091c22	0	101	1	1	cell	polygon	NA	693.984	870.562	916.457	23838.7	1	27	0	46	2	Dataset 3	NA	NA	NA	NA	0.037037	1.7037	0	1113.27	0.000898255	0.0413197	0
	14	662999f5233defd8bb091c25	0	103	1	1	cell	polygon	NA	878.035	107.313	369.531	33991	13	227	3	85	2	Dataset 3	NA	NA	NA	NA	0.0572687	0.374449	0.0132159	1587.38	0.00818959	0.0535473	0.00188991
	14	662999fb233defd8bb091c28	0	104	1	1	cell	polygon	NA	1088.93	842.255	383.866	44245.6	3	71	0	43	2	Dataset 3	NA	NA	NA	NA	0.0422535	0.605634	0	2066.27	0.00145189	0.0208105	0
	14	66299a00233defd8bb091c2b	0	105	1	1	cell	polygon	NA	771.106	911.026	615.066	28183.9	0	107	2	51	2	Dataset 3	NA	NA	NA	NA	0	0.476636	0.0186916	1316.19	0	0.0387483	0.00151954
	14	66299a07233defd8bb091c2e	0	105	1	1	cell	polygon	NA	1259.84	856.352	227.08	27223.4	1	51	4	52	2	Dataset 3	NA	NA	NA	NA	0.0196078	1.01961	0.0784314	1271.33	0.000786575	0.0409019	0.0031463
	14	66299a0a233defd8bb091c31	0	106	1	1	cell	polygon	NA	356.799	799.552	453.262	8595.79	1	81	0	31	2	Dataset 3	NA	NA	NA	NA	0.0123457	0.382716	0	401.423	0.00249114	0.0772252	0
	14	66299a0f233defd8bb091c34	0	106	1	1	cell	polygon	NA	421.258	771.869	370.857	9868.91	0	55	0	23	2	Dataset 3	NA	NA	NA	NA	0	0.418182	0	460.878	0	0.0499047	0
	14	66299a15233defd8bb091c37	0	106	1	1	cell	polygon	NA	854.008	310.377	850.996	16994.6	7	72	2	30	2	Dataset 3	NA	NA	NA	NA	0.0972222	0.416667	0.0277778	793.648	0.00882003	0.0378001	0.00252001
	14	66299a1e233defd8bb091c3a	0	106	1	1	cell	polygon	NA	787.422	441.968	958.337	18558	2	115	5	26	2	Dataset 3	NA	NA	NA	NA	0.0173913	0.226087	0.0434783	866.66	0.00230771	0.0300002	0.00576927
	14	66299a22233defd8bb091c3d	0	106	1	1	cell	polygon	NA	693.232	97.2243	838.582	15891.8	4	62	0	28	2	Dataset 3	NA	NA	NA	NA	0.0645161	0.451613	0	742.148	0.00538976	0.0377283	0
	14	66299a25233defd8bb091c40	0	106	1	1	cell	polygon	NA	511.683	718.696	944.645	11186.1	2	34	0	2	2	Dataset 3	NA	NA	NA	NA	0.0588235	0.0588235	0	522.392	0.00382854	0.00382854	0
	14	66299a29233defd8bb091c43	0	106	1	1	cell	polygon	NA	829.872	805.943	867.511	16711.5	1	87	3	12	2	Dataset 3	NA	NA	NA	NA	0.0114943	0.137931	0.0344828	780.426	0.00128135	0.0153762	0.00384405
	14	66299a2f233defd8bb091c46	0	106	1	1	cell	polygon	NA	762.532	861.431	794.988	16218.3	1	81	3	17	2	Dataset 3	NA	NA	NA	NA	0.0123457	0.209877	0.037037	757.395	0.00132031	0.0224454	0.00396094
	14	66299a37233defd8bb091c49	0	107	1	1	cell	polygon	NA	1087.6	407.967	596.831	28385.1	7	346	5	61	2	Dataset 3	NA	NA	NA	NA	0.0202312	0.176301	0.0144509	1325.58	0.00528069	0.0460175	0.00377192
	14	66299a3b233defd8bb091c4c	0	107	1	1	cell	polygon	NA	562.381	110.829	747.59	13308	0	46	1	21	2	Dataset 3	NA	NA	NA	NA	0	0.456522	0.0217391	621.483	0	0.0337901	0.00160905
	14	66299a48233defd8bb091c4f	0	107	1	1	cell	polygon	NA	1756.02	353.166	866.5	37644.3	17	173	7	127	2	Dataset 3	NA	NA	NA	NA	0.0982659	0.734104	0.0404624	1757.99	0.00967014	0.0722416	0.00398182
	14	66299a51233defd8bb091c52	0	108	1	1	cell	polygon	NA	1361.52	448.385	425.71	52884.8	10	351	2	16	2	Dataset 3	NA	NA	NA	NA	0.02849	0.045584	0.00569801	2469.72	0.00404904	0.00647847	0.000809808
	14	66299a54233defd8bb091c55	0	108	1	1	cell	polygon	NA	428.368	631.853	142.158	12983.4	1	68	1	7	2	Dataset 3	NA	NA	NA	NA	0.0147059	0.102941	0.0147059	606.327	0.00164928	0.0115449	0.00164928
	14	66299a57233defd8bb091c58	0	108	1	1	cell	polygon	NA	584.348	726.146	70.5851	14295.3	0	54	0	4	2	Dataset 3	NA	NA	NA	NA	0	0.0740741	0	667.59	0	0.00599171	0
	14	66299a59233defd8bb091c5b	0	108	1	1	cell	polygon	NA	501.577	638.469	898.921	14532.8	0	95	1	29	2	Dataset 3	NA	NA	NA	NA	0	0.305263	0.0105263	678.68	0	0.04273	0.00147345
	14	66299a5c233defd8bb091c5e	0	108	1	1	cell	polygon	NA	505.24	706.344	950.494	13094.2	2	66	3	48	2	Dataset 3	NA	NA	NA	NA	0.030303	0.727273	0.0454545	611.501	0.00327064	0.0784954	0.00490596
	14	66299a5f233defd8bb091c61	0	108	1	1	cell	polygon	NA	394.767	588.361	973.023	10434.3	0	58	9	24	2	Dataset 3	NA	NA	NA	NA	0	0.413793	0.155172	487.281	0	0.0492528	0.0184698
	14	66299a66233defd8bb091c64	0	109	1	1	cell	polygon	NA	791.503	298.841	152.27	32359.1	21	214	1	88	2	Dataset 3	NA	NA	NA	NA	0.0981308	0.411215	0.0046729	1511.17	0.0138965	0.058233	0.000661739
	14	66299a6a233defd8bb091c67	0	109	1	1	cell	polygon	NA	550.888	61.1708	640.738	15432.8	0	123	0	42	2	Dataset 3	NA	NA	NA	NA	0	0.341463	0	720.71	0	0.0582759	0
	14	66299a6e233defd8bb091c6a	0	109	1	1	cell	polygon	NA	690.22	199.907	837.567	15540.6	10	103	2	36	2	Dataset 3	NA	NA	NA	NA	0.0970874	0.349515	0.0194175	725.748	0.0137789	0.049604	0.00275578
	14	66299a73233defd8bb091c6d	0	109	1	1	cell	polygon	NA	536.041	519.104	931.573	18988.5	12	113	2	35	2	Dataset 3	NA	NA	NA	NA	0.106195	0.309735	0.0176991	886.761	0.0135324	0.0394695	0.0022554
	14	66299a76233defd8bb091c70	0	109	1	1	cell	polygon	NA	532.705	690.298	677.902	14734	2	97	3	31	2	Dataset 3	NA	NA	NA	NA	0.0206186	0.319588	0.0309278	688.077	0.00290665	0.0450531	0.00435998
	14	66299a79233defd8bb091c73	0	109	1	1	cell	polygon	NA	509.449	816.155	562.368	11911.8	0	82	0	14	2	Dataset 3	NA	NA	NA	NA	0	0.170732	0	556.279	0	0.0251672	0
	14	66299a80233defd8bb091c76	0	110	1	1	cell	polygon	NA	1005.82	332.756	340.861	47391.7	15	357	2	61	2	Dataset 3	NA	NA	NA	NA	0.0420168	0.170868	0.00560224	2213.19	0.00677754	0.027562	0.000903673
	14	66299a84233defd8bb091c79	0	110	1	1	cell	polygon	NA	575.493	467.292	50.865	13504.7	2	34	1	28	2	Dataset 3	NA	NA	NA	NA	0.0588235	0.823529	0.0294118	630.671	0.00317123	0.0443972	0.00158561
	14	66299a8a233defd8bb091c7c	0	110	1	1	cell	polygon	NA	1004.98	677.904	98.6167	20061	6	90	0	17	2	Dataset 3	NA	NA	NA	NA	0.0666667	0.188889	0	936.85	0.00640444	0.0181459	0
	14	66299a91233defd8bb091c7f	0	111	1	1	cell	polygon	NA	946.037	342.296	920.631	20196.9	0	79	2	36	2	Dataset 3	NA	NA	NA	NA	0	0.455696	0.0253165	943.195	0	0.0381682	0.00212045
	14	66299a9b233defd8bb091c82	0	115	1	1	cell	polygon	NA	939.149	750.726	811.342	28381.3	0	88	0	24	2	Dataset 3	NA	NA	NA	NA	0	0.272727	0	1325.41	0	0.0181077	0
	14	66299aa1233defd8bb091c85	0	115	1	1	cell	polygon	NA	1141.3	824.639	805.653	25060.2	0	112	0	45	2	Dataset 3	NA	NA	NA	NA	0	0.401786	0	1170.31	0	0.0384514	0
	14	66299aa9233defd8bb091c88	0	116	1	1	cell	polygon	NA	1147.27	656.719	667.692	62356.6	7	436	7	40	2	Dataset 3	NA	NA	NA	NA	0.016055	0.0917431	0.016055	2912.05	0.0024038	0.013736	0.0024038
	14	66299aae233defd8bb091c8b	0	116	1	1	cell	polygon	NA	727.915	556.097	518.477	17576.1	0	146	3	26	2	Dataset 3	NA	NA	NA	NA	0	0.178082	0.0205479	820.804	0	0.0316762	0.00365495
	14	66299ab4233defd8bb091c8e	0	116	1	1	cell	polygon	NA	933.258	331.889	714.149	16910.9	1	98	1	18	2	Dataset 3	NA	NA	NA	NA	0.0102041	0.183673	0.0102041	789.739	0.00126624	0.0227923	0.00126624
	14	66299ab9233defd8bb091c91	0	116	1	1	cell	polygon	NA	1014.86	150.81	550.12	41412.2	22	329	4	33	2	Dataset 3	NA	NA	NA	NA	0.0668693	0.100304	0.0121581	1933.95	0.0113757	0.0170635	0.00206831
	14	66299abc233defd8bb091c94	0	116	1	1	cell	polygon	NA	406.268	38.895	679.812	11081.8	3	56	2	19	2	Dataset 3	NA	NA	NA	NA	0.0535714	0.339286	0.0357143	517.521	0.00579687	0.0367135	0.00386458
	14	66299ac2233defd8bb091c97	0	118	1	1	cell	polygon	NA	600.415	280.787	266.612	20971.1	9	163	75	43	2	Dataset 3	NA	NA	NA	NA	0.0552147	0.263804	0.460123	979.35	0.00918977	0.0439067	0.0765814
	14	66299ac6233defd8bb091c9a	0	118	1	1	cell	polygon	NA	735.103	401.925	114.452	32537.3	9	167	72	48	2	Dataset 3	NA	NA	NA	NA	0.0538922	0.287425	0.431138	1519.49	0.00592304	0.0315895	0.0473843
	14	66299aca233defd8bb091c9d	0	118	1	1	cell	polygon	NA	658.096	579.769	321.957	18154.7	1	157	1	20	2	Dataset 3	NA	NA	NA	NA	0.00636943	0.127389	0.00636943	847.825	0.00117949	0.0235898	0.00117949
	14	66299ace233defd8bb091ca0	0	118	1	1	cell	polygon	NA	611.736	575.205	382.335	15479.8	0	130	0	10	2	Dataset 3	NA	NA	NA	NA	0	0.0769231	0	722.905	0	0.0138331	0
	14	66299ad3233defd8bb091ca3	0	118	1	1	cell	polygon	NA	749.71	759.519	894.389	15675.6	1	74	3	36	2	Dataset 3	NA	NA	NA	NA	0.0135135	0.486486	0.0405405	732.051	0.00136602	0.0491769	0.00409807
	14	66299ae0233defd8bb091ca6	0	119	1	1	cell	polygon	NA	947.424	291.204	843.985	21123.1	2	121	4	29	2	Dataset 3	NA	NA	NA	NA	0.0165289	0.239669	0.0330579	986.448	0.00202748	0.0293984	0.00405495
	14	66299ae3233defd8bb091ca9	0	119	1	1	cell	polygon	NA	905.533	274.436	799.611	17464.6	1	110	2	23	2	Dataset 3	NA	NA	NA	NA	0.00909091	0.209091	0.0181818	815.599	0.00122609	0.0282001	0.00245219
	14	66299ae8233defd8bb091cac	0	119	1	1	cell	polygon	NA	1077.99	286.105	639.855	33688.4	10	385	0	55	2	Dataset 3	NA	NA	NA	NA	0.025974	0.142857	0	1573.25	0.00635627	0.0349595	0
	14	66299aed233defd8bb091caf	0	119	1	1	cell	polygon	NA	739.825	105.713	384.701	20314.8	15	117	1	18	2	Dataset 3	NA	NA	NA	NA	0.128205	0.153846	0.00854701	948.703	0.0158111	0.0189733	0.00105407
	14	66299af1233defd8bb091cb2	0	119	1	1	cell	polygon	NA	853.106	466.426	424.11	43421	7	232	0	59	2	Dataset 3	NA	NA	NA	NA	0.0301724	0.25431	0	2027.76	0.00345208	0.0290961	0
	14	66299afa233defd8bb091cb5	0	120	1	1	cell	polygon	NA	715.507	260.269	244.485	27078.4	15	183	0	60	2	Dataset 3	NA	NA	NA	NA	0.0819672	0.327869	0	1264.56	0.0118618	0.0474473	0
	14	66299afd233defd8bb091cb8	0	120	1	1	cell	polygon	NA	559.127	40.6478	274.25	15907.5	5	92	1	31	2	Dataset 3	NA	NA	NA	NA	0.0543478	0.336957	0.0108696	742.88	0.00673056	0.0417295	0.00134611
	14	66299b01233defd8bb091cbb	0	120	1	1	cell	polygon	NA	842.058	163.663	360.62	22466.5	18	198	0	68	2	Dataset 3	NA	NA	NA	NA	0.0909091	0.343434	0	1049.18	0.0171562	0.0648123	0
	14	66299b05233defd8bb091cbe	0	120	1	1	cell	polygon	NA	585.472	539.085	567.908	15587	0	191	1	51	2	Dataset 3	NA	NA	NA	NA	0	0.267016	0.0052356	727.912	0	0.0700634	0.00137379
	14	66299b0a233defd8bb091cc1	0	120	1	1	cell	polygon	NA	531.701	661.661	584.346	14869.8	0	135	2	41	2	Dataset 3	NA	NA	NA	NA	0	0.303704	0.0148148	694.422	0	0.0590419	0.0028801
	14	66299b13233defd8bb091cc4	0	121	1	1	cell	polygon	NA	1309.17	153.475	638.169	37564.4	31	268	9	37	2	Dataset 3	NA	NA	NA	NA	0.115672	0.13806	0.0335821	1754.26	0.0176713	0.0210915	0.00513038
	14	66299b18233defd8bb091cc7	0	121	1	1	cell	polygon	NA	811.598	212.079	798.703	22273.5	4	88	3	32	2	Dataset 3	NA	NA	NA	NA	0.0454545	0.363636	0.0340909	1040.17	0.00384551	0.0307641	0.00288413
	14	66299b1d233defd8bb091cca	0	121	1	1	cell	polygon	NA	857.395	666.262	824.506	26133.4	2	208	5	34	2	Dataset 3	NA	NA	NA	NA	0.00961538	0.163462	0.0240385	1220.43	0.00163877	0.027859	0.00409692
	14	66299b23233defd8bb091ccd	0	122	1	1	cell	polygon	NA	865.362	432.828	849.647	41997.7	16	215	10	34	2	Dataset 3	NA	NA	NA	NA	0.0744186	0.15814	0.0465116	1961.29	0.00815788	0.0173355	0.00509868
	14	66299b29233defd8bb091cd0	0	123	1	1	cell	polygon	NA	668.015	493.968	160.927	29815.8	5	114	1	31	2	Dataset 3	NA	NA	NA	NA	0.0438596	0.27193	0.00877193	1392.4	0.00359093	0.0222638	0.000718186
	14	66299b2d233defd8bb091cd3	0	123	1	1	cell	polygon	NA	951.974	456.709	342.744	34018.8	3	231	2	21	2	Dataset 3	NA	NA	NA	NA	0.012987	0.0909091	0.00865801	1588.68	0.00188836	0.0132185	0.00125891
	14	66299b3b233defd8bb091cd6	0	127	1	1	cell	polygon	NA	815.044	544.51	432.315	28583.2	1	193	2	57	2	Dataset 3	NA	NA	NA	NA	0.00518135	0.295337	0.0103627	1334.83	0.000749157	0.0427019	0.00149831
	14	66299b40233defd8bb091cd9	0	127	1	1	cell	polygon	NA	810.932	753.585	609.426	28547.1	0	51	2	22	2	Dataset 3	NA	NA	NA	NA	0	0.431373	0.0392157	1333.15	0	0.0165023	0.0015002
	14	66299b4a233defd8bb091cdc	0	129	1	1	cell	polygon	NA	1224.95	114.557	355.06	25417.4	4	159	0	54	2	Dataset 3	NA	NA	NA	NA	0.0251572	0.339623	0	1186.99	0.00336986	0.0454931	0
	14	66299b4e233defd8bb091cdf	0	129	1	1	cell	polygon	NA	827.446	155.014	70.4813	21964.7	5	58	3	42	2	Dataset 3	NA	NA	NA	NA	0.0862069	0.724138	0.0517241	1025.75	0.00487448	0.0409457	0.00292469
	14	66299b52233defd8bb091ce2	0	129	1	1	cell	polygon	NA	863.407	186.618	374.335	19818.2	11	154	0	37	2	Dataset 3	NA	NA	NA	NA	0.0714286	0.24026	0	925.509	0.0118854	0.039978	0
	14	66299b55233defd8bb091ce5	0	129	1	1	cell	polygon	NA	678.715	162.105	555.107	26468.5	11	165	2	41	2	Dataset 3	NA	NA	NA	NA	0.0666667	0.248485	0.0121212	1236.08	0.00889912	0.0331694	0.00161802
	14	66299b59233defd8bb091ce8	0	129	1	1	cell	polygon	NA	808.454	337.276	618.586	21166.5	4	122	4	24	2	Dataset 3	NA	NA	NA	NA	0.0327869	0.196721	0.0327869	988.475	0.00404664	0.0242798	0.00404664
	14	66299b67233defd8bb091ceb	0	135	1	1	cell	polygon	NA	676.663	279.474	240.443	26301.3	0	156	1	49	2	Dataset 3	NA	NA	NA	NA	0	0.314103	0.00641026	1228.27	0	0.0398935	0.000814154
	14	66299b70233defd8bb091cee	0	135	1	1	cell	polygon	NA	950.686	225.189	408.393	39651.1	12	237	1	27	2	Dataset 3	NA	NA	NA	NA	0.0506329	0.113924	0.00421941	1851.71	0.00648051	0.0145811	0.000540042
	14	66299b74233defd8bb091cf1	0	135	1	1	cell	polygon	NA	870.998	254.343	628.226	28771	8	212	2	40	2	Dataset 3	NA	NA	NA	NA	0.0377358	0.188679	0.00943396	1343.6	0.00595414	0.0297707	0.00148853
	14	66299b7c233defd8bb091cf4	0	136	1	1	cell	polygon	NA	949.941	358.37	335.207	25323.6	13	162	2	74	2	Dataset 3	NA	NA	NA	NA	0.0802469	0.45679	0.0123457	1182.61	0.0109926	0.0625733	0.00169117
	14	66299b80233defd8bb091cf7	0	136	1	1	cell	polygon	NA	891.877	176.16	176.008	21904.9	3	68	20	53	2	Dataset 3	NA	NA	NA	NA	0.0441176	0.779412	0.294118	1022.96	0.00293267	0.0518105	0.0195511
	14	66299b84233defd8bb091cfa	0	136	1	1	cell	polygon	NA	800.606	153.343	243.469	16428.3	5	76	7	29	2	Dataset 3	NA	NA	NA	NA	0.0657895	0.381579	0.0921053	767.203	0.00651718	0.0377996	0.00912405
	14	66299b89233defd8bb091cfd	0	136	1	1	cell	polygon	NA	903.623	76.693	698.789	26640.4	14	176	4	62	2	Dataset 3	NA	NA	NA	NA	0.0795455	0.352273	0.0227273	1244.11	0.0112531	0.049835	0.00321516
	14	66299b8e233defd8bb091d00	0	136	1	1	cell	polygon	NA	744.966	203.414	918.552	28747.5	1	81	1	48	2	Dataset 3	NA	NA	NA	NA	0.0123457	0.592593	0.0123457	1342.51	0.000744875	0.035754	0.000744875
	14	66299b92233defd8bb091d03	0	136	1	1	cell	polygon	NA	840	570.053	548.089	26246.2	3	154	3	66	2	Dataset 3	NA	NA	NA	NA	0.0194805	0.428571	0.0194805	1225.7	0.00244758	0.0538469	0.00244758
	14	66299b99233defd8bb091d06	0	136	1	1	cell	polygon	NA	978.111	683.416	632.017	32400.1	7	151	5	66	2	Dataset 3	NA	NA	NA	NA	0.0463576	0.437086	0.0331126	1513.08	0.00462632	0.0436195	0.00330451
	14	66299bad233defd8bb091d09	0	146	1	1	cell	polygon	NA	643.418	399.677	409.118	12472.9	1	104	3	2	2	Dataset 3	NA	NA	NA	NA	0.00961538	0.0192308	0.0288462	582.484	0.00171678	0.00343357	0.00515035
	14	66299bb2233defd8bb091d0c	0	146	1	1	cell	polygon	NA	908.782	343.836	339.094	25047.6	0	226	5	23	2	Dataset 3	NA	NA	NA	NA	0	0.10177	0.0221239	1169.72	0	0.0196628	0.00427451
	14	66299bb5233defd8bb091d0f	0	146	1	1	cell	polygon	NA	636.945	91.2489	528.54	17469.6	2	157	3	34	2	Dataset 3	NA	NA	NA	NA	0.0127389	0.216561	0.0191083	815.829	0.00245149	0.0416754	0.00367724
	14	66299bcf233defd8bb091d12	0	161	1	1	cell	polygon	NA	1029.53	715.101	625.03	49225.9	10	236	8	38	2	Dataset 3	NA	NA	NA	NA	0.0423729	0.161017	0.0338983	2298.85	0.00435	0.01653	0.00348
	14	66299bd3233defd8bb091d15	0	161	1	1	cell	polygon	NA	1107.16	717.747	334.551	40958.5	1	166	2	59	2	Dataset 3	NA	NA	NA	NA	0.0060241	0.355422	0.0120482	1912.76	0.000522804	0.0308455	0.00104561
	15	64f5fea5621563798dd7c709	0	200	0	0	DAPI_DMout blob, cell	polygon	NA	863.052	540.983	750.576	23361.7	0	42	1	51	5	Dataset 3	NA	NA	NA	NA	0	1.21429	0.0238095	1090.99	0	0.0467465	0.000916599
	15	64f5feb5621563798dd7c70c	0	198	0	0	DAPI_DMout blob, cell	polygon	NA	817.623	467.092	125.713	43347.3	2	339	187	137	5	Dataset 3	NA	NA	NA	NA	0.00589971	0.40413	0.551622	2024.32	0.000987988	0.0676771	0.0923768
	15	64f5febb621563798dd7c70f	0	198	0	0	DAPI_DMout blob, cell	polygon	NA	777.645	168.284	759.035	34333.7	2	133	122	70	5	Dataset 3	NA	NA	NA	NA	0.0150376	0.526316	0.917293	1603.39	0.00124736	0.0436576	0.076089
	15	64f5fec5621563798dd7c712	0	197	0	0	DAPI_DMout blob, cell	polygon	NA	1065.76	296.457	445.286	63279.4	53	249	205	199	5	Dataset 3	NA	NA	NA	NA	0.212851	0.799197	0.823293	2955.15	0.0179348	0.0673401	0.0693705
	15	64f5fed1621563798dd7c723	0	191	0	0	DAPI_DMout blob, cell	polygon	NA	726.269	264.713	573.733	23458.1	0	61	7	65	5	Dataset 3	NA	NA	NA	NA	0	1.06557	0.114754	1095.49	0	0.0593341	0.00638983
	15	64f5fedd621563798dd7c73a	0	188	0	0	DAPI_DMout blob, cell	polygon	NA	768.833	395.177	473.937	38737.4	9	297	128	67	5	Dataset 3	NA	NA	NA	NA	0.030303	0.225589	0.430976	1809.04	0.00497502	0.0370363	0.0707558
	15	64f5fefa621563798dd7c75b	0	185	0	0	DAPI_DMout blob, cell	polygon	NA	1187.66	750.014	201.422	72859.7	22	344	176	290	5	Dataset 3	NA	NA	NA	NA	0.0639535	0.843023	0.511628	3402.55	0.00646574	0.0852302	0.0517259
	15	64f5ff01621563798dd7c75e	0	185	0	0	DAPI_DMout blob, cell	polygon	NA	1125.94	792.544	543.107	74081.1	13	454	132	186	5	Dataset 3	NA	NA	NA	NA	0.0286344	0.409692	0.290749	3459.59	0.00375768	0.0537637	0.0381549
	15	64f5ff05621563798dd7c761	0	185	0	0	DAPI_DMout blob, cell	polygon	NA	1047.83	723.123	906.402	75792.7	0	189	97	129	5	Dataset 3	NA	NA	NA	NA	0	0.68254	0.513228	3539.52	0	0.0364456	0.0274048
	15	64f5ff0d621563798dd7c764	0	185	0	0	DAPI_DMout blob, cell	polygon	NA	1154.59	479.719	570.877	76490.1	87	527	152	161	5	Dataset 3	NA	NA	NA	NA	0.165085	0.305503	0.288425	3572.09	0.0243555	0.0450717	0.0425521
	15	64f5ff18621563798dd7c771	0	184	0	0	DAPI_DMout blob, cell	polygon	NA	809.154	126.857	416.117	39734	13	256	115	158	5	Dataset 3	NA	NA	NA	NA	0.0507812	0.617188	0.449219	1855.58	0.00700591	0.0851488	0.0619754
	15	64f5ff35621563798dd7c7b0	0	178	0	0	DAPI_DMout blob, cell	polygon	NA	1577.12	564.187	414.389	88779.9	40	737	274	219	5	Dataset 3	NA	NA	NA	NA	0.0542741	0.297151	0.371777	4146.02	0.0096478	0.0528217	0.0660874
	15	64f5ff3e621563798dd7c7b3	0	178	0	0	DAPI_DMout blob, cell	polygon	NA	1206.37	237.291	665.477	68915.3	70	417	193	214	5	Dataset 3	NA	NA	NA	NA	0.167866	0.513189	0.46283	3218.34	0.0217503	0.0664938	0.0599687
	15	64f5ff4a621563798dd7c7b6	0	178	0	0	DAPI_DMout blob, cell	polygon	NA	1303.39	558.386	905.005	85646.1	4	505	217	144	5	Dataset 3	NA	NA	NA	NA	0.00792079	0.285149	0.429703	3999.67	0.00100008	0.036003	0.0542545
	15	64f5ff59621563798dd7c7d7	0	175	0	0	DAPI_DMout blob, cell	polygon	NA	833.024	189.467	475.476	28206.6	96	245	55	124	5	Dataset 3	NA	NA	NA	NA	0.391837	0.506122	0.22449	1317.25	0.0728793	0.0941358	0.0417538
	15	64f5ff64621563798dd7c7da	0	175	0	0	DAPI_DMout blob, cell	polygon	NA	935.233	191.642	115.03	54193.7	17	244	170	148	5	Dataset 3	NA	NA	NA	NA	0.0696721	0.606557	0.696721	2530.85	0.00671712	0.0584785	0.0671712
	15	64f5ff87621563798dd7c873	0	160	0	0	DAPI_DMout blob, cell	polygon	NA	1232.87	211.024	162.628	49042.2	1	147	5	204	5	Dataset 3	NA	NA	NA	NA	0.00680272	1.38776	0.0340136	2290.27	0.000436629	0.0890724	0.00218315
	15	64f5ff8b621563798dd7c876	0	160	0	0	DAPI_DMout blob, cell	polygon	NA	669.154	403.402	732.589	25045.3	2	47	1	49	5	Dataset 3	NA	NA	NA	NA	0.0425532	1.04255	0.0212766	1169.62	0.00170996	0.041894	0.00085498
	15	64f5ff94621563798dd7c883	0	159	0	0	DAPI_DMout blob, cell	polygon	NA	1019.43	875.804	92.5399	66984.4	2	80	116	123	5	Dataset 3	NA	NA	NA	NA	0.025	1.5375	1.45	3128.17	0.000639351	0.0393201	0.0370824
	15	64f5ff9a621563798dd7c886	0	159	0	0	DAPI_DMout blob, cell	polygon	NA	1217.93	243.421	785.881	98059	16	363	116	78	5	Dataset 3	NA	NA	NA	NA	0.0440771	0.214876	0.319559	4579.35	0.00349394	0.017033	0.0253311
	15	64f5ffa5621563798dd7c89d	0	157	0	0	DAPI_DMout blob, cell	polygon	NA	1249.57	516.605	407.54	26390.1	0	89	9	141	5	Dataset 3	NA	NA	NA	NA	0	1.58427	0.101124	1232.42	0	0.114409	0.00730271
	15	64f5ffae621563798dd7c8aa	0	156	0	0	DAPI_DMout blob, cell	polygon	NA	873.763	262.573	594.86	45734.3	27	196	137	78	5	Dataset 3	NA	NA	NA	NA	0.137755	0.397959	0.69898	2135.79	0.0126417	0.0365204	0.0641449
	15	64f5ffcc621563798dd7c8b6	0	156	0	0	DAPI_DMout blob, cell	polygon	NA	748.081	819.266	753.193	30046.6	4	159	78	120	5	Dataset 3	NA	NA	NA	NA	0.0251572	0.754717	0.490566	1403.18	0.00285067	0.0855201	0.0555881
	15	64f5ffd4621563798dd7c8b9	0	156	0	0	DAPI_DMout blob, cell	polygon	NA	602.293	80.2371	833.489	26570.8	19	163	167	169	5	Dataset 3	NA	NA	NA	NA	0.116564	1.03681	1.02454	1240.85	0.015312	0.136196	0.134585
	15	64f5ffdd621563798dd7c8c6	0	155	0	0	DAPI_DMout blob, cell	polygon	NA	1088.3	563.022	618.926	45268.5	54	215	62	63	5	Dataset 3	NA	NA	NA	NA	0.251163	0.293023	0.288372	2114.04	0.0255435	0.0298008	0.0293278
	15	64f5ffe4621563798dd7c8c9	0	155	0	0	DAPI_DMout blob, cell	polygon	NA	1170.4	318.07	795.381	48754	44	250	82	99	5	Dataset 3	NA	NA	NA	NA	0.176	0.396	0.328	2276.81	0.0193253	0.0434818	0.0360153
	15	64f5ffea621563798dd7c8d6	0	154	0	0	DAPI_DMout blob, cell	polygon	NA	646.249	57.233	287.027	25693.6	47	121	76	100	5	Dataset 3	NA	NA	NA	NA	0.38843	0.826446	0.628099	1199.89	0.0391702	0.0833408	0.063339
	15	64f5ffef621563798dd7c8d9	0	154	0	0	DAPI_DMout blob, cell	polygon	NA	892.2	526.718	722.463	23968	0	47	3	61	5	Dataset 3	NA	NA	NA	NA	0	1.29787	0.0638298	1119.3	0	0.0544981	0.00268024
	15	64f60006621563798dd7c8e6	0	153	0	0	DAPI_DMout blob, cell	polygon	NA	897.422	296.253	623.155	57607.1	10	510	219	132	5	Dataset 3	NA	NA	NA	NA	0.0196078	0.258824	0.429412	2690.25	0.00371712	0.049066	0.081405
	15	64f6000b621563798dd7c8e9	0	153	0	0	DAPI_DMout blob, cell	polygon	NA	945.898	881.361	749.514	53493.2	2	347	311	187	5	Dataset 3	NA	NA	NA	NA	0.00576369	0.538905	0.896254	2498.13	0.000800598	0.0748559	0.124493
	15	64f60018621563798dd7c8ec	0	153	0	0	DAPI_DMout blob, cell	polygon	NA	985.697	480.302	671.715	44591.3	5	491	111	148	5	Dataset 3	NA	NA	NA	NA	0.0101833	0.301426	0.226069	2082.41	0.00240106	0.0710714	0.0533035
	15	64f60035621563798dd7c903	0	152	0	0	DAPI_DMout blob, cell	polygon	NA	1008.08	229.955	664.62	59269	11	512	159	122	5	Dataset 3	NA	NA	NA	NA	0.0214844	0.238281	0.310547	2767.86	0.00397419	0.0440773	0.057445
	15	64f6003c621563798dd7c906	0	152	0	0	DAPI_DMout blob, cell	polygon	NA	790.024	478.849	360.32	41151.5	23	476	143	98	5	Dataset 3	NA	NA	NA	NA	0.0483193	0.205882	0.30042	1921.77	0.0119681	0.0509945	0.0744104
	15	64f60041621563798dd7c909	0	152	0	0	DAPI_DMout blob, cell	polygon	NA	946.904	108.804	275.126	43805.6	36	431	126	99	5	Dataset 3	NA	NA	NA	NA	0.0835267	0.229698	0.292343	2045.72	0.0175977	0.0483937	0.061592
	15	64f6004b621563798dd7c916	0	151	0	0	DAPI_DMout blob, cell	polygon	NA	1043.44	782.977	539.768	41992.9	4	314	113	173	5	Dataset 3	NA	NA	NA	NA	0.0127389	0.550955	0.359873	1961.07	0.00203971	0.0882173	0.0576217
	15	64f60054621563798dd7c919	0	151	0	0	DAPI_DMout blob, cell	polygon	NA	903.715	520.734	135.401	33299	34	236	85	117	5	Dataset 3	NA	NA	NA	NA	0.144068	0.495763	0.360169	1555.06	0.0218641	0.0752382	0.0546602
	15	64f6005b621563798dd7c91c	0	151	0	0	DAPI_DMout blob, cell	polygon	NA	1001.83	170.032	257.872	52485.8	110	318	104	127	5	Dataset 3	NA	NA	NA	NA	0.345912	0.399371	0.327044	2451.09	0.0448781	0.0518138	0.0424302
	15	64f60064621563798dd7c929	0	150	0	0	DAPI_DMout blob, cell	polygon	NA	963.262	224.459	572.25	55015.5	39	340	126	345	5	Dataset 3	NA	NA	NA	NA	0.114706	1.01471	0.370588	2569.22	0.0151797	0.134282	0.049042
	15	64f60070621563798dd7c954	0	148	0	0	DAPI_DMout blob, cell	polygon	NA	762.596	587.943	231.434	19569.9	2	40	3	50	5	Dataset 3	NA	NA	NA	NA	0.05	1.25	0.075	913.914	0.00218839	0.0547098	0.00328259
	15	64f6008e621563798dd7c9bb	0	136	0	0	DAPI_DMout blob, cell	polygon	NA	1370.1	459.302	786.301	41022.8	20	143	59	59	5	Dataset 3	NA	NA	NA	NA	0.13986	0.412587	0.412587	1915.76	0.0104397	0.0307971	0.0307971
	15	64f6009a621563798dd7c9c8	0	135	0	0	DAPI_DMout blob, cell	polygon	NA	948.902	283.538	650.457	39701	2	213	84	124	5	Dataset 3	NA	NA	NA	NA	0.00938967	0.58216	0.394366	1854.04	0.00107873	0.0668811	0.0453066
	15	64f6009d621563798dd7c9cb	0	135	0	0	DAPI_DMout blob, cell	polygon	NA	871.688	458.247	924.296	47705.2	0	137	103	136	5	Dataset 3	NA	NA	NA	NA	0	0.992701	0.751825	2227.83	0	0.0610458	0.0462332
	15	64f600a4621563798dd7c9ce	0	135	0	0	DAPI_DMout blob, cell	polygon	NA	1050.3	741.217	638.629	58654	5	205	177	114	5	Dataset 3	NA	NA	NA	NA	0.0243902	0.556098	0.863415	2739.14	0.00182539	0.0416189	0.0646188
	15	64f600b3621563798dd7c9d1	0	135	0	0	DAPI_DMout blob, cell	polygon	NA	866.267	571.569	264.483	42523.6	4	156	69	73	5	Dataset 3	NA	NA	NA	NA	0.025641	0.467949	0.442308	1985.85	0.00201425	0.03676	0.0347458
	15	64f600bf621563798dd7c9e8	0	133	0	0	DAPI_DMout blob, cell	polygon	NA	937.395	712.974	63.0903	45988.3	0	166	33	151	5	Dataset 3	NA	NA	NA	NA	0	0.909639	0.198795	2147.65	0	0.0703093	0.0153656
	15	64f600c8621563798dd7c9f5	0	132	0	0	DAPI_DMout blob, cell	polygon	NA	1032.73	115.441	389.666	59448.1	2	165	104	83	5	Dataset 3	NA	NA	NA	NA	0.0121212	0.50303	0.630303	2776.23	0.000720402	0.0298967	0.0374609
	15	64f600d1621563798dd7ca02	0	131	0	0	DAPI_DMout blob, cell	polygon	NA	870.944	263.31	343.408	55096.7	7	529	98	353	5	Dataset 3	NA	NA	NA	NA	0.0132325	0.667297	0.185255	2573.01	0.00272055	0.137193	0.0380876
	15	64f600da621563798dd7ca05	0	131	0	0	DAPI_DMout blob, cell	polygon	NA	1089.51	246.048	588.842	68652.2	5	302	67	296	5	Dataset 3	NA	NA	NA	NA	0.0165563	0.980132	0.221854	3206.06	0.00155955	0.0923252	0.0208979
	15	64f600df621563798dd7ca08	0	131	0	0	DAPI_DMout blob, cell	polygon	NA	957.19	852.37	127.715	65702.8	1	72	52	109	5	Dataset 3	NA	NA	NA	NA	0.0138889	1.51389	0.722222	3068.32	0.000325911	0.0355243	0.0169474
	15	64f600e2621563798dd7ca0b	0	131	0	0	DAPI_DMout blob, cell	polygon	NA	859.855	148.665	908.168	53546.4	2	148	5	211	5	Dataset 3	NA	NA	NA	NA	0.0135135	1.42568	0.0337838	2500.62	0.000799803	0.0843792	0.00199951
	15	64f600f4621563798dd7ca40	0	126	0	0	DAPI_DMout blob, cell	polygon	NA	1244.33	783.3	335.957	57237.7	8	286	73	105	5	Dataset 3	NA	NA	NA	NA	0.027972	0.367133	0.255245	2673	0.00299289	0.0392817	0.0273101
	15	64f600fa621563798dd7ca43	0	126	0	0	DAPI_DMout blob, cell	polygon	NA	1055.2	515.816	747.631	41993.2	28	231	112	54	5	Dataset 3	NA	NA	NA	NA	0.121212	0.233766	0.484848	1961.08	0.0142778	0.0275358	0.0571114
	15	64f6010b621563798dd7ca6e	0	122	0	0	DAPI_DMout blob, cell	polygon	NA	1184.56	325.211	865.87	43369.3	7	211	4	157	5	Dataset 3	NA	NA	NA	NA	0.0331754	0.744076	0.0189573	2025.35	0.0034562	0.0775175	0.00197497
	15	64f60115621563798dd7ca85	0	120	0	0	DAPI_DMout blob, cell	polygon	NA	1062.13	604.609	522.106	69568.9	5	870	268	121	5	Dataset 3	NA	NA	NA	NA	0.00574713	0.13908	0.308046	3248.87	0.001539	0.0372438	0.0824903
	15	64f60120621563798dd7ca88	0	120	0	0	DAPI_DMout blob, cell	polygon	NA	789.956	420.108	713.298	42479.8	9	512	69	141	5	Dataset 3	NA	NA	NA	NA	0.0175781	0.275391	0.134766	1983.81	0.00453674	0.0710755	0.0347816
	15	64f60127621563798dd7ca8b	0	120	0	0	DAPI_DMout blob, cell	polygon	NA	1124.51	389.23	230.226	68374.9	21	505	140	116	5	Dataset 3	NA	NA	NA	NA	0.0415842	0.229703	0.277228	3193.11	0.00657667	0.0363283	0.0438444
	15	64f6014d621563798dd7cad4	0	113	0	0	DAPI_DMout blob, cell	polygon	NA	930.371	231.746	689.998	32358.1	0	23	1	55	5	Dataset 3	NA	NA	NA	NA	0	2.3913	0.0434783	1511.12	0	0.0363968	0.00066176
	15	64f60161621563798dd7caf5	0	111	0	0	DAPI_DMout blob, cell	polygon	NA	853.633	110.715	417.713	49723.6	2	380	112	319	5	Dataset 3	NA	NA	NA	NA	0.00526316	0.839474	0.294737	2322.09	0.000861292	0.137376	0.0482324
	15	64f60167621563798dd7caf8	0	111	0	0	DAPI_DMout blob, cell	polygon	NA	936.059	410.127	296.63	50434.3	12	329	95	219	5	Dataset 3	NA	NA	NA	NA	0.0364742	0.665653	0.288754	2355.28	0.00509493	0.0929824	0.0403348
	15	64f6016d621563798dd7cafb	0	111	0	0	DAPI_DMout blob, cell	polygon	NA	800.885	953.923	822.858	31449.9	0	7	37	99	5	Dataset 3	NA	NA	NA	NA	0	14.1429	5.28571	1468.71	0	0.0674061	0.0251922
	15	64f60180621563798dd7cb3a	0	104	0	0	DAPI_DMout blob, cell	polygon	NA	887.388	207.122	911.651	44403.4	31	220	79	115	5	Dataset 3	NA	NA	NA	NA	0.140909	0.522727	0.359091	2073.64	0.0149496	0.0554581	0.0380973
	15	64f60189621563798dd7cb3d	0	104	0	0	DAPI_DMout blob, cell	polygon	NA	1487.58	488.115	690.504	89186.5	27	790	132	120	5	Dataset 3	NA	NA	NA	NA	0.0341772	0.151899	0.167089	4165.01	0.00648258	0.0288115	0.0316926
	15	64f60195621563798dd7cb54	0	102	0	0	DAPI_DMout blob, cell	polygon	NA	779.04	66.7309	591.426	20652.8	1	64	5	65	5	Dataset 3	NA	NA	NA	NA	0.015625	1.01562	0.078125	964.484	0.00103682	0.0673935	0.00518412
	15	64f601a6621563798dd7cb89	0	97	0	0	DAPI_DMout blob, cell	polygon	NA	1002.75	467.123	238.811	61005.7	5	741	127	159	5	Dataset 3	NA	NA	NA	NA	0.00674764	0.214575	0.17139	2848.97	0.00175502	0.0558097	0.0445776
	15	64f601ac621563798dd7cb8c	0	97	0	0	DAPI_DMout blob, cell	polygon	NA	1201.61	420.019	638.409	62691.3	12	982	78	194	5	Dataset 3	NA	NA	NA	NA	0.01222	0.197556	0.0794297	2927.69	0.0040988	0.0662639	0.0266422
	15	64f601b5621563798dd7cb8f	0	97	0	0	DAPI_DMout blob, cell	polygon	NA	1168.98	207.354	631.783	57357.8	8	440	237	209	5	Dataset 3	NA	NA	NA	NA	0.0181818	0.475	0.538636	2678.61	0.00298662	0.0780255	0.0884787
	15	64f601c6621563798dd7cb92	0	97	0	0	DAPI_DMout blob, cell	polygon	NA	1064.2	780.063	451.788	66115.3	7	556	125	85	5	Dataset 3	NA	NA	NA	NA	0.0125899	0.152878	0.22482	3087.58	0.00226714	0.0275296	0.0404847
	15	64f601e4621563798dd7cc03	0	86	0	0	DAPI_DMout blob, cell	polygon	NA	1226.11	335.326	527.242	62080.3	15	491	94	58	5	Dataset 3	NA	NA	NA	NA	0.0305499	0.118126	0.191446	2899.15	0.00517393	0.0200059	0.0324233
	15	64f601ea621563798dd7cc06	0	86	0	0	DAPI_DMout blob, cell	polygon	NA	1126.65	212.843	876.069	49910	2	236	174	85	5	Dataset 3	NA	NA	NA	NA	0.00847458	0.360169	0.737288	2330.8	0.000858075	0.0364682	0.0746525
	15	64f601f3621563798dd7cc09	0	86	0	0	DAPI_DMout blob, cell	polygon	NA	1461.7	610.126	208.708	68030.4	0	338	143	168	5	Dataset 3	NA	NA	NA	NA	0	0.497041	0.423077	3177.02	0	0.0528797	0.0450107
	15	64f601fa621563798dd7cc16	0	85	0	0	DAPI_DMout blob, cell	polygon	NA	868.223	441.361	525.093	47830.4	31	324	26	57	5	Dataset 3	NA	NA	NA	NA	0.095679	0.175926	0.0802469	2233.68	0.0138784	0.0255184	0.01164
	15	64f601fd621563798dd7cc19	0	85	0	0	DAPI_DMout blob, cell	polygon	NA	867.52	171.386	358.655	57556.6	7	228	38	83	5	Dataset 3	NA	NA	NA	NA	0.0307018	0.364035	0.166667	2687.9	0.00260427	0.0308792	0.0141375
	15	64f60201621563798dd7cc1c	0	85	0	0	DAPI_DMout blob, cell	polygon	NA	843.184	281.976	122.076	42305.5	10	166	89	103	5	Dataset 3	NA	NA	NA	NA	0.060241	0.620482	0.536145	1975.67	0.00506158	0.0521343	0.045048
	15	64f60227621563798dd7cc97	0	73	0	0	DAPI_DMout blob, cell	polygon	NA	1033.02	481.968	652.99	53135.5	14	425	128	134	5	Dataset 3	NA	NA	NA	NA	0.0329412	0.315294	0.301176	2481.43	0.00564192	0.0540012	0.0515832
	15	64f6022e621563798dd7cc9a	0	73	0	0	DAPI_DMout blob, cell	polygon	NA	940.786	71.3446	180.913	50486.4	42	130	41	143	5	Dataset 3	NA	NA	NA	NA	0.323077	1.1	0.315385	2357.71	0.0178139	0.060652	0.0173897
	15	64f60236621563798dd7cc9d	0	73	0	0	DAPI_DMout blob, cell	polygon	NA	1081.85	618.104	225.241	49848.1	14	340	63	84	5	Dataset 3	NA	NA	NA	NA	0.0411765	0.247059	0.185294	2327.91	0.00601399	0.0360839	0.0270629
	15	64f60243621563798dd7ccb4	0	71	0	0	DAPI_DMout blob, cell	polygon	NA	964.191	686.808	457.742	52751.8	28	454	77	103	5	Dataset 3	NA	NA	NA	NA	0.061674	0.226872	0.169604	2463.51	0.0113659	0.0418103	0.0312562
	15	64f60247621563798dd7ccb7	0	71	0	0	DAPI_DMout blob, cell	polygon	NA	917.45	959.031	858.821	56190.9	0	20	45	84	5	Dataset 3	NA	NA	NA	NA	0	4.2	2.25	2624.12	0	0.0320108	0.0171486
	15	64f6024f621563798dd7ccc4	0	70	0	0	DAPI_DMout blob, cell	polygon	NA	926.379	413.14	151.686	55570.6	46	391	213	214	5	Dataset 3	NA	NA	NA	NA	0.117647	0.547315	0.544757	2595.15	0.0177254	0.0824616	0.0820763
	15	64f60264621563798dd7ccc7	0	70	0	0	DAPI_DMout blob, cell	polygon	NA	765.412	707.176	961.997	31069.3	1	94	110	178	5	Dataset 3	NA	NA	NA	NA	0.0106383	1.89362	1.17021	1450.94	0.00068921	0.122679	0.0758131
	15	64f6026e621563798dd7ccd4	0	69	0	0	DAPI_DMout blob, cell	polygon	NA	901.757	623.386	647.45	44086	13	137	168	95	5	Dataset 3	NA	NA	NA	NA	0.0948905	0.693431	1.22628	2058.82	0.0063143	0.046143	0.0816002
	15	64f60283621563798dd7ccd7	0	69	0	0	DAPI_DMout blob, cell	polygon	NA	748.647	110.925	766.024	34220.9	21	160	86	82	5	Dataset 3	NA	NA	NA	NA	0.13125	0.5125	0.5375	1598.11	0.0131405	0.0513105	0.0538134
	15	64f6028d621563798dd7ccee	0	67	0	0	DAPI_DMout blob, cell	polygon	NA	1128.32	780.288	213.033	77549.3	55	250	54	382	5	Dataset 3	NA	NA	NA	NA	0.22	1.528	0.216	3621.55	0.0151869	0.10548	0.0149107
	15	64f60293621563798dd7ccf1	0	67	0	0	DAPI_DMout blob, cell	polygon	NA	954.469	196.055	125.105	55977.9	15	211	32	81	5	Dataset 3	NA	NA	NA	NA	0.07109	0.383886	0.151659	2614.17	0.00573796	0.030985	0.012241
	15	64f602b7621563798dd7cd03	0	66	0	0	DAPI_DMout blob, cell	polygon	NA	1306.61	233.583	586.244	110236	48	596	228	194	5	Dataset 3	NA	NA	NA	NA	0.0805369	0.325503	0.38255	5148.02	0.00932397	0.0376844	0.0442888
	15	64f602bc621563798dd7cd06	0	66	0	0	DAPI_DMout blob, cell	polygon	NA	986.577	557.492	872.519	49295.5	6	267	93	152	5	Dataset 3	NA	NA	NA	NA	0.0224719	0.569288	0.348315	2302.1	0.00260631	0.0660266	0.0403979
	15	64f602c7621563798dd7cd13	0	65	0	0	DAPI_DMout blob, cell	polygon	NA	1010.45	288.247	917.063	58736	4	63	37	82	5	Dataset 3	NA	NA	NA	NA	0.0634921	1.30159	0.587302	2742.97	0.00145827	0.0298946	0.013489
	15	64f602e8621563798dd7cd70	0	56	0	0	DAPI_DMout blob, cell	polygon	NA	1612.43	652.3	598.219	121428	18	506	132	183	5	Dataset 3	NA	NA	NA	NA	0.0355731	0.36166	0.26087	5670.67	0.00317423	0.0322713	0.0232777
	15	64f602f0621563798dd7cd73	0	56	0	0	DAPI_DMout blob, cell	polygon	NA	1338.53	330.583	630.611	108879	28	525	160	151	5	Dataset 3	NA	NA	NA	NA	0.0533333	0.287619	0.304762	5084.63	0.00550679	0.0296973	0.0314674
	15	64f60340621563798dd7cd9e	0	52	0	0	DAPI_DMout blob, cell	polygon	NA	1066.73	367.908	268.053	60943.3	4	470	227	112	5	Dataset 3	NA	NA	NA	NA	0.00851064	0.238298	0.482979	2846.05	0.00140545	0.0393527	0.0797596
	15	64f6034c621563798dd7cdbf	0	50	0	0	DAPI_DMout blob, cell	polygon	NA	820.327	81.6524	147.232	22546.8	2	45	1	70	5	Dataset 3	NA	NA	NA	NA	0.0444444	1.55556	0.0222222	1052.93	0.00189946	0.0664809	0.000949728
	15	64f60355621563798dd7cdc2	0	49	0	0	DAPI_DMout blob, cell	polygon	NA	1122.82	407.76	596.941	76492	4	274	21	310	5	Dataset 3	NA	NA	NA	NA	0.0145985	1.13139	0.0766423	3572.17	0.00111977	0.0867819	0.00587877
	15	64f60368621563798dd7cded	0	45	0	0	DAPI_DMout blob, cell	polygon	NA	842.847	332.374	845.279	45109	11	232	53	145	5	Dataset 3	NA	NA	NA	NA	0.0474138	0.625	0.228448	2106.59	0.0052217	0.0688315	0.0251591
	15	64f60372621563798dd7cdf0	0	45	0	0	DAPI_DMout blob, cell	polygon	NA	1052.51	500.314	548.39	59057.1	24	570	126	137	5	Dataset 3	NA	NA	NA	NA	0.0421053	0.240351	0.221053	2757.97	0.00870206	0.0496743	0.0456858
	15	64f60377621563798dd7cdf3	0	45	0	0	DAPI_DMout blob, cell	polygon	NA	835.274	682.315	308.665	51234.9	17	249	96	120	5	Dataset 3	NA	NA	NA	NA	0.0682731	0.481928	0.385542	2392.67	0.00710503	0.0501532	0.0401225
	15	64f60385621563798dd7ce00	0	44	0	0	DAPI_DMout blob, cell	polygon	NA	1129.51	165.024	572.451	48363.9	33	253	47	111	5	Dataset 3	NA	NA	NA	NA	0.130435	0.438735	0.185771	2258.6	0.0146108	0.0491456	0.0208094
	15	64f6038c621563798dd7ce03	0	44	0	0	DAPI_DMout blob, cell	polygon	NA	946.734	511.313	531.958	45260.4	33	376	71	138	5	Dataset 3	NA	NA	NA	NA	0.087766	0.367021	0.18883	2113.66	0.0156127	0.0652896	0.033591
	15	64f60393621563798dd7ce06	0	44	0	0	DAPI_DMout blob, cell	polygon	NA	960.215	652.921	523.421	40930.7	15	338	107	101	5	Dataset 3	NA	NA	NA	NA	0.0443787	0.298817	0.316568	1911.46	0.00784739	0.0528391	0.055978
	15	64f6039b621563798dd7ce13	0	43	0	0	DAPI_DMout blob, cell	polygon	NA	1060.25	457.138	840.853	54360.7	3	637	84	41	5	Dataset 3	NA	NA	NA	NA	0.00470958	0.0643642	0.131868	2538.64	0.00118173	0.0161504	0.0330885
	15	64f603a4621563798dd7ce20	0	42	0	0	DAPI_DMout blob, cell	polygon	NA	575.356	189.663	391.498	18099.5	4	39	0	89	5	Dataset 3	NA	NA	NA	NA	0.102564	2.28205	0	845.247	0.00473235	0.105295	0
	15	64f603ae621563798dd7ce23	0	42	0	0	DAPI_DMout blob, cell	polygon	NA	859.432	271.063	117.019	53242.3	10	291	229	170	5	Dataset 3	NA	NA	NA	NA	0.0343643	0.584192	0.786942	2486.41	0.00402186	0.0683716	0.0921005
	15	64f603c5621563798dd7ce94	0	31	0	0	DAPI_DMout blob, cell	polygon	NA	1474.21	209.784	896.027	97990.9	28	379	150	141	5	Dataset 3	NA	NA	NA	NA	0.0738786	0.372032	0.395778	4576.17	0.00611865	0.0308118	0.0327785
	15	64f603ce621563798dd7cea1	0	30	0	0	DAPI_DMout blob, cell	polygon	NA	1310.09	198.816	854.371	87217.8	4	193	108	80	5	Dataset 3	NA	NA	NA	NA	0.0207254	0.414508	0.559585	4073.07	0.00098206	0.0196412	0.0265156
	15	64f603d7621563798dd7cea4	0	30	0	0	DAPI_DMout blob, cell	polygon	NA	1137.17	511.375	670.303	80404.4	7	384	152	75	5	Dataset 3	NA	NA	NA	NA	0.0182292	0.195312	0.395833	3754.89	0.00186424	0.019974	0.0404806
	15	64f603eb621563798dd7cee3	0	24	0	0	DAPI_DMout blob, cell	polygon	NA	1108.49	783.457	882.918	66965.8	1	149	117	182	5	Dataset 3	NA	NA	NA	NA	0.00671141	1.22148	0.785235	3127.3	0.000319765	0.0581972	0.0374125
	15	64f603ef621563798dd7cee6	0	24	0	0	DAPI_DMout blob, cell	polygon	NA	1294.34	576.456	524.333	126276	102	610	179	181	5	Dataset 3	NA	NA	NA	NA	0.167213	0.296721	0.293443	5897.09	0.0172967	0.0306931	0.0303539
	15	64f603f5621563798dd7cee9	0	24	0	0	DAPI_DMout blob, cell	polygon	NA	1052.34	678.12	36.5725	53264	0	130	107	107	5	Dataset 3	NA	NA	NA	NA	0	0.823077	0.823077	2487.43	0	0.0430163	0.0430163
	15	64f603fb621563798dd7ceec	0	24	0	0	DAPI_DMout blob, cell	polygon	NA	689.673	345.423	145.362	18029.2	0	55	0	47	5	Dataset 3	NA	NA	NA	NA	0	0.854545	0	841.965	0	0.0558218	0
	15	64f6041d621563798dd7cf03	0	22	0	0	DAPI_DMout blob, cell	polygon	NA	1294.11	435.977	840.08	51469	0	58	2	100	5	Dataset 3	NA	NA	NA	NA	0	1.72414	0.0344828	2403.6	0	0.0416042	0.000832084
	15	64f60441621563798dd7cfba	0	4	0	0	DAPI_DMout blob, cell	polygon	NA	502.927	395.486	563.993	16418.9	1	103	26	59	5	Dataset 3	NA	NA	NA	NA	0.00970874	0.572816	0.252427	766.764	0.00130418	0.0769468	0.0339087
	15	64f6044e621563798dd7cfd1	0	2	0	0	DAPI_DMout blob, cell	polygon	NA	980.689	911.989	240.151	51712.5	0	53	56	60	5	Dataset 3	NA	NA	NA	NA	0	1.13208	1.0566	2414.97	0	0.024845	0.0231887
	15	64f60454621563798dd7cfde	0	1	0	0	DAPI_DMout blob, cell	polygon	NA	941.368	779.32	869.862	66602	0	15	24	122	5	Dataset 3	NA	NA	NA	NA	0	8.13333	1.6	3110.31	0	0.0392244	0.00771627
	15	64f60459621563798dd7cfe1	0	1	0	0	DAPI_DMout blob, cell	polygon	NA	938.935	87.4058	356.745	50188	4	318	80	49	5	Dataset 3	NA	NA	NA	NA	0.0125786	0.154088	0.251572	2343.78	0.00170664	0.0209064	0.0341329
	15	64f60465621563798dd7cfee	0	0	0	0	DAPI_DMout blob, cell	polygon	NA	916.293	409.383	74.1834	54439.7	1	274	95	73	5	Dataset 3	NA	NA	NA	NA	0.00364964	0.266423	0.346715	2542.33	0.00039334	0.0287138	0.0373673
	15	64f620e1621563798de5b0fe	0	1	0	0	DAPI_DMout blob, cell	polygon	NA	NA	NA	NA	NA	0	155	34	103	5	Dataset 3	NA	NA	NA	NA	0	0.664516	0.219355	NA	NA	NA	NA
	16	64f623af621563798de5b684	0	4	0	0	DAPI_DMout blob, cell	polygon	NA	921.98	313.503	795.581	23610.7	0	98	4	4	6	Dataset 3	NA	NA	NA	NA	0	0.0408163	0.0408163	1102.62	0	0.00362772	0.00362772
	16	64f623dc621563798de5bc56	0	7	0	0	DAPI_DMout blob, cell	polygon	NA	846.968	456.067	96.1238	21846.2	0	65	0	0	6	Dataset 3	NA	NA	NA	NA	0	0	0	1020.22	0	0	0
	16	64f6249d621563798de5bd3a	0	9	0	0	DAPI_DMout blob, cell	polygon	NA	2024.56	392.106	361.759	85997.7	1	427	2	6	6	Dataset 3	NA	NA	NA	NA	0.00234192	0.0140515	0.00468384	4016.09	0.000248998	0.00149399	0.000497996
	16	64f624a0621563798de5bd3d	0	9	0	0	DAPI_DMout blob, cell	polygon	NA	870.177	752.298	955.806	37988.7	0	49	0	3	6	Dataset 3	NA	NA	NA	NA	0	0.0612245	0	1774.07	0	0.00169102	0
	16	64f624af621563798de5bd54	0	11	0	0	DAPI_DMout blob, cell	polygon	NA	1085.16	108.247	362.296	44773.2	0	199	1	5	6	Dataset 3	NA	NA	NA	NA	0	0.0251256	0.00502513	2090.91	0	0.00239131	0.000478261
	16	64f624b5621563798de5bd61	0	12	0	0	DAPI_DMout blob, cell	polygon	NA	771.828	92.9912	543.809	37838.8	2	277	7	9	6	Dataset 3	NA	NA	NA	NA	0.00722022	0.032491	0.0252708	1767.07	0.00113181	0.00509317	0.00396135
	16	64f624c1621563798de5bd96	0	17	0	0	DAPI_DMout blob, cell	polygon	NA	774.89	410.348	281.715	21850.5	1	180	4	14	6	Dataset 3	NA	NA	NA	NA	0.00555556	0.0777778	0.0222222	1020.42	0.000979988	0.0137198	0.00391995
	16	64f624c8621563798de5bda3	0	18	0	0	DAPI_DMout blob, cell	polygon	NA	758.963	228.579	746.918	28644.7	2	76	4	2	6	Dataset 3	NA	NA	NA	NA	0.0263158	0.0263158	0.0526316	1337.71	0.0014951	0.0014951	0.00299019
	16	64f624cd621563798de5bda6	0	18	0	0	DAPI_DMout blob, cell	polygon	NA	839.714	483.634	868.062	32546.8	0	98	6	4	6	Dataset 3	NA	NA	NA	NA	0	0.0408163	0.0612245	1519.94	0	0.00263169	0.00394753
	16	64f624d2621563798de5bda9	0	18	0	0	DAPI_DMout blob, cell	polygon	NA	832.524	245.178	895.612	37038.2	4	118	4	10	6	Dataset 3	NA	NA	NA	NA	0.0338983	0.0847458	0.0338983	1729.68	0.00231256	0.0057814	0.00231256
	16	64f624d8621563798de5bdb6	0	19	0	0	DAPI_DMout blob, cell	polygon	NA	1014.06	385.74	890.939	64380.7	30	316	78	18	6	Dataset 3	NA	NA	NA	NA	0.0949367	0.056962	0.246835	3006.58	0.00997812	0.00598687	0.0259431
	16	64f624e1621563798de5bdcd	0	21	0	0	DAPI_DMout blob, cell	polygon	NA	768.046	711.306	692.422	29928.8	0	145	1	6	6	Dataset 3	NA	NA	NA	NA	0	0.0413793	0.00689655	1397.67	0	0.00429284	0.000715474
	16	64f624e5621563798de5bdd0	0	21	0	0	DAPI_DMout blob, cell	polygon	NA	823.097	557.686	133.81	38789.7	0	98	0	8	6	Dataset 3	NA	NA	NA	NA	0	0.0816327	0	1811.48	0	0.00441629	0
	16	64f624e7621563798de5bdd3	0	21	0	0	DAPI_DMout blob, cell	polygon	NA	705.364	439.977	454.734	26816.7	2	120	9	7	6	Dataset 3	NA	NA	NA	NA	0.0166667	0.0583333	0.075	1252.34	0.00159701	0.00558953	0.00718654
	16	64f624ec621563798de5bdd6	0	21	0	0	DAPI_DMout blob, cell	polygon	NA	1292.58	949.452	626.162	72099.5	0	107	1	4	6	Dataset 3	NA	NA	NA	NA	0	0.0373832	0.00934579	3367.05	0	0.00118798	0.000296996
	16	64f624ff621563798de5be0b	0	26	0	0	DAPI_DMout blob, cell	polygon	NA	1199.13	330.513	434.381	77012.5	0	231	5	6	6	Dataset 3	NA	NA	NA	NA	0	0.025974	0.021645	3596.48	0	0.0016683	0.00139025
	16	64f62501621563798de5be0e	0	26	0	0	DAPI_DMout blob, cell	polygon	NA	910.301	102.158	816.285	59936.3	1	81	5	5	6	Dataset 3	NA	NA	NA	NA	0.0123457	0.0617284	0.0617284	2799.02	0.000357267	0.00178634	0.00178634
	16	64f6250a621563798de5be25	0	28	0	0	DAPI_DMout blob, cell	polygon	NA	1278.15	377.288	551.805	38855.6	4	211	4	8	6	Dataset 3	NA	NA	NA	NA	0.0189573	0.0379147	0.0189573	1814.56	0.0022044	0.00440879	0.0022044
	16	64f62511621563798de5be28	0	28	0	0	DAPI_DMout blob, cell	polygon	NA	842.823	490.794	215.613	27497	0	94	1	0	6	Dataset 3	NA	NA	NA	NA	0	0	0.0106383	1284.11	0	0	0.000778749
	16	64f62515621563798de5be2b	0	28	0	0	DAPI_DMout blob, cell	polygon	NA	814.244	151.28	907.239	41994.1	0	61	0	5	6	Dataset 3	NA	NA	NA	NA	0	0.0819672	0	1961.12	0	0.00254956	0
	16	64f62524621563798de5be38	0	29	0	0	DAPI_DMout blob, cell	polygon	NA	709.481	502.392	640.6	25209.5	3	199	4	4	6	Dataset 3	NA	NA	NA	NA	0.0150754	0.0201005	0.0201005	1177.28	0.00254824	0.00339765	0.00339765
	16	64f62536621563798de5be6d	0	34	0	0	DAPI_DMout blob, cell	polygon	NA	1018.94	807.124	749.931	37019.9	0	127	1	7	6	Dataset 3	NA	NA	NA	NA	0	0.0551181	0.00787402	1728.83	0	0.00404899	0.000578427
	16	64f6253f621563798de5be7a	0	35	0	0	DAPI_DMout blob, cell	polygon	NA	1536.99	376.613	288.715	86418.1	2	478	9	9	6	Dataset 3	NA	NA	NA	NA	0.0041841	0.0188285	0.0188285	4035.73	0.000495574	0.00223008	0.00223008
	16	64f62545621563798de5be87	0	36	0	0	DAPI_DMout blob, cell	polygon	NA	833.872	100.757	892.194	34749.4	0	109	0	3	6	Dataset 3	NA	NA	NA	NA	0	0.0275229	0	1622.8	0	0.00184866	0
	16	64f6254c621563798de5bea8	0	39	0	0	DAPI_DMout blob, cell	polygon	NA	831.512	123.332	390.759	48133.4	0	273	2	13	6	Dataset 3	NA	NA	NA	NA	0	0.047619	0.00732601	2247.83	0	0.00578336	0.000889747
	16	64f6254f621563798de5beab	0	39	0	0	DAPI_DMout blob, cell	polygon	NA	917.253	542.771	905.658	64936.3	0	235	6	3	6	Dataset 3	NA	NA	NA	NA	0	0.012766	0.0255319	3032.53	0	0.000989274	0.00197855
	16	64f62559621563798de5beae	0	39	0	0	DAPI_DMout blob, cell	polygon	NA	761.019	874.787	748.308	24940.3	0	99	1	8	6	Dataset 3	NA	NA	NA	NA	0	0.0808081	0.010101	1164.71	0	0.00686866	0.000858583
	16	64f625ac621563798de5c701	0	39	0	0	DAPI_DMout blob, cell	polygon	NA	865.493	713.091	375.815	20249.3	0	113	1	3	6	Dataset 3	NA	NA	NA	NA	0	0.0265487	0.00884956	945.641	0	0.00317245	0.00105748
	16	64f625bb621563798de5c72c	0	43	0	0	DAPI_DMout blob, cell	polygon	NA	1434.47	143.928	356.426	84639.6	32	422	167	14	6	Dataset 3	NA	NA	NA	NA	0.0758294	0.0331754	0.395735	3952.67	0.0080958	0.00354191	0.0422499
	16	64f625c0621563798de5c72f	0	43	0	0	DAPI_DMout blob, cell	polygon	NA	1236.02	791.263	967.528	71459.3	1	46	1	3	6	Dataset 3	NA	NA	NA	NA	0.0217391	0.0652174	0.0217391	3337.15	0.000299657	0.000898971	0.000299657
	16	64f625c4621563798de5c732	0	43	0	0	DAPI_DMout blob, cell	polygon	NA	1119.57	485.516	114.181	70203.5	0	178	7	7	6	Dataset 3	NA	NA	NA	NA	0	0.0393258	0.0393258	3278.5	0	0.00213512	0.00213512
	16	64f625ca621563798de5c73f	0	44	0	0	DAPI_DMout blob, cell	polygon	NA	1186.09	849.476	943.733	86539.1	0	166	115	6	6	Dataset 3	NA	NA	NA	NA	0	0.0361446	0.692771	4041.37	0	0.00148464	0.0284557
	16	64f625cc621563798de5c742	0	44	0	0	DAPI_DMout blob, cell	polygon	NA	990.719	394.291	741.817	68851.2	0	103	3	3	6	Dataset 3	NA	NA	NA	NA	0	0.0291262	0.0291262	3215.35	0	0.000933024	0.000933024
	16	64f625d3621563798de5c745	0	44	0	0	DAPI_DMout blob, cell	polygon	NA	1283.59	894.749	400.849	80550.9	0	216	2	15	6	Dataset 3	NA	NA	NA	NA	0	0.0694444	0.00925926	3761.73	0	0.00398753	0.000531671
	16	64f625dd621563798de5c784	0	50	0	0	DAPI_DMout blob, cell	polygon	NA	783.949	139.806	643.447	37258.6	2	56	2	1	6	Dataset 3	NA	NA	NA	NA	0.0357143	0.0178571	0.0357143	1739.98	0.00114944	0.00057472	0.00114944
	16	64f625e4621563798de5c791	0	51	0	0	DAPI_DMout blob, cell	polygon	NA	858.146	818.141	507.984	32654.7	1	75	1	8	6	Dataset 3	NA	NA	NA	NA	0.0133333	0.106667	0.0133333	1524.98	0.000655748	0.00524599	0.000655748
	16	64f625eb621563798de5c79e	0	52	0	0	DAPI_DMout blob, cell	polygon	NA	1583.16	424.845	663.123	72074.6	2	408	10	6	6	Dataset 3	NA	NA	NA	NA	0.00490196	0.0147059	0.0245098	3365.89	0.000594197	0.00178259	0.00297099
	16	64f625f0621563798de5c7ab	0	53	0	0	DAPI_DMout blob, cell	polygon	NA	897.791	247.286	442.509	38274.5	0	68	9	3	6	Dataset 3	NA	NA	NA	NA	0	0.0441176	0.132353	1787.42	0	0.0016784	0.0050352
	16	64f625fa621563798de5c7d6	0	57	0	0	DAPI_DMout blob, cell	polygon	NA	1122.38	594.101	733.112	58474.9	24	345	44	23	6	Dataset 3	NA	NA	NA	NA	0.0695652	0.0666667	0.127536	2730.78	0.0087887	0.00842251	0.0161126
	16	64f625fe621563798de5c7d9	0	57	0	0	DAPI_DMout blob, cell	polygon	NA	963.005	529.705	541.037	35543.6	62	366	70	38	6	Dataset 3	NA	NA	NA	NA	0.169399	0.103825	0.191257	1659.88	0.037352	0.0228932	0.0421716
	16	64f62604621563798de5c7dc	0	57	0	0	DAPI_DMout blob, cell	polygon	NA	1565.03	610.719	240.411	70992	8	407	58	29	6	Dataset 3	NA	NA	NA	NA	0.019656	0.0712531	0.142506	3315.33	0.00241304	0.00874726	0.0174945
	16	64f62609621563798de5c7df	0	57	0	0	DAPI_DMout blob, cell	polygon	NA	803.616	177.543	336.4	37142	13	243	17	7	6	Dataset 3	NA	NA	NA	NA	0.0534979	0.0288066	0.0699588	1734.53	0.00749481	0.00403567	0.00980091
	16	64f62610621563798de5c7f6	0	58	0	0	DAPI_DMout blob, cell	polygon	NA	1009.69	861.507	310.455	56947	0	161	1	16	6	Dataset 3	NA	NA	NA	NA	0	0.0993789	0.00621118	2659.42	0	0.00601634	0.000376021
	16	64f62617621563798de5c7f9	0	59	0	0	DAPI_DMout blob, cell	polygon	NA	1283.58	420.852	235.2	99912.4	1	457	97	25	6	Dataset 3	NA	NA	NA	NA	0.00218818	0.0547046	0.212254	4665.91	0.00021432	0.00535801	0.0207891
	16	64f6261b621563798de5c7fc	0	59	0	0	DAPI_DMout blob, cell	polygon	NA	1268.67	179.391	547.2	109250	3	340	16	32	6	Dataset 3	NA	NA	NA	NA	0.00882353	0.0941176	0.0470588	5101.99	0.000588006	0.00627207	0.00313603
	16	64f62620621563798de5c7ff	0	59	0	0	DAPI_DMout blob, cell	polygon	NA	1436.89	515.097	736.561	92252.7	3	426	79	23	6	Dataset 3	NA	NA	NA	NA	0.00704225	0.0539906	0.185446	4308.2	0.000696346	0.00533866	0.0183371
	16	64f62624621563798de5c802	0	59	0	0	DAPI_DMout blob, cell	polygon	NA	760.626	936.755	54.55	45166.2	0	55	0	1	6	Dataset 3	NA	NA	NA	NA	0	0.0181818	0	2109.26	0	0.0004741	0
	16	64f6262c621563798de5c819	0	61	0	0	DAPI_DMout blob, cell	polygon	NA	1123.69	707.036	832.608	44523.8	0	104	1	1	6	Dataset 3	NA	NA	NA	NA	0	0.00961538	0.00961538	2079.26	0	0.00048094	0.00048094
	16	64f62634621563798de5c83a	0	64	0	0	DAPI_DMout blob, cell	polygon	NA	992.004	671.484	961.734	43905.7	1	130	0	2	6	Dataset 3	NA	NA	NA	NA	0.00769231	0.0153846	0	2050.4	0.000487711	0.000975421	0
	16	64f62636621563798de5c83d	0	64	0	0	DAPI_DMout blob, cell	polygon	NA	979.08	663.136	733.943	68346.3	2	140	4	9	6	Dataset 3	NA	NA	NA	NA	0.0142857	0.0642857	0.0285714	3191.77	0.000626611	0.00281975	0.00125322
	16	64f62639621563798de5c840	0	64	0	0	DAPI_DMout blob, cell	polygon	NA	825.661	349.898	52.153	35074.4	0	140	0	2	6	Dataset 3	NA	NA	NA	NA	0	0.0142857	0	1637.97	0	0.00122102	0
	16	64f62640621563798de5c857	0	66	0	0	DAPI_DMout blob, cell	polygon	NA	1206.18	609.999	551.574	61579.8	2	218	6	5	6	Dataset 3	NA	NA	NA	NA	0.00917431	0.0229358	0.0275229	2875.78	0.000695464	0.00173866	0.00208639
	16	64f62648621563798de5c864	0	67	0	0	DAPI_DMout blob, cell	polygon	NA	1530.41	344.612	719.337	100377	11	501	203	17	6	Dataset 3	NA	NA	NA	NA	0.0219561	0.0339321	0.40519	4687.6	0.00234661	0.00362659	0.0433057
	16	64f6264c621563798de5c867	0	67	0	0	DAPI_DMout blob, cell	polygon	NA	1173.98	922.459	562.09	74035.4	0	196	150	7	6	Dataset 3	NA	NA	NA	NA	0	0.0357143	0.765306	3457.45	0	0.00202461	0.0433846
	16	64f62654621563798de5c86a	0	67	0	0	DAPI_DMout blob, cell	polygon	NA	995.765	911.673	803.55	57992.6	0	171	183	5	6	Dataset 3	NA	NA	NA	NA	0	0.0292398	1.07018	2708.26	0	0.00184621	0.0675711
	16	64f6265b621563798de5c877	0	68	0	0	DAPI_DMout blob, cell	polygon	NA	1206.56	251.491	374.082	74063.6	20	267	35	5	6	Dataset 3	NA	NA	NA	NA	0.0749064	0.0187266	0.131086	3458.77	0.0057824	0.0014456	0.0101192
	16	64f6265f621563798de5c87a	0	68	0	0	DAPI_DMout blob, cell	polygon	NA	1086.62	701.728	419.401	57449.1	15	299	31	15	6	Dataset 3	NA	NA	NA	NA	0.0501672	0.0501672	0.103679	2682.88	0.00559102	0.00559102	0.0115548
	16	64f62663621563798de5c87d	0	68	0	0	DAPI_DMout blob, cell	polygon	NA	1071.95	781.082	117.448	63137.6	4	160	42	18	6	Dataset 3	NA	NA	NA	NA	0.025	0.1125	0.2625	2948.53	0.00135661	0.00610475	0.0142444
	16	64f6266d621563798de5c880	0	68	0	0	DAPI_DMout blob, cell	polygon	NA	1042.96	418.591	683.043	64730.5	69	416	131	43	6	Dataset 3	NA	NA	NA	NA	0.165865	0.103365	0.314904	3022.91	0.0228257	0.0142247	0.0433357
	16	64f62677621563798de5c883	0	68	0	0	DAPI_DMout blob, cell	polygon	NA	1133.64	872.532	748.713	85003.1	2	293	69	13	6	Dataset 3	NA	NA	NA	NA	0.00682594	0.0443686	0.235495	3969.64	0.000503824	0.00327485	0.0173819
	16	64f6267e621563798de5c8a4	0	71	0	0	DAPI_DMout blob, cell	polygon	NA	1072.88	189.374	153.517	56107.2	10	137	25	10	6	Dataset 3	NA	NA	NA	NA	0.0729927	0.0729927	0.182482	2620.21	0.0038165	0.0038165	0.00954124
	16	64f62682621563798de5c8a7	0	71	0	0	DAPI_DMout blob, cell	polygon	NA	1148.66	609.458	503.909	59771.5	3	398	157	4	6	Dataset 3	NA	NA	NA	NA	0.00753769	0.0100503	0.394472	2791.33	0.00107476	0.00143301	0.0562456
	16	64f62686621563798de5c8aa	0	71	0	0	DAPI_DMout blob, cell	polygon	NA	1011.94	902.806	586.309	77733.5	1	247	2	17	6	Dataset 3	NA	NA	NA	NA	0.00404858	0.0688259	0.00809717	3630.16	0.00027547	0.00468299	0.00055094
	16	64f6268a621563798de5c8ad	0	71	0	0	DAPI_DMout blob, cell	polygon	NA	743.221	186.449	739.403	34482	12	261	87	11	6	Dataset 3	NA	NA	NA	NA	0.045977	0.0421456	0.333333	1610.31	0.00745197	0.00683098	0.0540268
	16	64f62690621563798de5c8ba	0	72	0	0	DAPI_DMout blob, cell	polygon	NA	1058.19	438.998	565.126	61010.5	1	301	83	5	6	Dataset 3	NA	NA	NA	NA	0.00332226	0.0166113	0.275748	2849.19	0.000350977	0.00175488	0.0291311
	16	64f62696621563798de5c8bd	0	72	0	0	DAPI_DMout blob, cell	polygon	NA	1225.71	596.75	782.02	73531	3	337	56	10	6	Dataset 3	NA	NA	NA	NA	0.00890208	0.0296736	0.166172	3433.9	0.000873643	0.00291214	0.016308
	16	64f6269e621563798de5c8c0	0	72	0	0	DAPI_DMout blob, cell	polygon	NA	1180.62	263.904	302.93	68977.8	8	405	87	10	6	Dataset 3	NA	NA	NA	NA	0.0197531	0.0246914	0.214815	3221.26	0.0024835	0.00310437	0.027008
	16	64f626a7621563798de5c8d7	0	74	0	0	DAPI_DMout blob, cell	polygon	NA	1052.79	233.65	891.574	49604.4	3	102	4	8	6	Dataset 3	NA	NA	NA	NA	0.0294118	0.0784314	0.0392157	2316.53	0.00129504	0.00345345	0.00172672
	16	64f626ae621563798de5c8e4	0	75	0	0	DAPI_DMout blob, cell	polygon	NA	1892.31	493.28	440.352	100667	3	364	10	10	6	Dataset 3	NA	NA	NA	NA	0.00824176	0.0274725	0.0274725	4701.15	0.000638142	0.00212714	0.00212714
	16	64f626b1621563798de5c8e7	0	75	0	0	DAPI_DMout blob, cell	polygon	NA	766.116	77.7996	603.696	33024.4	1	86	2	2	6	Dataset 3	NA	NA	NA	NA	0.0116279	0.0232558	0.0232558	1542.24	0.000648407	0.00129681	0.00129681
	16	64f626b8621563798de5c8f4	0	76	0	0	DAPI_DMout blob, cell	polygon	NA	1022.61	941.938	748.327	56677.4	0	145	1	10	6	Dataset 3	NA	NA	NA	NA	0	0.0689655	0.00689655	2646.84	0	0.0037781	0.00037781
	16	64f626bd621563798de5c901	0	77	0	0	DAPI_DMout blob, cell	polygon	NA	911.069	727.537	232.448	51335.7	0	142	0	3	6	Dataset 3	NA	NA	NA	NA	0	0.0211268	0	2397.38	0	0.00125137	0
	16	64f626d3621563798de5c922	0	80	0	0	DAPI_DMout blob, cell	polygon	NA	1054.05	357.35	614.166	55941.4	4	233	25	9	6	Dataset 3	NA	NA	NA	NA	0.0171674	0.0386266	0.107296	2612.47	0.00153112	0.00344502	0.0095695
	16	64f626d7621563798de5c925	0	80	0	0	DAPI_DMout blob, cell	polygon	NA	1037.78	826.133	385.885	50986.8	4	194	157	11	6	Dataset 3	NA	NA	NA	NA	0.0206186	0.056701	0.809278	2381.08	0.00167991	0.00461975	0.0659364
	16	64f626da621563798de5c928	0	80	0	0	DAPI_DMout blob, cell	polygon	NA	729.152	689.278	923.961	37783.5	0	148	17	2	6	Dataset 3	NA	NA	NA	NA	0	0.0135135	0.114865	1764.49	0	0.00113347	0.00963452
	16	64f626e1621563798de5c935	0	81	0	0	DAPI_DMout blob, cell	polygon	NA	1511.18	826.665	815.272	82656.5	0	242	41	36	6	Dataset 3	NA	NA	NA	NA	0	0.14876	0.169421	3860.06	0	0.00932629	0.0106216
	16	64f626e8621563798de5c942	0	82	0	0	DAPI_DMout blob, cell	polygon	NA	988.773	628.128	359.136	40303.6	50	457	74	26	6	Dataset 3	NA	NA	NA	NA	0.109409	0.0568928	0.161926	1882.18	0.026565	0.0138138	0.0393162
	16	64f626ee621563798de5c945	0	82	0	0	DAPI_DMout blob, cell	polygon	NA	916.314	392.422	820.815	37320.5	53	320	83	19	6	Dataset 3	NA	NA	NA	NA	0.165625	0.059375	0.259375	1742.87	0.0304096	0.0109016	0.0476226
	16	64f626f6621563798de5c948	0	82	0	0	DAPI_DMout blob, cell	polygon	NA	858.07	264.54	441.8	34903	40	229	39	12	6	Dataset 3	NA	NA	NA	NA	0.174672	0.0524017	0.170306	1629.97	0.0245403	0.00736209	0.0239268
	16	64f62706621563798de5c969	0	85	0	0	DAPI_DMout blob, cell	polygon	NA	1425.85	435.343	573.234	79460.1	113	362	76	32	6	Dataset 3	NA	NA	NA	NA	0.312155	0.0883978	0.209945	3710.79	0.0304518	0.0086235	0.0204808
	16	64f62712621563798de5c980	0	87	0	0	DAPI_DMout blob, cell	polygon	NA	1192.93	422.917	823.246	83814.1	10	410	178	29	6	Dataset 3	NA	NA	NA	NA	0.0243902	0.0707317	0.434146	3914.12	0.00255485	0.00740908	0.0454764
	16	64f6271b621563798de5c983	0	87	0	0	DAPI_DMout blob, cell	polygon	NA	714.518	220.283	897.324	31647.9	14	147	64	5	6	Dataset 3	NA	NA	NA	NA	0.0952381	0.0340136	0.435374	1477.96	0.00947253	0.00338305	0.043303
	16	64f62725621563798de5c9ae	0	91	0	0	DAPI_DMout blob, cell	polygon	NA	941.702	689.42	267.333	53721.4	9	234	106	15	6	Dataset 3	NA	NA	NA	NA	0.0384615	0.0641026	0.452991	2508.79	0.00358739	0.00597898	0.0422514
	16	64f62729621563798de5c9b1	0	91	0	0	DAPI_DMout blob, cell	polygon	NA	968.632	845.804	184.167	48370.6	0	108	78	8	6	Dataset 3	NA	NA	NA	NA	0	0.0740741	0.722222	2258.91	0	0.00354153	0.0345299
	16	64f6272d621563798de5c9b4	0	91	0	0	DAPI_DMout blob, cell	polygon	NA	834.322	577.242	767.204	40565.7	0	172	72	3	6	Dataset 3	NA	NA	NA	NA	0	0.0174419	0.418605	1894.42	0	0.0015836	0.0380064
	16	64f62732621563798de5c9b7	0	91	0	0	DAPI_DMout blob, cell	polygon	NA	1079.17	327.785	231.295	73425.9	26	281	90	13	6	Dataset 3	NA	NA	NA	NA	0.0925267	0.0462633	0.320285	3428.99	0.00758241	0.0037912	0.0262468
	16	64f6273c621563798de5c9c4	0	92	0	0	DAPI_DMout blob, cell	polygon	NA	1232.9	647.337	475.116	91580.8	23	543	202	30	6	Dataset 3	NA	NA	NA	NA	0.0423573	0.0552486	0.372007	4276.82	0.00537782	0.00701455	0.0472313
	16	64f6273f621563798de5c9c7	0	92	0	0	DAPI_DMout blob, cell	polygon	NA	1025.89	646.403	115.292	61656.9	2	316	165	7	6	Dataset 3	NA	NA	NA	NA	0.00632911	0.0221519	0.522152	2879.38	0.000694594	0.00243108	0.057304
	16	64f62774621563798de5ca2e	0	101	0	0	DAPI_DMout blob, cell	polygon	NA	662.172	737.334	143.713	29228.6	0	76	1	3	6	Dataset 3	NA	NA	NA	NA	0	0.0394737	0.0131579	1364.98	0	0.00219784	0.000732614
	16	64f6277c621563798de5ca47	0	102	0	0	DAPI_DMout blob, cell	polygon	NA	1467.4	488.296	310.672	71348.6	2	268	4	3	6	Dataset 3	NA	NA	NA	NA	0.00746269	0.011194	0.0149254	3331.98	0.000600244	0.000900366	0.00120049
	16	64f62781621563798de5ca5e	0	103	0	0	DAPI_DMout blob, cell	polygon	NA	1012.89	510.635	415.511	57031.6	20	521	84	11	6	Dataset 3	NA	NA	NA	NA	0.0383877	0.0211132	0.161228	2663.37	0.00750927	0.0041301	0.0315389
	16	64f62784621563798de5ca67	0	103	0	0	DAPI_DMout blob, cell	polygon	NA	864.936	814.186	383.974	50393.2	1	384	73	14	6	Dataset 3	NA	NA	NA	NA	0.00260417	0.0364583	0.190104	2353.36	0.000424924	0.00594893	0.0310194
	16	64f6278d621563798de5ca84	0	104	0	0	DAPI_DMout blob, cell	polygon	NA	1120.54	215.284	851.107	60468.6	17	423	150	20	6	Dataset 3	NA	NA	NA	NA	0.0401891	0.0472813	0.35461	2823.88	0.00602008	0.00708245	0.0531184
	16	64f6279b621563798de5cacd	0	111	0	0	DAPI_DMout blob, cell	polygon	NA	1047.7	501.921	57.9074	45408.1	1	102	1	4	6	Dataset 3	NA	NA	NA	NA	0.00980392	0.0392157	0.00980392	2120.56	0.000471574	0.0018863	0.000471574
	16	64f627ab621563798de5cb16	0	118	0	0	DAPI_DMout blob, cell	polygon	NA	1719.67	629.605	474.923	71594.9	3	273	4	7	6	Dataset 3	NA	NA	NA	NA	0.010989	0.025641	0.014652	3343.48	0.000897269	0.00209363	0.00119636
	16	64f627bc621563798de5cb69	0	126	0	0	DAPI_DMout blob, cell	polygon	NA	1239.45	771.511	796.283	67798.4	3	391	122	8	6	Dataset 3	NA	NA	NA	NA	0.00767263	0.0204604	0.31202	3166.19	0.000947512	0.0025267	0.0385322
	16	64f627de621563798de5cbda	0	137	0	0	DAPI_DMout blob, cell	polygon	NA	1518.17	202.566	814.742	164205	0	260	4	1	6	Dataset 3	NA	NA	NA	NA	0	0.00384615	0.0153846	7668.35	0	0.000130406	0.000521625
	16	64f627e3621563798de5cbdd	0	137	0	0	DAPI_DMout blob, cell	polygon	NA	1475.93	886.837	688.837	96740.6	0	141	1	4	6	Dataset 3	NA	NA	NA	NA	0	0.0283688	0.0070922	4517.79	0	0.000885389	0.000221347
	16	64f627ee621563798de5cbfe	0	140	0	0	DAPI_DMout blob, cell	polygon	NA	1237.01	760.198	862.984	90824	2	288	326	11	6	Dataset 3	NA	NA	NA	NA	0.00694444	0.0381944	1.13194	4241.48	0.000471534	0.00259343	0.07686
	16	64f627fc621563798de5cc01	0	140	0	0	DAPI_DMout blob, cell	polygon	NA	1620.36	343.939	653.829	120959	174	751	190	24	6	Dataset 3	NA	NA	NA	NA	0.231691	0.0319574	0.252996	5648.78	0.0308031	0.0042487	0.0336356
	16	64f62802621563798de5cc0e	0	141	0	0	DAPI_DMout blob, cell	polygon	NA	1078.79	817.128	697.44	65141.8	0	276	274	10	6	Dataset 3	NA	NA	NA	NA	0	0.0362319	0.992754	3042.12	0	0.00328718	0.0900686
	16	64f62807621563798de5cc11	0	141	0	0	DAPI_DMout blob, cell	polygon	NA	1029.05	430.562	515.545	56011.4	41	487	176	17	6	Dataset 3	NA	NA	NA	NA	0.0841889	0.0349076	0.361396	2615.73	0.0156744	0.00649913	0.0672852
	16	64f62813621563798de5cc32	0	144	0	0	DAPI_DMout blob, cell	polygon	NA	1471.91	494.286	636.172	80059.3	76	435	171	30	6	Dataset 3	NA	NA	NA	NA	0.174713	0.0689655	0.393103	3738.77	0.0203275	0.00802403	0.045737
	16	64f6281c621563798de5cc35	0	144	0	0	DAPI_DMout blob, cell	polygon	NA	1223.54	776.216	747.221	67087.3	1	228	166	7	6	Dataset 3	NA	NA	NA	NA	0.00438596	0.0307018	0.72807	3132.98	0.000319185	0.0022343	0.0529847
	16	64f6282d621563798de5cc7e	0	151	0	0	DAPI_DMout blob, cell	polygon	NA	813.733	271.136	797.849	27248	1	79	5	4	6	Dataset 3	NA	NA	NA	NA	0.0126582	0.0506329	0.0632911	1272.48	0.000785867	0.00314347	0.00392933
	16	64f62835621563798de5cc9f	0	154	0	0	DAPI_DMout blob, cell	polygon	NA	1112.17	503.733	749.211	58719.6	18	426	213	17	6	Dataset 3	NA	NA	NA	NA	0.0422535	0.0399061	0.5	2742.21	0.00656406	0.00619939	0.0776747
	16	64f62840621563798de5ccca	0	158	0	0	DAPI_DMout blob, cell	polygon	NA	839.404	617.222	241.458	33559.2	1	74	0	6	6	Dataset 3	NA	NA	NA	NA	0.0135135	0.0810811	0	1567.22	0.000638075	0.00382845	0
	16	64f62843621563798de5cccd	0	158	0	0	DAPI_DMout blob, cell	polygon	NA	910.576	462.821	247.274	35094.9	0	96	2	0	6	Dataset 3	NA	NA	NA	NA	0	0	0.0208333	1638.93	0	0	0.00122031
	16	64f62865621563798de5ccee	0	161	0	0	DAPI_DMout blob, cell	polygon	NA	1083.83	301.797	578.106	45840.3	25	347	150	19	6	Dataset 3	NA	NA	NA	NA	0.0720461	0.054755	0.432277	2140.74	0.0116782	0.00887543	0.0700692
	16	64f62869621563798de5ccf1	0	161	0	0	DAPI_DMout blob, cell	polygon	NA	904.266	430.57	911.471	48553.5	18	294	92	9	6	Dataset 3	NA	NA	NA	NA	0.0612245	0.0306122	0.312925	2267.45	0.00793845	0.00396922	0.0405743
	16	64f62874621563798de5cd26	0	166	0	0	DAPI_DMout blob, cell	polygon	NA	1129.55	291.604	455.327	73048.5	14	404	139	22	6	Dataset 3	NA	NA	NA	NA	0.0346535	0.0544554	0.344059	3411.36	0.00410393	0.00644903	0.0407462
	16	64f62877621563798de5cd29	0	166	0	0	DAPI_DMout blob, cell	polygon	NA	1125.54	252.834	198.421	78529.8	8	256	119	17	6	Dataset 3	NA	NA	NA	NA	0.03125	0.0664062	0.464844	3667.34	0.00218142	0.00463551	0.0324486
	16	64f6287a621563798de5cd2c	0	166	0	0	DAPI_DMout blob, cell	polygon	NA	1111.82	643.402	412.872	71338.7	46	418	179	26	6	Dataset 3	NA	NA	NA	NA	0.110048	0.062201	0.42823	3331.52	0.0138075	0.00780426	0.0537293
	16	64f62889621563798de5cd6b	0	171	0	0	DAPI_DMout blob, cell	polygon	NA	910.229	101.054	715.778	52870.4	0	145	4	3	6	Dataset 3	NA	NA	NA	NA	0	0.0206897	0.0275862	2469.05	0	0.00121504	0.00162006
	16	64f62892621563798de5cd78	0	173	0	0	DAPI_DMout blob, cell	polygon	NA	1101.95	89.7642	644.155	43320.2	2	261	3	9	6	Dataset 3	NA	NA	NA	NA	0.00766284	0.0344828	0.0114943	2023.05	0.000988604	0.00444872	0.00148291
	17	64f5f738621563798dd7bd9a	0	203	0	0	DAPI_DMout blob, cell	polygon	NA	1041.8	539.31	429.194	29145.3	11	283	16	23	4	Dataset 3	NA	NA	NA	NA	0.0388693	0.0812721	0.0565371	1361.08	0.0080818	0.0168983	0.0117553
	17	64f5f747621563798dd7bd9d	0	203	0	0	DAPI_DMout blob, cell	polygon	NA	1555.96	845.357	400.659	87754.2	2	557	70	72	4	Dataset 3	NA	NA	NA	NA	0.00359066	0.129264	0.125673	4098.12	0.000488029	0.017569	0.017081
	17	64f5f753621563798dd7bda0	0	202	0	0	DAPI_DMout blob, cell	polygon	NA	626.394	403.487	538.902	17793.2	15	245	14	72	4	Dataset 3	NA	NA	NA	NA	0.0612245	0.293878	0.0571429	830.944	0.0180518	0.0866484	0.0168483
	17	64f5f762621563798dd7bda3	0	202	0	0	DAPI_DMout blob, cell	polygon	NA	509.331	265.655	749.589	13767.3	33	139	7	67	4	Dataset 3	NA	NA	NA	NA	0.23741	0.482014	0.0503597	642.934	0.0513272	0.10421	0.0108876
	17	64f5f76d621563798dd7bda6	0	201	0	0	DAPI_DMout blob, cell	polygon	NA	849.635	631.157	429.051	43075.5	10	500	88	81	4	Dataset 3	NA	NA	NA	NA	0.02	0.162	0.176	2011.63	0.0049711	0.0402659	0.0437457
	17	64f5f78b621563798dd7bda9	0	201	0	0	DAPI_DMout blob, cell	polygon	NA	1223.6	354.093	407.793	50871.1	36	462	78	59	4	Dataset 3	NA	NA	NA	NA	0.0779221	0.127706	0.168831	2375.68	0.0151535	0.024835	0.0328327
	17	64f5f7a7621563798dd7bdac	0	195	0	0	DAPI_DMout blob, cell	polygon	NA	935.458	586.986	487.944	39836.9	9	343	27	64	4	Dataset 3	NA	NA	NA	NA	0.0262391	0.186589	0.0787172	1860.38	0.00483772	0.0344015	0.0145131
	17	64f5f7af621563798dd7bdaf	0	195	0	0	DAPI_DMout blob, cell	polygon	NA	1095.29	451.255	377.26	61734.7	81	403	30	123	4	Dataset 3	NA	NA	NA	NA	0.200993	0.305211	0.0744417	2883.01	0.0280956	0.0426637	0.0104058
	17	64f5f7b8621563798dd7bdd0	0	192	0	0	DAPI_DMout blob, cell	polygon	NA	682.485	544.974	927.991	14169	0	74	1	1	4	Dataset 3	NA	NA	NA	NA	0	0.0135135	0.0135135	661.694	0	0.00151127	0.00151127
	17	64f5f7c5621563798dd7bde7	0	190	0	0	DAPI_DMout blob, cell	polygon	NA	812.279	252.087	383.596	28901.2	9	472	97	26	4	Dataset 3	NA	NA	NA	NA	0.0190678	0.0550847	0.205508	1349.69	0.00666822	0.0192638	0.0718686
	17	64f5f7cb621563798dd7bdea	0	190	0	0	DAPI_DMout blob, cell	polygon	NA	829.955	534.998	756.071	38095.7	16	302	56	38	4	Dataset 3	NA	NA	NA	NA	0.0529801	0.125828	0.18543	1779.07	0.00899347	0.0213595	0.0314772
	17	64f5f7d5621563798dd7bded	0	190	0	0	DAPI_DMout blob, cell	polygon	NA	1050.5	701.455	872.081	45615.2	0	460	28	69	4	Dataset 3	NA	NA	NA	NA	0	0.15	0.0608696	2130.23	0	0.0323909	0.0131441
	17	64f5f7e2621563798dd7bdfa	0	189	0	0	DAPI_DMout blob, cell	polygon	NA	1109.56	598.344	391.934	59817.2	27	732	67	156	4	Dataset 3	NA	NA	NA	NA	0.0368852	0.213115	0.0915301	2793.46	0.00966542	0.0558447	0.0239846
	17	64f5f7ef621563798dd7be07	0	188	0	0	DAPI_DMout blob, cell	polygon	NA	1374.91	620.99	144.85	107274	14	767	162	59	4	Dataset 3	NA	NA	NA	NA	0.0182529	0.0769231	0.211213	5009.68	0.00279459	0.0117772	0.0323374
	17	64f5f7fc621563798dd7be1e	0	186	0	0	DAPI_DMout blob, cell	polygon	NA	1343.4	743.122	181.652	83281.5	2	125	0	7	4	Dataset 3	NA	NA	NA	NA	0.016	0.056	0	3889.24	0.000514239	0.00179984	0
	17	64f5f805621563798dd7be2b	0	185	0	0	DAPI_DMout blob, cell	polygon	NA	1071.57	659.942	800.674	24581.8	0	216	1	4	4	Dataset 3	NA	NA	NA	NA	0	0.0185185	0.00462963	1147.97	0	0.00348442	0.000871105
	17	64f5f822621563798dd7be60	0	180	0	0	DAPI_DMout blob, cell	polygon	NA	1455.56	779.534	828.763	79930.6	11	386	25	172	4	Dataset 3	NA	NA	NA	NA	0.0284974	0.445596	0.0647668	3732.76	0.00294688	0.0460785	0.00669746
	17	64f5f82c621563798dd7be6d	0	179	0	0	DAPI_DMout blob, cell	polygon	NA	1025.41	594.055	541.831	30779.2	5	198	10	9	4	Dataset 3	NA	NA	NA	NA	0.0252525	0.0454545	0.0505051	1437.39	0.00347853	0.00626136	0.00695706
	17	64f5f833621563798dd7be70	0	179	0	0	DAPI_DMout blob, cell	polygon	NA	856.939	604.637	237.537	27979.9	48	148	40	82	4	Dataset 3	NA	NA	NA	NA	0.324324	0.554054	0.27027	1306.66	0.0367348	0.0627554	0.0306124
	17	64f5f843621563798dd7beaf	0	173	0	0	DAPI_DMout blob, cell	polygon	NA	1004.29	588.442	635.413	65904.6	9	591	76	61	4	Dataset 3	NA	NA	NA	NA	0.0152284	0.103215	0.128596	3077.74	0.00292422	0.0198197	0.0246934
	17	64f5f851621563798dd7beb2	0	173	0	0	DAPI_DMout blob, cell	polygon	NA	970.694	826.495	761.638	69947.3	3	331	14	64	4	Dataset 3	NA	NA	NA	NA	0.00906344	0.193353	0.0422961	3266.54	0.000918404	0.0195926	0.00428588
	17	64f5f85b621563798dd7bed3	0	171	0	0	DAPI_DMout blob, cell	polygon	NA	1065.97	259.817	402.465	54958	1	122	3	0	4	Dataset 3	NA	NA	NA	NA	0.00819672	0	0.0245902	2566.54	0.00038963	0	0.00116889
	17	64f5f871621563798dd7bf26	0	162	0	0	DAPI_DMout blob, cell	polygon	NA	1077.29	738.717	248.262	48063.7	10	217	159	34	4	Dataset 3	NA	NA	NA	NA	0.0460829	0.156682	0.732719	2244.58	0.00445518	0.0151476	0.0708374
	17	64f5f878621563798dd7bf29	0	162	0	0	DAPI_DMout blob, cell	polygon	NA	1111.9	356.994	138.555	56095.7	103	293	131	73	4	Dataset 3	NA	NA	NA	NA	0.351536	0.249147	0.447099	2619.67	0.039318	0.0278661	0.0500063
	17	64f5f881621563798dd7bf36	0	161	0	0	DAPI_DMout blob, cell	polygon	NA	919.372	284.757	361.747	32844.1	7	281	19	25	4	Dataset 3	NA	NA	NA	NA	0.024911	0.088968	0.0676157	1533.82	0.00456377	0.0162992	0.0123874
	17	64f5f890621563798dd7bf39	0	161	0	0	DAPI_DMout blob, cell	polygon	NA	707.895	585.146	365.407	25108.2	8	203	23	19	4	Dataset 3	NA	NA	NA	NA	0.0394089	0.0935961	0.1133	1172.55	0.00682273	0.016204	0.0196154
	17	64f5f89e621563798dd7bf5a	0	158	0	0	DAPI_DMout blob, cell	polygon	NA	864.71	441.278	834.416	31803.1	10	285	50	61	4	Dataset 3	NA	NA	NA	NA	0.0350877	0.214035	0.175439	1485.2	0.00673308	0.0410718	0.0336654
	17	64f5f8b0621563798dd7bf71	0	156	0	0	DAPI_DMout blob, cell	polygon	NA	917.636	811.838	930.071	38711	0	112	1	30	4	Dataset 3	NA	NA	NA	NA	0	0.267857	0.00892857	1807.8	0	0.0165947	0.000553157
	17	64f5f8b5621563798dd7bf74	0	156	0	0	DAPI_DMout blob, cell	polygon	NA	1009.2	558.393	486.769	52508.2	4	384	5	75	4	Dataset 3	NA	NA	NA	NA	0.0104167	0.195312	0.0130208	2452.13	0.00163123	0.0305856	0.00203904
	17	64f5f8be621563798dd7bf77	0	156	0	0	DAPI_DMout blob, cell	polygon	NA	713.217	164.546	172.557	27702.9	0	240	0	28	4	Dataset 3	NA	NA	NA	NA	0	0.116667	0	1293.72	0	0.021643	0
	17	64f5f8c9621563798dd7bfac	0	151	0	0	DAPI_DMout blob, cell	polygon	NA	839.711	501.815	491.804	34130.7	25	463	130	34	4	Dataset 3	NA	NA	NA	NA	0.0539957	0.0734341	0.280778	1593.9	0.0156848	0.0213313	0.0815608
	17	64f5f8cf621563798dd7bfaf	0	151	0	0	DAPI_DMout blob, cell	polygon	NA	908.892	368.489	673.376	39879.2	34	486	49	29	4	Dataset 3	NA	NA	NA	NA	0.0699588	0.0596708	0.100823	1862.36	0.0182564	0.0155717	0.0263108
	17	64f5f8f6621563798dd7bfc6	0	149	0	0	DAPI_DMout blob, cell	polygon	NA	857.914	867.03	888.548	33221.9	0	115	37	36	4	Dataset 3	NA	NA	NA	NA	0	0.313043	0.321739	1551.46	0	0.0232039	0.0238485
	17	64f5f900621563798dd7bfd3	0	148	0	0	DAPI_DMout blob, cell	polygon	NA	814.372	831.764	612.737	21316.4	0	110	0	11	4	Dataset 3	NA	NA	NA	NA	0	0.1	0	995.475	0	0.01105	0
	17	64f5f90b621563798dd7bfea	0	146	0	0	DAPI_DMout blob, cell	polygon	NA	1153.84	813.496	556.75	46372	30	395	194	27	4	Dataset 3	NA	NA	NA	NA	0.0759494	0.0683544	0.491139	2165.57	0.0138532	0.0124678	0.0895837
	17	64f5f915621563798dd7bff7	0	145	0	0	DAPI_DMout blob, cell	polygon	NA	861.691	712.47	366.535	40613.9	2	369	123	61	4	Dataset 3	NA	NA	NA	NA	0.00542005	0.165312	0.333333	1896.67	0.00105448	0.0321617	0.0648506
	17	64f5f91c621563798dd7bffa	0	145	0	0	DAPI_DMout blob, cell	polygon	NA	892.817	324.281	133.094	56363.1	10	279	139	33	4	Dataset 3	NA	NA	NA	NA	0.0358423	0.11828	0.498208	2632.16	0.00379917	0.0125373	0.0528084
	17	64f5f925621563798dd7c007	0	144	0	0	DAPI_DMout blob, cell	polygon	NA	952.635	274.517	896.901	58590.9	13	264	79	12	4	Dataset 3	NA	NA	NA	NA	0.0492424	0.0454545	0.299242	2736.19	0.00475113	0.00438565	0.0288722
	17	64f5f93b621563798dd7c06e	0	134	0	0	DAPI_DMout blob, cell	polygon	NA	1339.36	709.7	537.439	80850	91	489	178	43	4	Dataset 3	NA	NA	NA	NA	0.186094	0.0879346	0.364008	3775.69	0.0241015	0.0113886	0.0471436
	17	64f5f94e621563798dd7c099	0	130	0	0	DAPI_DMout blob, cell	polygon	NA	1896.15	704.18	740.394	137404	35	1233	273	78	4	Dataset 3	NA	NA	NA	NA	0.0283861	0.0632603	0.221411	6416.77	0.00545446	0.0121557	0.0425448
	17	64f5f95a621563798dd7c0b0	0	128	0	0	DAPI_DMout blob, cell	polygon	NA	1539.26	556.836	167.824	48551.9	9	197	92	34	4	Dataset 3	NA	NA	NA	NA	0.0456853	0.172589	0.467005	2267.37	0.00396935	0.0149953	0.0405756
	17	64f5f963621563798dd7c0d1	0	125	0	0	DAPI_DMout blob, cell	polygon	NA	1370.02	512.869	547.461	133286	110	1569	156	17	4	Dataset 3	NA	NA	NA	NA	0.0701083	0.0108349	0.0994264	6224.47	0.0176722	0.00273116	0.0250624
	17	64f5f96b621563798dd7c0d4	0	125	0	0	DAPI_DMout blob, cell	polygon	NA	899.277	323.583	874.88	43487.5	30	432	106	31	4	Dataset 3	NA	NA	NA	NA	0.0694444	0.0717593	0.24537	2030.87	0.014772	0.0152644	0.0521945
	17	64f5f97b621563798dd7c109	0	120	0	0	DAPI_DMout blob, cell	polygon	NA	793.87	507.632	794.079	24776.7	2	100	5	2	4	Dataset 3	NA	NA	NA	NA	0.02	0.02	0.05	1157.07	0.0017285	0.0017285	0.00432125
	17	64f5f992621563798dd7c152	0	113	0	0	DAPI_DMout blob, cell	polygon	NA	821.961	664.139	229.329	35306.3	25	225	44	47	4	Dataset 3	NA	NA	NA	NA	0.111111	0.208889	0.195556	1648.81	0.0151625	0.0285055	0.026686
	17	64f5f999621563798dd7c155	0	113	0	0	DAPI_DMout blob, cell	polygon	NA	1043.62	136.259	211.897	67545.7	11	238	22	32	4	Dataset 3	NA	NA	NA	NA	0.0462185	0.134454	0.092437	3154.38	0.00348721	0.0101446	0.00697442
	17	64f5f9a8621563798dd7c176	0	111	0	0	DAPI_DMout blob, cell	polygon	NA	1002.09	430.593	741.733	43449.2	111	311	50	18	4	Dataset 3	NA	NA	NA	NA	0.356913	0.0578778	0.160772	2029.08	0.0547046	0.00887102	0.0246417
	17	64f5f9bb621563798dd7c179	0	110	0	0	DAPI_DMout blob, cell	polygon	NA	1072.25	511.401	726.181	37845.4	30	298	17	18	4	Dataset 3	NA	NA	NA	NA	0.100671	0.0604027	0.057047	1767.38	0.0169743	0.0101846	0.00961876
	17	64f5f9c6621563798dd7c190	0	108	0	0	DAPI_DMout blob, cell	polygon	NA	890.294	317.702	905.235	34079.7	20	223	70	15	4	Dataset 3	NA	NA	NA	NA	0.0896861	0.0672646	0.313901	1591.52	0.0125666	0.00942494	0.043983
	17	64f5f9cc621563798dd7c193	0	108	0	0	DAPI_DMout blob, cell	polygon	NA	1096.95	833.578	462.594	83745	1	387	59	31	4	Dataset 3	NA	NA	NA	NA	0.00258398	0.0801034	0.152455	3910.89	0.000255696	0.00792658	0.0150861
	17	64f5f9d9621563798dd7c1be	0	104	0	0	DAPI_DMout blob, cell	polygon	NA	1024.09	513.991	536.652	65014.7	133	762	94	52	4	Dataset 3	NA	NA	NA	NA	0.174541	0.0682415	0.12336	3036.19	0.043805	0.0171268	0.0309599
	17	64f5f9de621563798dd7c1c1	0	104	0	0	DAPI_DMout blob, cell	polygon	NA	821.853	463.761	81.4749	46598.3	6	273	10	54	4	Dataset 3	NA	NA	NA	NA	0.021978	0.197802	0.03663	2176.14	0.00275717	0.0248146	0.00459529
	17	64f5f9e7621563798dd7c1c4	0	104	0	0	DAPI_DMout blob, cell	polygon	NA	1185.66	285.368	806.411	63415.9	57	696	70	41	4	Dataset 3	NA	NA	NA	NA	0.0818966	0.058908	0.100575	2961.52	0.0192469	0.0138442	0.0236365
	17	64f5f9f0621563798dd7c1d1	0	103	0	0	DAPI_DMout blob, cell	polygon	NA	970.443	599.365	714.33	48907.9	4	277	15	3	4	Dataset 3	NA	NA	NA	NA	0.0144404	0.0108303	0.0541516	2284	0.00175131	0.00131349	0.00656743
	17	64f5fa02621563798dd7c206	0	98	0	0	DAPI_DMout blob, cell	polygon	NA	863.458	400.533	606.911	54261.5	39	611	31	111	4	Dataset 3	NA	NA	NA	NA	0.0638298	0.181669	0.0507365	2534.01	0.0153906	0.0438041	0.0122336
	17	64f5fa1a621563798dd7c231	0	94	0	0	DAPI_DMout blob, cell	polygon	NA	982.469	504.366	448.829	50248	80	489	54	46	4	Dataset 3	NA	NA	NA	NA	0.163599	0.0940695	0.110429	2346.58	0.0340921	0.019603	0.0230122
	17	64f5fa24621563798dd7c252	0	92	0	0	DAPI_DMout blob, cell	polygon	NA	983.368	939.253	231.49	60578.3	1	196	91	41	4	Dataset 3	NA	NA	NA	NA	0.00510204	0.209184	0.464286	2829.01	0.000353481	0.0144927	0.0321667
	17	64f5fa2a621563798dd7c255	0	91	0	0	DAPI_DMout blob, cell	polygon	NA	881.557	544.223	741.855	51183	5	367	40	40	4	Dataset 3	NA	NA	NA	NA	0.013624	0.108992	0.108992	2390.25	0.00209184	0.0167347	0.0167347
	17	64f5fa2d621563798dd7c258	0	91	0	0	DAPI_DMout blob, cell	polygon	NA	832.044	276.278	433.089	45796.5	29	426	41	39	4	Dataset 3	NA	NA	NA	NA	0.0680751	0.0915493	0.0962441	2138.69	0.0135597	0.0182354	0.0191706
	17	64f5fa33621563798dd7c25b	0	91	0	0	DAPI_DMout blob, cell	polygon	NA	986.438	435.832	247.068	46250.7	9	452	66	39	4	Dataset 3	NA	NA	NA	NA	0.0199115	0.0862832	0.146018	2159.91	0.00416684	0.0180563	0.0305568
	17	64f5fa39621563798dd7c25e	0	91	0	0	DAPI_DMout blob, cell	polygon	NA	1408.33	143.287	690.375	97742.5	16	656	17	14	4	Dataset 3	NA	NA	NA	NA	0.0243902	0.0213415	0.0259146	4564.57	0.00350526	0.0030671	0.00372434
	17	64f5fa42621563798dd7c275	0	90	0	0	DAPI_DMout blob, cell	polygon	NA	773.716	795.064	930.728	38743.3	1	193	27	32	4	Dataset 3	NA	NA	NA	NA	0.00518135	0.165803	0.139896	1809.31	0.000552696	0.0176863	0.0149228
	17	64f5fa4d621563798dd7c28c	0	87	0	0	DAPI_DMout blob, cell	polygon	NA	867.196	867.665	396.148	34843	1	199	18	46	4	Dataset 3	NA	NA	NA	NA	0.00502513	0.231156	0.0904523	1627.17	0.000614564	0.0282699	0.0110622
	17	64f5fa67621563798dd7c307	0	75	0	0	DAPI_DMout blob, cell	polygon	NA	1306.39	619.368	817.644	84512.7	19	415	82	137	4	Dataset 3	NA	NA	NA	NA	0.0457831	0.33012	0.19759	3946.74	0.00481409	0.0347122	0.0207766
	17	64f5fa6d621563798dd7c314	0	74	0	0	DAPI_DMout blob, cell	polygon	NA	840.613	612.845	223.313	47733.2	4	230	118	52	4	Dataset 3	NA	NA	NA	NA	0.0173913	0.226087	0.513043	2229.14	0.00179441	0.0233274	0.0529352
	17	64f5fa74621563798dd7c317	0	74	0	0	DAPI_DMout blob, cell	polygon	NA	801.729	219.852	114.268	35693.7	8	181	78	20	4	Dataset 3	NA	NA	NA	NA	0.0441989	0.110497	0.430939	1666.9	0.00479933	0.0119983	0.0467935
	17	64f5fa84621563798dd7c324	0	73	0	0	DAPI_DMout blob, cell	polygon	NA	1056.3	229.702	883.875	40780.5	8	220	158	29	4	Dataset 3	NA	NA	NA	NA	0.0363636	0.131818	0.718182	1904.45	0.00420069	0.0152275	0.0829635
	17	64f5fa97621563798dd7c377	0	65	0	0	DAPI_DMout blob, cell	polygon	NA	1296.63	533.118	234.247	62621.5	5	453	105	38	4	Dataset 3	NA	NA	NA	NA	0.0110375	0.0838852	0.231788	2924.42	0.00170974	0.012994	0.0359045
	17	64f5fa9f621563798dd7c37a	0	65	0	0	DAPI_DMout blob, cell	polygon	NA	1086.91	890.257	901.738	66719.8	0	134	118	40	4	Dataset 3	NA	NA	NA	NA	0	0.298507	0.880597	3115.82	0	0.0128377	0.0378713
	17	64f5faae621563798dd7c3a5	0	61	0	0	DAPI_DMout blob, cell	polygon	NA	884.916	630.475	397.552	39151	2	350	22	48	4	Dataset 3	NA	NA	NA	NA	0.00571429	0.137143	0.0628571	1828.35	0.00109388	0.0262532	0.0120327
	17	64f5fac4621563798dd7c3f8	0	53	0	0	DAPI_DMout blob, cell	polygon	NA	735.183	202.327	940.835	37371.8	4	182	54	27	4	Dataset 3	NA	NA	NA	NA	0.021978	0.148352	0.296703	1745.26	0.00229192	0.0154704	0.0309409
	17	64f5fac8621563798dd7c3fb	0	53	0	0	DAPI_DMout blob, cell	polygon	NA	737.664	380.466	164.909	29330	10	267	48	72	4	Dataset 3	NA	NA	NA	NA	0.0374532	0.269663	0.179775	1369.71	0.00730082	0.0525659	0.0350439
	17	64f5fad6621563798dd7c426	0	49	0	0	DAPI_DMout blob, cell	polygon	NA	1236.08	600.187	563.749	47736.6	11	381	11	105	4	Dataset 3	NA	NA	NA	NA	0.0288714	0.275591	0.0288714	2229.3	0.00493428	0.0471	0.00493428
	17	64f5fadc621563798dd7c429	0	49	0	0	DAPI_DMout blob, cell	polygon	NA	881.443	125.271	890.35	39993	12	233	2	43	4	Dataset 3	NA	NA	NA	NA	0.0515021	0.184549	0.00858369	1867.67	0.00642511	0.0230233	0.00107085
	17	64f5faf9621563798dd7c486	0	40	0	0	DAPI_DMout blob, cell	polygon	NA	847.732	175.852	411.867	53508.4	61	427	123	104	4	Dataset 3	NA	NA	NA	NA	0.142857	0.24356	0.288056	2498.84	0.0244113	0.0416193	0.0492228
	17	64f5fb10621563798dd7c4d9	0	32	0	0	DAPI_DMout blob, cell	polygon	NA	1259.03	352.195	301.543	108085	174	1136	93	78	4	Dataset 3	NA	NA	NA	NA	0.153169	0.068662	0.0818662	5047.56	0.0344721	0.015453	0.0184247
	17	64f5fb21621563798dd7c504	0	28	0	0	DAPI_DMout blob, cell	polygon	NA	879.384	242.453	506.119	52263.8	77	373	31	29	4	Dataset 3	NA	NA	NA	NA	0.206434	0.077748	0.0831099	2440.72	0.0315481	0.0118817	0.0127012
	17	64f5fb27621563798dd7c507	0	28	0	0	DAPI_DMout blob, cell	polygon	NA	803.719	701.763	852.34	44879.2	0	435	85	26	4	Dataset 3	NA	NA	NA	NA	0	0.0597701	0.195402	2095.86	0	0.0124054	0.0405562
	17	64f5fb43621563798dd7c53c	0	23	0	0	DAPI_DMout blob, cell	polygon	NA	1061.57	219.206	335.164	55813.7	85	352	84	118	4	Dataset 3	NA	NA	NA	NA	0.241477	0.335227	0.238636	2606.5	0.0326108	0.0452715	0.0322272
	17	64f5fb5c621563798dd7c5cb	0	9	0	0	DAPI_DMout blob, cell	polygon	NA	704.154	718.332	532.952	33568.8	1	193	23	33	4	Dataset 3	NA	NA	NA	NA	0.00518135	0.170984	0.119171	1567.67	0.000637891	0.0210504	0.0146715
	17	64f5fb80621563798dd7c628	0	9	0	0	DAPI_DMout blob, cell	polygon	NA	1088.96	239.152	370.252	39632	4	276	10	36	4	Dataset 3	NA	NA	NA	NA	0.0144928	0.130435	0.0362319	1850.81	0.00216121	0.0194509	0.00540303
	17	64f5fb9c621563798dd7c62b	0	9	0	0	DAPI_DMout blob, cell	polygon	NA	831.325	320.256	200.839	50704.2	9	400	21	88	4	Dataset 3	NA	NA	NA	NA	0.0225	0.22	0.0525	2367.88	0.00380086	0.037164	0.00886868
	17	64f5fbad621563798dd7c62e	0	23	0	0	DAPI_DMout blob, cell	polygon	NA	774.152	491.472	650.977	33091	41	162	60	44	4	Dataset 3	NA	NA	NA	NA	0.253086	0.271605	0.37037	1545.35	0.0265313	0.0284726	0.0388262
	17	64f5fbb7621563798dd7c631	0	23	0	0	DAPI_DMout blob, cell	polygon	NA	891.517	205.225	735.459	34335.3	22	154	53	60	4	Dataset 3	NA	NA	NA	NA	0.142857	0.38961	0.344156	1603.46	0.0137203	0.0374191	0.0330536
	17	64f5fbdc621563798dd7c634	0	24	0	0	DAPI_DMout blob, cell	polygon	NA	663.694	908.401	850.064	30127.5	0	57	69	21	4	Dataset 3	NA	NA	NA	NA	0	0.368421	1.21053	1406.95	0	0.0149259	0.0490421
	17	64f5fbeb621563798dd7c637	0	28	0	0	DAPI_DMout blob, cell	polygon	NA	899.363	440.522	160.854	37640.5	2	174	11	28	4	Dataset 3	NA	NA	NA	NA	0.0114943	0.16092	0.0632184	1757.81	0.00113778	0.0159289	0.00625779
	17	64f5fbf9621563798dd7c63a	0	32	0	0	DAPI_DMout blob, cell	polygon	NA	952.218	896.29	720.482	52434.2	0	273	221	41	4	Dataset 3	NA	NA	NA	NA	0	0.150183	0.809524	2448.68	0	0.0167437	0.0902529
	17	64f5fc0b621563798dd7c63d	0	40	0	0	DAPI_DMout blob, cell	polygon	NA	680.198	722.559	421.503	32761.7	4	210	29	61	4	Dataset 3	NA	NA	NA	NA	0.0190476	0.290476	0.138095	1529.97	0.00261443	0.0398701	0.0189546
	17	64f5fc1f621563798dd7c640	0	49	0	0	DAPI_DMout blob, cell	polygon	NA	842.872	254.46	511.279	28117.6	3	112	4	2	4	Dataset 3	NA	NA	NA	NA	0.0267857	0.0178571	0.0357143	1313.09	0.00228468	0.00152312	0.00304624
	17	64f5fc69621563798dd7c648	0	53	0	0	DAPI_DMout blob, cell	polygon	NA	688.144	851.254	139.808	19504	0	29	0	4	4	Dataset 3	NA	NA	NA	NA	0	0.137931	0	910.835	0	0.00439157	0
	17	64f5fcb4621563798dd7c64b	0	103	0	0	DAPI_DMout blob, cell	polygon	NA	1263.33	564.104	195.647	58242.9	27	407	38	32	4	Dataset 3	NA	NA	NA	NA	0.0663391	0.0786241	0.0933661	2719.95	0.00992667	0.0117649	0.0139709
	17	64f5fcc4621563798dd7c64e	0	110	0	0	DAPI_DMout blob, cell	polygon	NA	1021.77	182.792	579.685	33030.9	5	87	6	8	4	Dataset 3	NA	NA	NA	NA	0.0574713	0.091954	0.0689655	1542.54	0.0032414	0.00518623	0.00388968
	17	64f5fcc8621563798dd7c651	0	110	0	0	DAPI_DMout blob, cell	polygon	NA	632.66	432.049	945.088	26626.4	7	211	22	33	4	Dataset 3	NA	NA	NA	NA	0.0331754	0.156398	0.104265	1243.45	0.00562948	0.026539	0.0176927
[truncated: 8,867 more rows]

## Sheet: Figure 3b summary
	Figure 3b summary stats			sample_identifier	cy3_mean	a594_mean	cy5_mean	cy3_se	a594_se	cy5_se
			dataset_identifier
		1	Dataset 1	1	0.00261245	0.00586824	0.00987786	1.47049e-05	4.57821e-05	2.10003e-05
		2	Dataset 1	2	0.00457511	0.0124604	0.0275843	4.01572e-05	8.50876e-05	0.000100337
		3	Dataset 1	3	0.000694474	0.00255379	0.00551091	3.40476e-05	0.000130758	6.74063e-05
		4	Dataset 1	4	0.00466758	0.0047143	0.00479737	4.52206e-05	5.98013e-05	4.37819e-05
		5	Dataset 1	5	0.0220472	0.032204	0.0170229	4.30962e-05	0.000113462	1.74783e-05
		6	Dataset 1	6	0.00337604	0.00283246	0.0170658	2.73562e-05	2.16658e-05	6.23659e-05
		7	Dataset 10	1	0.0115256	0.010933	0.00996022	8.49448e-05	2.85362e-05	4.13848e-05
		8	Dataset 10	2	0.0332261	0.0441027	0.0141401	0.00436134	0.00295196	0.00204499
		9	Dataset 10	3	0.00235288	0.0109411	0.0133681	0.000546602	0.000809839	0.00265979
		10	Dataset 10	4	0.0106204	0.00498609	0.0130002	0.00138002	0.00050535	0.000923561
		11	Dataset 10	5	0.0681552	0.0349608	0.0593033	0.00479836	0.00145356	0.00341263
		12	Dataset 10	6	0.0137402	0.0178284	0.0477268	0.00291192	0.0011598	0.00407771
		13	Dataset 11	1	0.00261245	0.00586824	0.00987786	1.47049e-05	4.57821e-05	2.10003e-05
		14	Dataset 11	2	0.00457511	0.0124604	0.0275843	4.01572e-05	8.50876e-05	0.000100337
		15	Dataset 11	3	0.000694474	0.00255379	0.00551091	3.40476e-05	0.000130758	6.74063e-05
		16	Dataset 11	4	0.00466758	0.0047143	0.00479737	4.52206e-05	5.98013e-05	4.37819e-05
		17	Dataset 11	5	0.0220472	0.032204	0.0170229	4.30962e-05	0.000113462	1.74783e-05
		18	Dataset 11	6	0.00337604	0.00283246	0.0170658	2.73562e-05	2.16658e-05	6.23659e-05
		19	Dataset 12	1	0.000465996	0.00356034	0.00609199	4.34058e-06	3.40387e-05	1.59804e-05
		20	Dataset 12	2	0.00341633	0.0162874	0.0380079	2.29932e-05	5.53899e-05	5.71944e-05
		21	Dataset 12	3	0.00364561	0.00655599	0.00859137	0.000574108	0.0010434	0.00056696
		22	Dataset 12	4	0.00276463	0.0105605	0.00636739	2.21653e-05	0.000106275	2.18947e-05
		23	Dataset 12	5	0.0190723	0.0420156	0.028055	2.63424e-05	9.63535e-05	2.84152e-05
		24	Dataset 12	6	0.0335795	0.0266693	0.00972843	7.28179e-05	9.22891e-05	1.63308e-05
		25	Dataset 13	1	0.00355981	0.00918058	0.00279022	2.47882e-05	3.27589e-05	1.09364e-05
		26	Dataset 13	2	0.00372945	0.0320909	0.0032429	0.000348501	0.00131985	0.000584209
		27	Dataset 13	3	0.000808463	0.0110315	0.00242793	1.73833e-05	3.03695e-05	5.17157e-05
		28	Dataset 13	4	0.00835034	0.0222026	0.0239837	0.00107558	0.00165606	0.00196559
		29	Dataset 13	5	0.00678574	0.0563526	0.0399664	2.11662e-05	5.70169e-05	5.58647e-05
		30	Dataset 13	6	0.00372535	0.00408159	0.0186852	2.41026e-05	1.09287e-05	7.33449e-05
		31	Dataset 14	1	0.000773808	0.00574552	0.00142677	0.000127596	0.000695589	0.00029676
		32	Dataset 14	2	0.000265422	0.0177013	0.00370468	8.12132e-05	0.00155061	0.000475723
		33	Dataset 14	3	0.000885988	0.00646314	0.00400375	0.000157582	0.000579796	0.000740168
		34	Dataset 14	4	0.00273134	0.00718173	0.0104358	0.000624571	0.00051046	0.00224355
		35	Dataset 14	5	0.018146	0.018979	0.0770985	0.00179719	0.000612356	0.00481072
		36	Dataset 14	6	0.00178404	0.00446615	0.005997	0.000694419	0.000470518	0.000860546
		37	Dataset 15	1	0.0135201	0.0193601	0.00666116	0.00187762	0.00130594	0.000471732
		38	Dataset 15	2	0.0284633	0.0457741	0.0098631	0.00324755	0.00288926	0.00119659
		39	Dataset 15	3	0.00032462	0.0135619	0.00107958	9.46384e-05	0.00115327	0.000214592
		40	Dataset 15	4	0.0185497	0.00404738	0.0223753	5.16071e-05	6.74171e-06	5.00854e-05
		41	Dataset 15	5	0.102424	0.0331634	0.100069	0.000129198	2.08234e-05	6.89579e-05
		42	Dataset 15	6	0.0604767	0.00804657	0.0560362	0.000105594	7.80247e-06	6.1242e-05
		43	Dataset 16	1	0.0115256	0.010933	0.00996022	8.49448e-05	2.85362e-05	4.13848e-05
		44	Dataset 16	2	0.0332261	0.0441027	0.0141401	0.00436134	0.00295196	0.00204499
		45	Dataset 16	3	0.00235288	0.0109411	0.0133681	0.000546602	0.000809839	0.00265979
		46	Dataset 16	4	0.0106204	0.00498609	0.0130002	0.00138002	0.00050535	0.000923561
		47	Dataset 16	5	0.0681552	0.0349608	0.0593033	0.00479836	0.00145356	0.00341263
		48	Dataset 16	6	0.0137402	0.0178284	0.0477268	0.00291192	0.0011598	0.00407771
		49	Dataset 2	1	0.000465996	0.00356034	0.00609199	4.34058e-06	3.40387e-05	1.59804e-05
		50	Dataset 2	2	0.00341633	0.0162874	0.0380079	2.29932e-05	5.53899e-05	5.71944e-05
		51	Dataset 2	3	0.00364561	0.00655599	0.00859137	0.000574108	0.0010434	0.00056696
		52	Dataset 2	4	0.00276463	0.0105605	0.00636739	2.21653e-05	0.000106275	2.18947e-05
		53	Dataset 2	5	0.0190723	0.0420156	0.028055	2.63424e-05	9.63535e-05	2.84152e-05
		54	Dataset 2	6	0.0335795	0.0266693	0.00972843	7.28179e-05	9.22891e-05	1.63308e-05
		55	Dataset 3	1	0.00355981	0.00918058	0.00279022	2.47882e-05	3.27589e-05	1.09364e-05
		56	Dataset 3	2	0.00372945	0.0320909	0.0032429	0.000348501	0.00131985	0.000584209
		57	Dataset 3	3	0.000808463	0.0110315	0.00242793	1.73833e-05	3.03695e-05	5.17157e-05
[truncated: 39 more rows]

[truncated: 7 more sheets: Figure 3d, Figure 3e, Figure 3f, Figure 4c, Figure 4e, Figure 5b, Figure 5c]
