# Supplementary material for: AP-1 mediates cellular adaptation and memory formation
Source: Nat Commun. 2026 Mar 20;17:4265. doi: 10.1038/s41467-026-70862-w (PMC13168276; doi:10.1038/s41467-026-70862-w)
Supplement: Supplementary file 3 — Source Data [file 41467_2026_70862_MOESM3_ESM.zip › sourcedata/supplementaryfigures_sourcedata.xlsx]

## Sheet: Supp Fig 1a
Supp Fig 1a
	overlap_peaks_heatmap				resistant_peaks_heatmap				unique_adapted_peaks_heatmap				unique_prime_peaks_heatmap
	Primed	Adapted	Resistant		Primed	Adapted	Resistant		Primed	Adapted	Resistant		Primed	Adapted	Resistant
	2.10349	2.76084	3.20393		-1.10756	-0.347639	2.50774		0.283664	2.10938	0.158955		4.00049	1.7562	1.94417
	4.12904	3.3548	1.07431		-0.906972	-1.58146	3.02492		1.22898	2.32291	1.92685		2.22043	0.815201	0.563229
	5.34899	4.57474	4.54196		0.992383	0.80981	2.16545		0.697445	2.83798	2.69064		2.05084	-0.877063	1.68711
	4.13362	2.35147	2.44833		1.82428	0.645991	2.25208		-1.58353	3.04038	-1.40592		2.30742	0.987362	-0.522053
	2.12031	4.41299	3.41995		1.93048	-0.572058	3.53305		1.51783	2.78117	-0.0227095		3.41134	1.0195	-0.360642
	2.15045	2.69791	1.54818		-0.24172	0.942949	2.03138		-0.630856	2.40001	0.0634025		4.35754	1.40813	1.11044
	3.82979	4.06381	2.10843		0.697445	2.83798	2.69064		1.40864	4.02089	5.41588		2.75056	0.228197	2.38873
	4.17547	2.33958	0.564193		-0.60849	0.155571	2.19468		-0.280273	3.11291	-1.4653		2.64559	0.74948	3.00821
	2.21459	2.06628	3.38696		0.651284	0.610802	3.12113		-0.0259163	2.26804	-0.143449		4.45114	0.83024	2.4712
	4.62076	2.84476	2.24047		0.069855	-0.206907	2.02044		1.21377	3.41472	1.0428		2.44979	0.228295	-0.935691
	3.21501	2.45839	1.30487		1.87397	0.973806	2.18247		-0.592947	2.11476	-1.03455		2.38186	1.61209	1.24246
	3.92089	4.56296	4.5304		2.75056	0.228197	2.38873		-0.0712871	2.22683	2.58618		2.57805	0.15675	2.18026
	5.87647	2.67014	2.07084		1.54605	0.345826	3.6782		-2.87157	2.161	-1.76534		2.23889	0.170154	2.79396
	5.17609	2.09166	1.74166		2.64559	0.74948	3.00821		-0.616076	2.06995	-1.5596		2.30051	0.0110766	-3.01193
	4.19756	2.02251	2.42643		-1.56327	-1.13938	3.54261		0.850419	2.9117	4.353		2.27194	0.906469	2.46512
	3.20483	2.1421	2.648		1.14546	0.099381	2.08382		-1.19999	2.46249	2.84436		2.29848	-1.7209	-2.78006
	3.36848	2.40802	3.27392		1.20111	0.0618789	2.61973		1.15884	2.12046	0.809824		2.44237	1.66971	3.11097
	4.60076	3.82652	1.68842		1.73247	-0.385288	2.26118		-0.430679	3.5381	-0.891574		3.14621	1.07807	1.8663
	2.65475	2.92077	3.78114		1.58198	0.856636	2.25416		1.19412	2.33582	-0.240973		2.49154	-1.55371	-0.877758
	2.71125	5.91519	1.8665		4.45114	0.83024	2.4712		1.63556	2.38372	0.948608		3.45481	1.26923	2.06806
	6.00213	3.29935	2.00167		2.57805	0.15675	2.18026		-0.825007	2.52507	-0.299043		2.65363	-0.736741	0.694995
	3.73624	2.97687	2.72921		2.23889	0.170154	2.79396		1.66111	2.08931	0.715416		2.21936	-0.861512	1.46701
	2.84638	2.29302	2.18256		0.0411562	-0.529936	2.11388		-0.945924	2.62758	-0.467827		2.33128	0.495082	1.11133
	3.1576	2.40054	1.34526		2.27194	0.906469	2.46512		1.26692	3.5081	3.29465		2.49463	-0.956342	-2.03076
	3.42878	4.07713	1.48768		0.710178	0.725145	2.11458		-0.208484	3.03296	0.581233		2.96222	-1.12168	-1.60756
	3.49939	2.13154	1.9077		-1.51844	-1.29994	2.87296		1.77927	2.04551	3.38087		2.0929	0.325069	-1.05551
	4.10134	2.05459	1.4252		2.44237	1.66971	3.11097		-2.95841	2.24817	1.1519		2.3738	-0.677041	-3.2518
	3.9835	2.0176	2.36204		2.10349	2.76084	3.20393		1.25527	2.25288	1.26896		2.67946	-0.941382	-2.09591
	6.42694	3.14965	4.00898		1.91267	1.47048	2.17769		-0.368781	2.00597	1.40969		2.06867	-0.685762	-0.676086
	4.40667	3.304	2.41821		3.45481	1.26923	2.06806		-0.763024	3.03643	0.190286		2.21579	0.958914	2.31042
	2.74995	3.00053	1.17144		0.276008	-0.267629	2.22351		-2.40646	2.24263	0.563239		2.12109	-0.0759525	1.8181
	3.80193	2.37132	2.73567		0.701503	0.143341	2.54172		1.11209	5.23248	2.15351		3.18818	-0.463166	-2.16477
	2.23605	2.93897	1.89128		0.905762	-1.20372	2.32154		1.42129	2.05632	-0.264154		3.829	0.153526	1.59689
	5.00484	2.83102	3.13049		1.98972	1.01466	2.3448		-0.779466	2.13467	1.40691		2.96311	-0.0835879	0.820766
	2.27565	2.54524	1.82359		0.332521	0.840418	2.06415		1.3243	2.27856	0.568754		3.15345	0.170543	-0.66137
	4.70013	2.34918	2.27506		0.57546	0.382374	2.01463		-0.572047	2.11381	-0.838713		4.36234	1.21684	1.68609
	3.12536	2.367	1.35152		0.650641	-0.36298	2.15729		-0.702975	3.00558	-0.945698		3.82779	-0.812848	1.6337
	4.42661	3.65236	2.60413		1.34916	-0.0407751	2.37809		-0.852997	2.03981	0.817195		4.99006	0.848794	1.83238
	2.36053	3.93512	1.51698		1.27558	0.865618	2.0728		-1.37486	2.44569	-0.437561		2.84251	-1.06798	0.974739
	3.7881	4.43152	0.99112		-0.437927	-0.378475	2.00766		-2.47304	2.28146	-2.44023		2.14204	0.498798	1.66458
	5.76208	2.43221	1.67544		0.904706	0.802034	2.2511		-1.76806	2.51355	1.94754		4.17865	1.90761	1.31887
	4.80208	3.10154	1.17445		-0.574205	-0.385945	2.81654		1.71827	2.46407	0.969003		4.43668	1.37726	1.72998
	5.77354	3.59612	2.55792		-0.382263	0.088228	2.07068		1.51761	2.27173	2.62874		2.52481	0.45289	1.96507
	4.78638	2.70314	2.32759		-3.32306	-2.02935	2.19715		-0.00827811	2.09496	-1.0308		2.53826	0.544307	2.59214
	4.6405	2.94368	3.64485		2.21579	0.958914	2.31042		0.237477	2.31602	2.65067		2.32627	0.726004	1.4289
	2.5266	2.31727	2.67562		0.123785	-0.0441857	2.99168		0.676711	2.19458	1.5819		2.89017	-0.325922	-0.401164
	4.9368	2.75413	4.10311		-1.21367	-1.2456	3.19181		1.09687	4.10641	2.03418		2.58428	-0.581704	0.544648
	2.48987	2.6499	2.88608		5.34899	4.57474	4.54196		1.11479	2.20174	1.13795		2.01209	-0.0842219	1.29515
	2.08336	2.1276	2.4956		0.761951	1.07072	2.0426		0.60251	2.44694	1.11912		2.23326	-1.90523	-2.69522
	6.96435	2.24307	2.13275		0.433863	0.369405	2.00075		1.26002	2.08428	0.985733		4.3301	1.23518	0.326999
	5.65087	2.44229	1.37486		0.259479	1.1968	5.57246		0.397594	2.44635	-1.36585		2.01783	-1.31009	0.580177
	4.63063	2.18122	2.99694		1.00285	-0.295317	3.60728		1.7283	2.05016	1.42729		3.62166	1.37903	2.17924
	4.86422	2.15117	2.58188		-0.637191	-0.623421	2.16626		0.167198	2.26832	2.56074		2.68843	1.58386	3.23325
	2.01877	2.47928	2.83011		-0.114693	0.237677	2.03095		1.38654	2.47701	1.65115		3.70183	0.912238	1.79016
	3.13088	2.37224	0.10835		4.13362	2.35147	2.44833		-1.35486	2.02863	-0.104486		2.41985	0.681486	2.22574
	3.62262	2.12082	2.36401		-0.00953603	0.443283	2.03751		-0.535504	2.3025	1.38752		2.0714	-0.894873	2.45231
	2.91442	2.15751	1.50342		-0.41633	0.302742	2.2818		-1.01277	2.02005	-0.0741205		3.24385	0.257686	0.519881
	4.28127	2.31472	3.30815		1.40864	4.02089	5.41588		-1.81936	2.20683	-3.12696		4.47705	1.26057	1.31619
	3.39285	2.0541	2.1678		1.01864	1.22012	2.12209		-0.726336	2.69581	-2.20293		2.03107	1.35244	3.64299
	3.01347	3.65351	3.58396		0.902035	1.97317	2.23832		-0.639565	2.81718	1.36375		2.63231	-2.42912	-3.39442
	3.48897	2.18382	1.8771		1.71932	1.10117	5.4733		1.62697	2.04143	2.37305		2.69092	0.53594	2.53563
	2.85511	3.04847	2.80977		2.12031	4.41299	3.41995		1.53802	2.99358	1.1978		2.2676	0.312605	1.75469
	2.79228	2.67917	3.6398		2.53826	0.544307	2.59214		1.33327	2.88149	1.96236		3.56931	1.88747	1.58197
	2.68043	4.20736	1.89137		1.10501	-0.192306	2.21768		0.905306	3.08054	0.658609		3.01125	-0.0367078	2.56975
	2.07927	2.85592	2.61977		1.69915	0.135546	2.3193		1.48884	2.9153	1.08793		2.50107	0.0565348	1.93231
	4.10904	3.32361	2.50093		0.772087	0.182477	3.07014		1.09246	2.41318	1.86279		4.39243	0.883061	0.592283
	2.73167	4.31405	2.66045		0.517613	-0.280684	3.67227		0.694799	2.09825	1.80584		2.03973	0.502788	2.48609
	4.13726	2.44464	3.16952		0.325126	0.617133	2.73078		0.849526	2.57988	1.62949		3.14373	-0.0110368	1.1952
	5.01935	2.84515	3.19758		-1.25144	-0.636007	2.35112		1.18747	2.03862	2.33736		5.32655	1.10565	2.86555
	4.11584	2.32478	4.69979		1.88781	-0.294654	2.52383		0.736372	2.34633	1.34146		2.05091	0.220851	1.48592
	2.27956	2.1804	1.95716		3.62166	1.37903	2.17924		0.754123	2.03684	-0.674475		2.18145	0.421265	2.34543
	4.23468	4.75003	2.43267		0.949919	0.777634	2.33608		0.686347	4.14838	1.81729		2.15666	1.62517	1.59385
	3.45776	2.69779	2.45377		2.68843	1.58386	3.23325		0.499148	3.71475	2.06325		5.44044	-0.295239	1.60218
	3.72521	2.29995	2.3405		-0.444036	1.96622	2.44678		0.318715	2.14754	2.19694		2.02875	1.32162	1.51126
	2.46251	3.27806	1.90237		0.131762	-0.174914	2.02507		-0.48071	3.8211	0.919435		2.06399	-0.551344	1.6416
	6.3239	2.21841	1.78394		-0.747284	0.0545107	2.37275		-2.04445	3.72969	1.37078		2.15197	0.980752	2.39691
	3.97604	2.17499	1.36373		1.47007	0.999365	2.07952		1.23528	2.50168	1.56647		3.11645	0.888795	1.9438
	2.25374	2.08264	2.37743		2.41985	0.681486	2.22574		1.5327	2.00752	0.692779		4.71893	1.46411	1.55109
	2.07353	2.22631	0.373116		1.08488	0.959219	2.93272		1.13023	2.22159	-1.11272		2.09403	1.32185	1.91415
	2.77485	2.75721	2.56592		0.888867	0.551358	2.12442		1.66646	2.85381	3.25832		3.48036	-0.0454163	1.34849
	3.06575	2.04842	2.82355		2.0714	-0.894873	2.45231		0.27188	2.18981	0.760322		3.08939	1.53172	2.34743
	4.75998	2.96497	2.32992		0.503924	-1.11287	2.00079		0.91974	3.06984	2.36427		2.66546	0.524688	0.567771
	4.17426	3.41461	1.22608		0.161074	0.159588	2.45604		1.22948	2.40639	2.47099		2.19146	1.87197	2.99086
	5.21258	3.03457	2.82443		-0.0712871	2.22683	2.58618		1.70106	2.63841	-1.5861		2.18289	1.28854	3.34509
	5.1077	2.86034	1.10507		2.03107	1.35244	3.64299		0.0848155	2.75235	-2.09229		2.8989	0.986005	1.04522
	2.88092	2.39901	2.72763		0.617463	0.422349	2.19623		1.55367	3.84262	2.14901		2.28445	1.01662	2.54337
	2.13537	2.61389	1.61346		2.69092	0.53594	2.53563		0.761794	2.42725	2.14683		4.07418	1.43224	2.19988
	2.03174	2.05971	0.635522		0.766091	0.0396572	2.26951		1.20325	2.02267	1.33966		3.99755	1.13783	3.60106
	3.01189	3.65518	2.60791		3.01125	-0.0367078	2.56975		0.965706	2.90425	2.19408		2.13732	-0.144968	0.987029
	4.19876	2.41662	1.78239		0.81423	0.746201	5.23024		0.623572	2.29064	-2.59425		2.33862	0.346544	2.0459
	3.52251	2.12887	3.30636		1.75568	0.30303	2.08468		1.68554	2.36679	2.02604		4.27689	1.19522	1.85638
	2.89444	2.84293	4.08905		1.64368	0.837264	2.32376		-0.62692	2.33198	0.712474		2.42516	1.72139	0.227387
	2.85844	4.43881	2.32046		0.764534	0.841846	2.60075		0.696502	2.68364	1.54846		2.78792	-0.842255	-3.20485
	2.35243	2.48917	1.04982		1.89006	0.910166	2.45557		1.13075	2.46145	1.50542		2.64128	1.2053	1.90993
	3.01516	3.47677	2.30089		2.03973	0.502788	2.48609		1.51168	3.24754	1.27108		4.46561	0.0196502	-1.46367
	4.58752	2.28524	2.20383		0.0449696	-0.0116168	2.14946		1.25946	3.06754	5.87599		2.29351	0.708616	0.155668
	2.52729	2.19953	0.807206		1.31798	1.61234	2.05861		1.32832	2.76901	1.12527		2.91746	0.667211	2.49978
	2.86291	2.21046	2.11692		0.657359	0.846067	2.05507		1.69837	3.52464	1.08603		2.35333	1.73425	1.50371
	2.81801	2.0006	1.57507		1.51292	0.934503	3.14482		-0.727247	2.44632	0.663996		2.82114	1.82851	2.92951
	4.76459	4.00247	3.03644		0.850419	2.9117	4.353		0.0485325	2.92853	2.00982		2.49952	1.09177	2.06563
	4.04424	2.31725	1.48628		0.812986	1.32165	2.46449		1.72218	2.59023	0.833989		2.40147	0.444731	1.48237
	4.72645	2.39228	2.29638		5.32655	1.10565	2.86555		-0.118496	2.11788	0.962772		3.7668	1.95623	1.80741
	2.62108	2.76604	2.47098		1.83409	1.73547	2.0555		1.03766	2.25007	1.27512		2.9906	-0.104573	1.78764
	2.04897	3.71409	0.358567		-1.13472	0.696742	2.45694		1.97072	4.52281	2.07724		2.5965	-1.97563	-4.35708
	2.07418	2.6173	1.08489		2.18145	0.421265	2.34543		1.37142	2.60641	2.54285		2.95825	0.355597	2.50161
	2.14414	2.00783	1.68147		0.969797	1.05855	2.77569		0.477914	2.14916	2.21744		2.10079	1.20053	1.13356
	2.88336	2.32717	2.33961		3.82979	4.06381	2.10843		0.0349078	2.77118	0.460982		3.67858	1.55121	1.49579
	3.19685	2.76632	3.70426		1.54255	0.0449803	2.35856		0.621519	2.06014	2.46982		2.05189	1.37232	0.877926
	3.47298	4.11877	0.763634		1.07434	0.648515	2.36217		1.23681	2.02946	1.80739		2.05262	1.01993	0.940213
	2.67891	3.19501	2.5597		1.72802	0.690478	3.13218		1.35409	2.49268	1.58614		3.21011	1.79008	0.76663
	3.80838	2.15838	2.70741		-2.26163	-0.354591	2.29072		1.64453	2.9911	1.32504		2.04851	0.803907	2.16053
	2.1748	3.34685	2.74029		0.571305	0.758404	2.19041		0.888701	2.62976	-1.88096		5.05433	0.832498	2.62865
	5.24323	2.16199	2.48995		2.15197	0.980752	2.39691		0.0524862	2.11368	1.04142		2.17922	-0.813785	1.43969
	2.20762	3.40643	2.88692		1.75615	0.630069	2.0878		0.546548	2.10931	0.129849		2.05566	0.0106112	0.712972
	4.63309	2.96583	1.94359		1.23697	0.951042	2.46835		-0.0664937	2.3562	0.61122		2.01871	1.05185	2.57474
	5.33268	3.1556	1.64545		0.755575	-0.299833	2.63611		-0.068818	2.20663	-3.47635		2.3817	0.77402	1.77713
	2.55712	2.63819	1.49864		0.72133	1.47357	3.24027		1.14826	4.36706	1.13954		2.32784	1.54548	0.490684
	4.60262	2.32978	2.01545		3.08939	1.53172	2.34743		1.03807	2.80857	1.3698		3.77332	1.04974	1.57647
	5.90229	2.58303	2.36015		-0.138683	-0.493283	2.58594		0.696543	2.47581	1.84252		2.07736	1.28801	4.2885
	4.80112	3.02531	2.19963		0.988653	-0.109535	3.01674		1.09181	2.52793	4.30512		3.14896	0.123319	0.846857
	5.2766	4.47925	2.17546		2.19146	1.87197	2.99086		0.29944	2.0129	0.408487		2.35073	1.10457	2.21682
	4.77887	2.60719	1.95546		1.17571	0.831209	2.66202		-1.01089	2.5672	1.46979		2.21205	1.21354	1.29803
	3.56947	2.79523	-1.26892		2.18289	1.28854	3.34509		0.542166	2.10492	2.60079		2.14628	1.49005	3.36703
	2.22206	2.59086	2.9396		-1.19999	2.46249	2.84436		-0.685309	2.18344	-0.613787		6.32613	1.40107	1.50274
	4.54375	2.36216	1.13573		2.28445	1.01662	2.54337		-2.44747	2.27538	-1.50475		3.3018	0.478396	2.89624
	5.19437	4.42013	1.76034		1.49129	0.735972	2.78412		1.76897	2.10777	2.13043		3.1023	1.31605	1.67439
	3.12985	2.27908	2.29157		4.07418	1.43224	2.19988		0.837384	3.63236	0.762849		3.64728	0.229849	2.9676
	3.11326	2.01854	2.96324		3.99755	1.13783	3.60106		0.642768	2.00938	0.187002		2.0905	-0.68366	1.68476
	2.4856	2.17455	2.3519		-1.61721	0.153556	2.92967		1.94265	2.76116	2.51113		3.23664	1.81449	2.58912
	3.46153	2.40672	2.81645		2.21459	2.06628	3.38696		1.9354	2.75211	0.913468		5.06738	0.384182	2.35406
	3.56562	2.13232	1.9569		0.900358	1.16162	2.26243		-0.692531	2.87616	-0.404735		2.62745	-0.776548	-0.831439
	2.49689	2.3037	2.09511		0.878581	1.31418	2.64665		-1.46457	2.49013	-0.96246		3.7154	1.54723	1.28342
	6.41728	2.6422	3.11762		1.865	0.922369	2.21905		1.52827	2.12134	3.37971		2.09322	-1.08943	2.01772
	2.3654	3.86379	1.66745		2.33862	0.346544	2.0459		1.80774	2.18985	2.3435		2.70566	1.76023	2.25667
	2.41769	2.52048	2.39043		1.1089	0.194121	3.9667		0.444254	2.49551	0.390605		4.72753	0.297396	1.53782
	2.47328	2.70893	3.06776		0.966536	0.571107	2.02939		1.1945	3.48097	2.82122		2.72216	-1.33696	-3.99311
	2.00978	3.67599	0.606619		0.318788	1.03685	2.33482		0.766425	3.51701	1.86676		2.14138	1.04307	2.70775
	4.68307	2.39954	3.83513		-0.934997	1.45655	2.46418		-1.3656	3.35407	2.3408		2.41439	-1.0888	-3.05223
	5.38932	2.10164	4.40325		1.03647	0.0608342	2.35485		1.31757	2.62333	2.33755		2.67336	1.88918	2.5448
	3.8228	2.99652	3.42258		-2.167	-1.36572	2.90468		1.51855	3.80539	1.36392		2.38687	1.42195	2.02145
	4.62768	2.3561	2.80564		0.92952	-0.596571	2.46818		-0.957763	2.15313	0.142683		2.44001	0.583175	1.37209
	4.92337	4.14912	2.44285		-0.466102	1.12111	3.69755		1.86853	2.2975	1.70848		3.83461	1.30309	2.63422
	5.50967	3.27143	1.37943		-2.55376	-0.848158	2.99496		-1.74162	2.6727	-0.613547		4.71682	0.758565	1.8609
	6.20655	2.91477	3.07373		-0.983093	-0.654992	3.21936		0.460488	2.31145	1.42424		2.29601	0.311118	0.208402
	2.29623	3.87203	3.80311		-0.169395	1.07942	2.04144		0.08901	2.55978	1.14358		4.4497	0.697128	2.62825
	2.70737	2.50304	1.39132		1.18895	0.308847	2.35857		0.499589	3.0916	1.11727		2.24367	1.57094	3.00322
	2.75105	2.93719	2.69009		-0.00237978	1.16235	2.55442		0.230215	2.49378	1.64598		2.91741	1.99071	2.69819
	2.91478	2.6613	2.11704		1.81399	1.15273	2.41317		1.8878	2.57184	1.57049		2.23372	-1.98682	-3.62093
	3.26669	2.37821	2.66573		2.91746	0.667211	2.49978		1.14798	2.90215	1.13959		2.03752	1.56331	2.41424
	2.90317	2.34018	2.26223		1.40441	0.693684	2.2872		1.12388	2.23054	2.36243		4.96603	0.382779	2.6234
	4.06141	2.63571	2.63388		1.3582	0.62403	2.66881		1.48049	2.36537	3.73442		2.92869	1.51423	1.78217
	3.76527	4.23404	2.85888		2.82114	1.82851	2.92951		-1.02161	2.33813	1.14142		2.33705	0.653604	2.82007
	4.11754	2.74441	2.37514		2.49952	1.09177	2.06563		0.603822	2.78966	0.331088		2.02189	0.493699	1.71963
	3.80328	2.55438	3.38533		4.62076	2.84476	2.24047		0.78039	2.17108	2.89555		2.71188	1.90531	2.55977
	3.98527	2.23851	0.235561		1.99202	1.2795	2.16777		-0.598804	2.20384	-0.00602264		3.02976	1.80128	1.9327
	5.39991	3.15103	1.09332		0.575843	0.578413	2.03486		1.85809	2.17803	2.77251		2.38437	1.28829	2.36511
	2.98773	2.41072	2.31863		1.7807	0.736289	2.03723		1.72792	2.85222	2.43673		2.32597	0.473156	2.37746
	3.49862	2.02781	1.3997		2.95825	0.355597	2.50161		1.31437	3.48693	1.52819		2.87759	1.5191	1.96705
	2.84518	2.46061	1.7331		-0.982976	-0.428199	2.71627		1.32709	2.04794	3.89716		2.38124	1.60698	-3.50085
	4.93913	3.18862	2.98455		0.17146	1.13033	2.22552		1.51669	2.66588	2.75082		2.72914	-1.58487	-2.88205
	2.12241	2.30535	2.53882		0.366153	1.65034	2.55357		1.336	3.46922	1.76365		3.12044	1.44279	2.84079
	2.6962	2.52717	1.29738		-1.0956	0.208765	2.48169		1.18987	2.29806	1.26611		2.66496	1.51935	2.36537
	2.66727	2.88028	2.42799		1.6614	1.62833	2.35525		1.31251	2.1317	1.41564		2.0826	0.709343	1.81187
	2.72708	2.84509	2.33405		1.42713	0.978291	2.06647		1.3813	2.85292	3.21111		2.91087	-0.676891	0.873142
	4.42746	2.02107	2.74132		1.2475	1.49642	2.20315		1.08675	2.33468	0.449642		5.34273	1.2691	2.95194
	3.52906	2.12599	2.04841		3.92089	4.56296	4.5304		-0.0210495	2.69625	-2.2159		3.3876	1.60846	2.09933
	4.42707	3.65282	1.56549		0.534299	1.40988	2.67389		0.96622	2.53377	0.829936		2.87823	1.18263	1.23689
	4.6729	3.91076	1.1048		2.04851	0.803907	2.16053		-2.51883	2.15837	-0.395687		2.74947	1.76992	2.69105
	2.22595	2.57273	2.78582		5.05433	0.832498	2.62865		-0.780635	2.31922	1.15867		5.62614	1.80201	2.50576
	3.98904	2.7222	1.89821		5.87647	2.67014	2.07084		-0.425774	2.18457	0.936771		2.55613	0.694269	1.41709
	2.53741	4.29404	1.60675		-0.182643	0.618167	2.13838		1.08431	2.60542	1.66247		2.80077	1.27032	2.78342
	2.51597	2.27882	2.13209		2.01871	1.05185	2.57474		1.4512	2.48457	0.0720079		2.25645	1.59799	2.86933
	2.28612	2.46777	1.10795		1.22234	1.64121	3.04347		1.55102	4.80544	1.95876		2.3845	1.19401	3.22926
	2.27549	2.85239	1.9097		2.07736	1.28801	4.2885		1.74228	2.05598	2.52134		3.17027	1.97254	2.62828
	7.09559	2.02569	1.79918		-0.240472	0.104815	2.00054		-1.13391	2.09604	1.51159		2.35279	0.40929	1.1513
	2.6976	2.80768	2.54294		1.198	1.13426	2.03385		0.239755	2.01231	1.44517		2.90875	1.88473	2.37568
	5.05127	2.14432	2.50722		2.35073	1.10457	2.21682		-0.504481	2.12779	1.14583		2.03699	0.256294	2.20351
	4.86796	4.09371	1.04394		0.541982	0.60034	3.06196		0.373715	2.9762	0.0102318		2.14569	1.72334	2.11308
	2.86475	3.5922	1.8231		2.14628	1.49005	3.36703		0.120231	2.05164	0.274657		5.37579	0.781275	3.60809
	2.52634	4.19265	1.50995		1.26692	3.5081	3.29465		-3.02625	2.48631	-0.884338		2.23579	0.468162	2.19135
	4.05117	3.28572	2.22355		-0.873207	-0.539173	2.5994		0.0243284	2.3388	0.0466754		2.2348	1.73058	2.68131
	4.89158	2.72162	1.69769		4.19756	2.02251	2.42643		0.326933	3.0348	2.55284		5.93838	1.62622	2.14971
	3.42913	2.30136	2.14438		3.3018	0.478396	2.89624		1.60749	2.55701	2.68248		2.72125	0.78191	1.99788
	4.58014	3.80589	3.77744		0.987591	0.374758	2.91018		-0.885468	2.32367	1.60964		5.11109	1.64359	2.03323
	5.57023	3.38822	2.38753		0.237944	0.325342	2.19217		1.354	2.82604	1.643		2.4158	0.737443	0.758021
	2.33704	2.61132	2.62386		0.131536	1.00147	2.94042		0.487433	2.50697	1.07501		2.42699	0.056292	0.948478
	3.46555	2.29502	2.36064		3.64728	0.229849	2.9676		-0.269241	2.79324	1.74631		2.1729	1.08493	2.17997
	2.56653	2.83162	4.28086		-0.972124	0.812232	2.18781		-0.644725	2.36553	0.247234		3.27505	1.64132	3.8933
	2.76783	2.95933	1.5007		0.329314	-0.279048	3.4713		0.480616	3.14244	5.95129		4.9719	1.87086	1.85002
	4.71801	3.94376	1.05104		3.23664	1.81449	2.58912		1.49824	3.08957	-1.36708		2.75226	1.20348	1.5414
	2.25901	2.90525	-2.6008		5.06738	0.384182	2.35406		-1.24902	3.01048	-0.506033		4.44819	0.700204	1.58606
	4.2823	2.10849	2.65285		0.162746	0.580156	2.06947		1.6134	2.43925	2.2176		2.06791	1.74138	1.5983
	3.04511	3.90473	2.4533		1.13112	1.43282	2.07051		1.32918	3.18148	3.00855		2.78241	1.39035	1.435
	2.86237	2.58362	3.06648		1.96786	1.74414	2.65937		0.453899	2.01648	2.77249		2.06876	-0.332305	1.68595
	4.97559	4.20134	1.3104		0.827849	0.860181	2.24584		1.96256	3.08544	1.51425		4.80415	1.0524	3.03226
	2.5631	2.00825	3.1037		3.20483	2.1421	2.648		1.68659	2.5116	2.07624		3.22043	1.34078	2.79268
	3.70368	2.00472	-0.314357		-0.583802	0.909909	2.09632		-0.265731	4.06225	3.01584		2.3213	1.40371	2.55541
	2.20899	2.46598	0.646101		3.36848	2.40802	3.27392		-0.326225	2.18322	-0.318867		4.59797	1.50676	1.77521
	2.41864	2.25637	2.33162		1.7647	0.0914165	2.11947		1.44622	3.6317	-2.86507		6.17459	1.32176	2.01557
	2.88476	2.13675	2.29753		2.09322	-1.08943	2.01772		-1.72876	2.73111	0.314813		2.45292	1.97493	2.52004
	4.62703	2.45798	2.86457		1.65693	1.76503	2.188		-0.613653	2.02218	2.32673		3.31761	-0.102745	2.91479
	5.76671	2.45245	2.35762		0.830581	1.0256	2.42553		1.72375	4.10091	5.4959		2.48829	0.00832361	1.68838
	3.77941	4.42102	5.81601		2.70566	1.76023	2.25667		-2.02942	2.20707	-3.18003		2.05736	1.35979	2.05112
	2.44761	2.0009	1.58633		1.01559	-0.570161	2.97664		1.27333	4.24375	1.563		4.10781	0.477605	1.6579
	2.19253	2.50823	2.70894		1.56406	0.409219	2.29632		1.51097	3.03035	3.43093		2.28223	0.781916	1.96528
	3.57739	2.36769	1.86145		0.467059	0.65303	2.39739		1.84734	3.1084	2.90059		3.22565	0.0736703	2.22611
	2.88462	2.09972	-0.280929		2.14138	1.04307	2.70775		-0.117744	3.22845	-0.501585		2.56555	1.81262	2.36935
	2.61023	2.64887	1.04819		0.281196	0.0131063	2.00467		-0.315653	2.01364	0.493151		3.91199	0.931681	1.87898
	3.06031	2.34793	3.71816		-0.366661	0.311729	2.70738		1.55027	2.12449	2.71866		2.69559	1.47695	2.30632
	6.29227	2.08491	2.29475		0.608226	-0.0901099	2.30965		1.22706	2.98113	1.61937		3.20984	0.190738	3.79497
	3.05496	2.0664	2.13684		1.42831	0.85288	2.71959		1.5288	3.4398	3.80574		3.6846	0.96303	1.94987
	3.54483	2.80299	1.64856		2.67336	1.88918	2.5448		1.58085	2.73402	2.55364		2.17509	1.40393	0.995457
	2.94354	3.13911	1.25315		2.65475	2.92077	3.78114		0.88993	3.27409	2.50617		2.72974	-0.351703	-3.09573
	3.54365	2.36905	1.93976		2.38687	1.42195	2.02145		0.881992	5.09842	5.05914		5.10302	0.96137	3.24171
	6.05422	2.75858	3.63356		-0.0278661	1.50274	2.05347		0.762144	4.01984	2.97278		3.35052	-0.473885	1.10004
	2.18571	2.53455	2.28327		1.77927	2.04551	3.38087		-0.22184	2.50516	-0.139218		2.59753	0.709308	2.3653
	2.1991	3.41454	-0.23557		1.02308	1.58146	2.19628		-1.00924	2.36638	-1.59641		2.84043	1.82949	1.94107
	4.79477	2.0112	2.10372		1.20338	1.35572	4.36292		0.123148	2.7117	1.48538		2.09985	1.05107	2.08792
	2.87223	2.62744	2.11456		3.83461	1.30309	2.63422		1.73384	2.27302	2.32381		2.0233	0.827296	2.59426
	2.48745	2.57295	2.73908		0.00719725	-0.125256	2.2895		1.65599	2.10373	1.87963		2.26662	0.991206	-0.543231
	3.63573	4.32829	0.664198		1.92852	1.9545	3.19389		1.50713	4.86777	3.22016		2.41335	1.62453	2.01659
	4.93582	3.1848	1.93288		0.715723	0.855111	2.0968		0.0417479	2.06062	-0.739834		2.11622	0.716368	2.64435
	4.76525	2.48488	2.06155		0.368873	0.672984	2.28282		1.04825	2.46545	2.30097		4.04891	1.98158	2.63769
	3.41996	2.57411	1.97905		1.02275	1.7188	2.50514		1.88951	2.02856	0.499946		3.9649	1.92265	2.617
	3.36416	4.21863	2.55481		1.2904	1.20593	2.33306		0.641364	3.24175	1.65467		5.12025	1.73182	2.55784
	3.84107	2.17802	2.58675		1.10677	1.59067	2.27021		-0.704812	3.15375	2.14775		2.72734	1.33972	1.62859
	2.80611	2.08445	2.33554		0.832747	1.20915	2.71868		0.845063	2.13452	2.03388		2.08707	0.923092	2.75146
	3.27672	2.45305	0.836808		6.00213	3.29935	2.00167		1.61637	2.59665	2.71322		2.21727	-0.245879	1.16732
	2.14359	3.28434	1.72324		3.73624	2.97687	2.72921		-0.177774	2.50959	3.92225		2.51733	0.854538	1.05461
	4.1185	3.34426	1.02651		1.00776	1.41531	2.423		0.855522	2.53777	-0.0373723		4.22092	0.782443	2.69465
	3.48963	2.65146	0.885806		0.630132	1.45288	5.90773		1.6035	2.22163	2.97732		2.15639	-0.513138	3.83002
	2.60446	2.41395	3.67063		0.0581561	1.23726	2.45542		-0.298804	3.00983	1.05399		2.32529	0.937763	2.6139
	3.46931	3.62574	1.58096		4.4497	0.697128	2.62825		-0.230745	3.84346	1.23024		2.04224	0.641563	2.32656
	3.02408	2.35172	2.24204		1.17484	0.422218	2.70967		1.43379	2.29869	2.56345		2.03732	0.170293	0.33547
	4.27302	3.45739	1.66179		0.623327	1.27154	2.64045		0.634014	2.48289	2.20776		2.67558	0.488026	1.90261
	2.82683	3.43759	2.32368		2.24367	1.57094	3.00322		-0.465006	2.84344	2.23275		2.1447	0.827358	2.3643
	4.59831	3.82407	-0.249993		1.131	0.351439	2.4286		1.12478	2.07791	1.56888		2.1596	-1.12579	-2.01808
	3.70334	2.9155	1.98576		1.57219	1.20643	2.92843		0.78828	2.99723	3.35308		3.3806	0.912922	1.85758
	3.6639	2.73875	3.62444		2.91741	1.99071	2.69819		-0.163128	2.54308	1.28757		2.94275	-1.20099	-3.7533
	2.07297	2.67132	2.60864		2.84638	2.29302	2.18256		1.73425	3.32829	2.12805		2.32965	0.796582	1.80599
	2.03368	4.25735	1.45371		2.03752	1.56331	2.41424		1.58698	2.199	3.31832		4.66057	1.44853	2.79444
	2.62634	3.5083	2.20439		4.96603	0.382779	2.6234		1.29434	2.02867	0.646218		4.68979	1.40939	2.82831
	2.0045	2.23452	2.36892		0.861237	0.755512	2.44637		-0.354414	3.25254	0.595007		2.96534	1.25501	2.58512
	3.69136	2.03786	2.32663		2.33705	0.653604	2.82007		1.29269	4.16368	0.860837		3.89338	0.565924	0.0283035
	2.87169	2.10059	1.64865		1.38047	1.5364	2.80776		0.103369	2.86628	2.74256		4.07771	0.750512	3.67934
	3.80975	2.06637	3.45859		-0.599164	-0.288896	2.13062		1.23151	2.75219	2.06083		2.98362	1.48727	2.27259
	2.62637	2.01365	2.68532		1.76058	0.927957	2.33944		-1.62309	3.22736	0.638296		4.11591	0.581012	1.39906
	2.80503	2.44921	2.05477		1.87876	1.44451	3.45765		1.47069	2.04629	2.58414		4.79439	0.284387	3.95587
	4.20049	3.42624	0.0214918		0.197652	1.05221	2.19832		-1.01209	4.04841	1.00002		4.11449	1.0581	3.14981
	2.68087	2.06887	2.24723		0.155111	0.712953	5.54206		1.50734	3.05761	1.2257		2.3758	0.986134	0.564212
	3.09112	4.75586	1.52816		2.71188	1.90531	2.55977		0.740724	3.09305	1.94737		3.16111	0.530034	5.20037
	2.75085	2.93711	3.33927		2.38437	1.28829	2.36511		-0.05532	2.61808	0.607637		3.2561	0.529834	2.2766
	4.57373	2.31372	1.13938		2.32597	0.473156	2.37746		0.312811	3.89049	0.679714		2.8217	1.94093	1.78947
	2.31396	2.69011	1.36593		0.980083	1.46211	2.70087		1.04598	2.93464	1.25442		2.18208	1.85316	2.69662
	6.48755	2.78085	1.8364		1.20764	1.20029	2.05117		1.85507	2.02651	2.37181		2.12804	1.43003	1.64796
	2.23407	2.8739	1.82607		3.12044	1.44279	2.84079		0.0253893	2.58044	1.20105		2.44093	1.32665	2.50016
	4.96982	2.69093	4.12351		0.728672	1.4462	2.82759		-0.203804	2.80491	0.909132		2.45404	1.20427	2.4939
	4.68272	2.29795	1.79529		1.92881	1.17861	2.24683		1.20181	3.56525	1.33225		2.22598	1.45711	1.2788
	2.87514	2.41518	2.61154		2.66496	1.51935	2.36537		-0.270945	3.84934	1.80262		4.57979	0.354679	3.77314
	3.40389	2.64547	1.35953		5.34273	1.2691	2.95194		0.0964123	4.09155	-0.591724		2.37948	0.0637946	2.28251
	3.31071	2.55211	2.29994		3.3876	1.60846	2.09933		0.51038	2.87192	1.92253		4.77593	1.01785	0.615498
	2.35401	2.23894	0.30491		1.11209	5.23248	2.15351		-1.19586	2.3247	-0.999089		2.73036	-0.411392	2.33122
	3.70246	2.04974	2.48849		0.615149	1.05142	2.21276		-0.141847	2.86895	-0.978207		2.06026	0.934184	2.33696
	2.60378	2.85601	2.19493		0.658555	0.864821	2.90894		1.0011	3.97033	2.3162		2.1136	0.0192861	1.07379
	2.34439	2.1958	2.64906		1.68944	1.68063	3.2466		1.19338	2.11994	3.36278		3.28468	1.98524	1.87699
	3.86151	2.05073	3.21766		-0.0652571	0.649999	2.20253		-0.086866	3.77027	0.509251		3.7688	1.29786	2.22204
	2.33855	2.6411	1.94137		2.74947	1.76992	2.69105		1.84665	2.112	1.1828		2.80025	0.57362	2.26417
	2.28194	2.26677	1.87236		5.62614	1.80201	2.50576		-0.57873	3.43616	-1.53642		2.1371	1.5835	2.66558
	2.29572	2.48438	1.04455		1.05849	0.466243	2.63265		1.83878	5.02526	1.19135		3.02549	-0.192831	1.20335
	4.89385	2.58595	2.50845		2.80077	1.27032	2.78342		0.104116	2.13638	-0.622458		2.38022	0.484424	2.47113
	2.1686	2.71227	2.78174		1.07742	0.689512	2.51803		-1.17033	2.87716	-1.70896		2.60292	0.531535	1.7529
	5.17904	4.4048	1.53831		1.69664	1.73992	2.50713		0.394241	2.99015	0.723928		3.25606	1.04031	2.24511
	5.41017	4.63592	3.53342		1.33671	0.730383	2.45734		0.900397	2.1626	2.60146		2.92753	1.37053	1.22749
	2.71574	2.45529	2.31817		2.25645	1.59799	2.86933		1.7019	2.64334	1.50756		3.16955	0.912798	2.79542
	3.23932	2.09652	0.428856		1.47362	1.55888	2.97867		0.368931	2.36959	0.00722804		2.31548	0.891725	0.66623
	2.96148	2.12186	1.89542		2.3845	1.19401	3.22926		0.532181	2.10393	2.01894		2.95934	1.92465	2.26951
	3.75845	4.45652	1.61106		1.23949	1.66067	2.50205		0.589552	2.41087	2.58199		2.1576	1.89772	1.83655
	3.41653	2.31936	2.19172		1.64148	1.42364	2.22582		1.15051	4.33206	0.0630671		4.59828	1.69034	2.48371
	7.17728	3.4708	2.87702		3.17027	1.97254	2.62828		0.229107	2.42998	-0.324289		5.01638	0.446348	1.86099
	4.23109	2.13858	1.75005		2.90875	1.88473	2.37568		0.132998	2.04151	0.697155		3.78418	0.880366	1.23993
	3.28456	3.92605	1.26494		1.36463	0.497268	3.44707		0.463183	2.15018	1.12905		2.22695	0.721472	3.45371
	3.37478	2.63442	2.96521		-0.619492	-1.28176	2.62912		1.58092	2.45146	1.95541		2.11536	1.28459	2.11698
	2.06359	4.22472	-0.204747		1.2161	1.40692	2.31809		1.06485	3.04901	-0.294471		3.02524	1.7744	3.10753
	2.14502	3.97792	3.7562		0.64298	1.13817	2.16746		1.90201	3.06575	2.11612		2.71686	1.37561	6.38705
	3.01935	3.72642	1.27593		2.03699	0.256294	2.20351		0.667271	2.12366	0.0895422		3.6399	1.54373	3.19319
	4.48071	2.12144	2.91837		0.503883	-0.17428	2.66213		1.29626	4.43753	1.78156		2.9901	1.40903	1.69579
	3.57116	2.7469	1.79273		3.9835	2.0176	2.36204		0.763443	2.96518	2.01937		2.13221	1.81363	2.80003
	2.66774	2.48145	2.54486		2.14569	1.72334	2.11308		-0.00826306	2.74157	1.87669		5.13848	1.29975	3.3179
	3.93593	3.15266	1.51881		5.37579	0.781275	3.60809		-0.202254	2.40647	-1.27765		3.84639	0.292756	0.645458
	4.23426	3.39379	2.76267		-0.101463	0.556253	2.22867		-1.26926	3.44909	2.40251		2.67756	-1.07508	-2.98855
	3.85521	3.07083	2.85988		0.76409	0.795719	2.36738		1.88722	2.15329	1.43816		2.63381	1.94317	2.46373
	5.31719	2.11028	2.13774		-1.01055	0.532812	3.24872		-0.0428746	2.4943	1.28862		2.30667	0.91275	1.23019
	5.01953	4.24529	3.144		1.84541	1.67633	2.80965		0.446909	2.47001	0.604544		3.86989	1.55167	1.45381
	5.83651	3.60699	1.57331		-0.51689	0.253416	2.3657		0.176065	2.07383	1.55092		2.09535	1.07324	3.05466
	3.65497	2.20552	2.64123		-0.0158159	-0.199094	2.08893		1.59365	2.25524	1.84293		2.48803	0.141827	1.85352
	5.94937	3.69158	3.48326		-0.72809	0.442745	2.38361		0.378803	3.80513	1.44769		2.46382	0.329176	1.66549
	2.29285	2.04371	2.41083		0.560207	0.424256	2.31538		0.872311	3.49145	-0.890345		3.80522	0.569695	2.55525
	2.5046	2.58064	2.06648		0.0656577	0.664435	2.22727		-1.03926	2.57111	1.9345		3.25238	1.50949	2.47888
	3.46623	2.21055	2.1789		1.16239	0.0833605	2.7786		-1.91545	2.51645	-0.561081		3.42484	0.0975219	0.58767
	4.10305	3.71167	2.71433		1.47821	1.57888	2.36837		0.480432	2.07871	-0.343381		2.03223	1.26951	2.16613
	5.34945	2.02417	3.48526		-1.72032	-0.694796	2.2886		0.702586	2.38721	2.21946		5.6348	1.98308	2.76414
	2.86646	3.51279	-0.619774		2.23579	0.468162	2.19135		1.60341	2.35326	2.10099		2.47798	1.22815	2.15768
	4.619	2.3348	0.92451		1.67802	1.01726	4.2597		0.254216	4.31688	1.09107		3.17599	0.882888	2.84888
	2.65159	2.4559	1.85836		0.94068	0.0561958	2.01142		-0.937867	2.32107	1.12845		2.03602	0.829061	3.32025
	4.27629	3.46334	2.06046		-1.03603	-0.125038	2.2515		0.142102	2.08149	-0.550021		3.84106	1.42041	1.64259
	3.30323	3.94399	2.33219		2.2348	1.73058	2.68131		1.81377	2.96689	2.35365		2.27812	0.339349	2.22749
	4.43008	2.17548	-0.637851		1.37098	0.761898	4.55914		1.39633	2.26421	0.850602		3.00832	1.82688	2.42751
	2.27736	2.38048	3.40748		5.93838	1.62622	2.14971		-0.0400859	2.37543	1.17493		2.07423	0.1619	0.910147
	3.45677	2.16035	3.0379		-0.205982	1.10939	3.04551		-2.34668	2.42464	-0.478989		4.28674	1.00431	3.07048
	2.72411	2.60026	2.07956		1.09892	1.15197	2.34511		-0.268585	3.4701	3.43497		3.51509	0.426762	2.14334
	3.99186	2.50512	3.22776		5.11109	1.64359	2.03323		1.22221	3.00883	1.30514		4.59762	-0.277491	1.74376
	2.62987	2.50639	0.989292		1.26013	0.909364	2.14021		-1.00903	2.11112	0.0129835		2.61368	0.951191	2.92935
	2.20926	2.02836	1.95818		0.696399	1.17521	2.56763		1.3644	2.93989	-0.664404		2.70533	0.825542	0.699168
	2.11289	2.16443	2.98955		-2.04647	-1.04573	2.82136		1.77683	2.98296	2.10476		3.47702	0.550779	1.66971
	4.12111	2.88665	2.04673		0.0350821	0.475004	2.46698		1.52163	2.33239	1.21311		2.5823	1.67948	1.23297
	2.5757	2.7681	0.0652169		-0.447247	0.0555324	2.38894		0.377516	2.02284	1.89183		2.56671	0.294032	-3.02486
	3.62379	2.93458	2.65403		2.1729	1.08493	2.17997		0.464393	3.1516	1.9046		2.65618	0.94149	1.69826
	5.28794	2.53681	3.01791		-0.347529	0.644682	2.60381		0.795445	2.05668	2.45104		2.02604	-1.82969	-2.41785
	2.70524	3.55928	2.4482		-0.568604	0.141963	3.1464		0.552782	3.23208	4.19141		2.82001	0.905101	2.2642
	3.17766	2.44434	3.12725		1.1236	0.0610191	2.35073		1.74965	2.33278	3.40329		4.01719	1.67281	2.26352
	3.42751	2.71325	0.746952		1.96314	0.924968	2.31876		-0.386147	2.48048	0.663131		4.92041	0.776121	1.2799
	3.04595	3.30276	2.0999		1.05096	1.21102	2.23724		-1.10248	3.22771	-0.213094		4.37866	1.65161	1.37223
	5.1557	2.07436	4.31497		0.357328	1.00574	2.69443		1.24975	2.45163	2.44402		2.01813	-0.774336	-2.02326
	3.21187	2.45335	1.21985		3.27505	1.64132	3.8933		0.454587	2.27803	1.70289		2.25447	1.70641	2.19806
	5.83651	3.60676	1.44042		1.51761	2.27173	2.62874		0.0666564	3.28081	1.23206		3.80747	1.01927	1.07328
	4.20686	2.34328	2.31478		6.42694	3.14965	4.00898		-0.140985	3.53138	-1.28471		4.99512	1.44341	3.25434
	2.39798	3.26195	2.09204		0.237477	2.31602	2.65067		0.325037	2.44898	2.81017		2.94526	0.609119	2.99516
	2.34612	2.45965	0.708566		4.40667	3.304	2.41821		1.85202	2.11657	2.53526		3.16141	1.01803	2.18887
	3.64054	4.33446	2.22183		-0.367777	0.61447	2.84476		0.193683	2.01523	-0.749301		2.77982	1.39468	1.74144
	4.97293	2.47443	2.62667		1.48943	1.36303	2.14921		-0.747231	4.07725	3.03077		2.13943	0.836456	0.714539
	3.96696	2.27552	2.38484		3.80193	2.37132	2.73567		1.59365	2.12606	2.59181		2.16467	0.864865	0.014459
	3.39411	2.37041	2.33833		1.37196	0.555559	3.50093		0.222386	2.29596	0.0548807		3.01346	-2.99391	-3.46288
	5.242	2.4548	4.87699		0.560505	0.361489	2.34202		-3.14557	2.5431	-0.0897239		2.32325	1.19011	3.55054
	4.11673	3.48532	3.24111		-0.315951	-0.593918	3.00188		0.962548	2.91804	0.944145		3.27226	1.4349	1.57264
	2.79166	2.09324	2.64199		4.80415	1.0524	3.03226		1.48376	2.23602	0.929541		4.16944	-0.00377219	1.31995
	5.38349	3.20653	2.95674		1.95008	0.974754	2.64122		1.08118	4.85397	0.793288		2.31164	0.197769	2.31787
	3.02693	2.90043	0.306547		3.22043	1.34078	2.79268		1.02278	2.53818	0.359185		2.7849	0.374548	-0.0280896
	4.03754	2.21847	2.73961		2.3213	1.40371	2.55541		-0.443664	2.16705	1.68505		2.99485	0.829984	1.33911
	4.55413	3.77988	5.17487		-1.32346	-0.783668	2.66952		1.99288	3.10233	1.97888		4.52512	0.976795	2.05384
	5.05892	4.29668	4.09195		0.954832	1.55528	2.06666		-0.23514	2.48967	-2.01185		3.01363	1.08685	6.07449
	4.52985	2.35721	3.72398		5.00484	2.83102	3.13049		0.570683	3.97155	1.56946		2.12365	0.680286	2.19145
	2.91172	2.09203	1.08185		1.35053	1.51011	2.98235		-2.21889	2.69661	-2.18298		3.39116	1.83377	2.37424
	4.2437	2.072	1.08229		1.01317	1.22623	2.99467		1.92797	2.21151	1.45566		2.28361	1.39097	3.24034
	3.24986	2.49212	2.78795		6.17459	1.32176	2.01557		0.449737	2.40229	1.85743		3.37215	0.581629	1.21993
	2.93767	3.57527	1.48716		2.45292	1.97493	2.52004		1.37744	3.36502	2.70533		2.13327	1.2001	1.85838
	2.72836	2.92058	1.65078		1.12959	-1.50957	2.16525		0.0396101	2.22708	-0.930146		2.64235	1.91091	1.68478
	2.23177	2.99518	1.05675		3.31761	-0.102745	2.91479		1.25173	2.54594	2.22292		2.22511	0.604716	1.81663
	3.67665	2.56972	2.72329		1.07161	1.18793	2.13897		1.57427	2.95311	1.98453		2.28094	0.282308	2.13411
	4.24415	2.06609	-0.854583		-1.204	-0.627783	2.8965		-0.0889832	3.16807	-1.2341		2.37927	1.17194	5.44129
	2.23876	3.80578	2.10163		-0.680196	-0.0598919	2.50111		-1.42365	3.98597	1.13885		3.08593	1.99719	2.16529
	2.60689	2.08081	2.57579		1.47438	0.580368	2.9335		-1.54329	2.87737	1.8663		2.77594	1.43955	3.46494
	3.63203	3.30508	2.32694		0.926008	1.79762	2.10637		0.0774651	3.46955	1.1136		3.71981	1.74402	2.57463
	6.57769	2.3211	1.94725		2.05736	1.35979	2.05112		-0.130412	2.2311	3.60315		2.03419	1.29726	2.07625
	4.95513	4.18088	2.5216		3.22565	0.0736703	2.22611		0.861825	3.92474	1.29065		3.89353	0.184853	1.65964
	2.93713	4.75095	2.0188		0.909643	0.555935	5.31879		1.36646	2.07025	2.41866		2.81067	0.211034	-0.300528
	3.91026	3.14978	1.69104		0.968256	1.03766	3.10011		-0.303197	3.18101	1.38588		3.27636	1.84255	2.41298
	3.76766	4.41311	1.77908		2.56555	1.81262	2.36935		0.64668	2.93898	-1.74396		2.05471	-0.838599	2.67268
	5.57498	3.33226	0.678728		1.42198	0.841097	2.33581		0.19141	2.41763	1.90117		3.02277	1.36556	0.64602
	2.18943	2.51981	3.81156		1.51119	0.596097	2.97747		1.14652	2.82401	-0.43868		2.25743	0.735222	2.25605
	2.57656	2.68141	0.528376		2.69559	1.47695	2.30632		-0.585812	3.43229	0.0851405		2.30077	1.09431	1.23185
	2.18452	2.01636	0.382378		0.478162	0.0120375	2.44672		1.39621	3.42865	2.81748		2.99731	0.865416	1.08513
	2.57813	4.24355	4.18303		3.20984	0.190738	3.79497		-0.0990754	2.37903	0.92113		2.22767	0.584194	-0.865253
	2.9802	2.18089	2.36064		1.41477	-0.266225	5.16916		-0.227833	2.09856	-0.186285		4.16982	0.949808	-0.287324
	5.11594	2.01305	1.45367		1.09687	4.10641	2.03418		0.0858455	2.81398	2.13662		4.94716	0.295961	5.56791
	5.09613	2.01747	4.25463		1.75704	1.99229	2.06711		0.243052	2.05416	-0.319916		3.78706	0.995822	1.82436
	2.30165	2.53804	-0.150041		4.70013	2.34918	2.27506		0.185644	4.41316	2.30807		2.90409	-0.0552923	1.04745
	3.11131	2.15593	2.65732		5.10302	0.96137	3.24171		1.24049	2.0832	2.77443		2.15743	-0.584581	-0.516776
	6.4875	3.22073	1.93662		1.47971	0.427346	2.33979		1.17	2.89231	1.95028		4.50202	1.77681	2.51978
	5.48848	2.38452	2.28705		1.34195	0.00577187	2.37823		1.08882	2.1966	2.08963		3.92328	1.45768	2.09482
	3.32586	3.96327	2.85417		2.59753	0.709308	2.3653		1.45356	4.50405	2.48266		3.7016	0.0436396	1.78371
	4.32689	3.55265	1.98962		-0.227873	0.112364	2.06256		-0.431624	2.02026	2.3803		5.68851	0.684046	2.53509
	2.20077	2.64043	2.31308		0.713325	0.800451	2.53927		1.86122	2.11753	0.642138		2.08492	-0.533883	2.70303
	7.10991	2.31786	2.27987		0.807647	1.26641	2.77491		0.997195	2.42132	1.97016		2.53722	0.952522	2.25164
	2.64733	2.14709	1.8232		2.09985	1.05107	2.08792		1.98254	2.02838	2.62083		2.12214	1.02736	0.419804
	2.23143	3.97073	2.88072		2.0233	0.827296	2.59426		-1.03295	2.46489	0.0970797		4.07345	0.695012	4.66893
	3.07466	2.11556	2.69316		1.21581	0.844882	2.81771		-2.48967	2.48748	0.869941		2.33747	0.0245998	-0.467337
	5.08183	2.74732	2.0029		4.42661	3.65236	2.60413		0.904511	4.11776	3.01713		3.44664	1.17604	1.62839
	2.39666	4.14875	2.53587		1.36641	0.693879	3.95082		1.91827	2.13342	2.79563		2.60446	1.44142	2.22786
	6.53077	2.26378	2.33274		2.41335	1.62453	2.01659		-1.56595	3.39799	-0.409878		6.19594	1.60736	2.48462
	2.48077	2.58098	0.509097		-0.597165	-0.010946	3.1568		0.245452	2.21968	2.1152		2.4266	-1.71799	-3.59967
	2.07892	2.20918	1.82659		1.04556	1.15883	3.00654		-1.71763	2.62748	1.00091		2.01232	0.125273	3.70601
	4.93818	2.76275	2.46997		2.11622	0.716368	2.64435		-1.99384	2.66312	0.975827		5.00377	0.493645	1.14338
	3.73799	2.97194	2.73192		0.889357	0.752925	2.26555		-0.50001	2.10144	1.86282		3.13901	0.34514	-0.584564
	2.62694	2.18611	1.50087		4.04891	1.98158	2.63769		-0.443753	2.33354	0.934597		2.24695	0.641504	0.791559
	4.77883	2.60688	2.9568		0.523301	0.511678	2.07899		1.1765	2.01209	1.17878		5.04243	0.338867	0.740052
	2.00184	3.22132	2.84302		3.9649	1.92265	2.617		-0.868739	2.121	-0.679442		2.71822	1.12349	1.37288
	3.82926	2.03795	1.79314		0.974804	1.30134	2.14044		1.36997	4.24429	2.59274		2.91434	-0.431925	1.57013
	3.78029	2.94894	1.33676		5.12025	1.73182	2.55784		0.018212	2.11386	-0.262145		2.67894	0.838907	2.46602
	4.07933	2.3299	2.7383		1.94219	1.1928	2.13807		-1.4893	2.72447	-1.91093		2.86269	0.390867	2.38423
	3.13948	2.32091	2.70418		1.48032	0.286609	3.31492		0.710095	3.37233	0.210671		2.06634	0.655201	1.50545
	3.40841	3.6028	1.81098		2.08707	0.923092	2.75146		-1.21089	2.0967	0.836547		2.59045	0.49793	2.04595
	2.76603	2.0339	1.74472		0.94018	1.11652	2.3103		-0.106823	3.69593	1.29509		2.14052	0.393919	-0.268179
	5.15533	2.89831	0.582062		1.95807	1.3352	2.25526		0.817218	2.33889	1.09811		4.19479	-0.547481	3.39056
	3.28502	2.45756	2.02458		4.22092	0.782443	2.69465		1.3221	3.11798	0.719443		2.22266	1.16489	0.298864
	4.27865	3.50441	0.557349		-0.372057	-0.374257	3.16846		0.241378	2.52495	-2.84816		2.23112	-0.573106	0.826755
	2.37225	2.4416	2.57608		-1.25602	-0.788967	3.30426		1.08565	2.24842	-0.716608		4.10592	1.92404	0.464927
	4.7365	2.46232	1.24557		0.687005	0.0173326	2.64988		1.92625	2.11658	1.03331		2.46937	0.398766	1.98305
	2.03531	2.31731	2.31953		2.15639	-0.513138	3.83002		-0.446061	2.16997	-0.0995427		2.32989	1.4581	0.361108
	3.45499	4.09484	1.40558		2.32529	0.937763	2.6139		1.87168	2.44994	1.81556		2.27322	1.675	2.56273
	2.279	2.45581	3.78387		0.990836	-0.0635233	3.35127		1.81001	2.19877	0.36657		5.75798	1.24777	1.56856
	5.32029	2.11383	1.31893		0.081675	1.2617	2.56189		1.65886	2.00167	2.67848		2.5118	0.732539	1.52056
	4.41878	2.69532	2.6979		2.04224	0.641563	2.32656		0.406434	2.40024	1.90952		2.35405	0.221102	1.63665
	2.93159	3.57675	1.96242		1.97774	0.342942	2.15594		1.71008	3.24973	3.11201		2.48729	1.24987	2.67588
	4.68778	2.69958	2.65265		0.167198	2.26832	2.56074		1.62943	4.20195	4.1424		2.79416	0.937311	2.18905
	4.07636	3.31523	4.6675		0.299894	1.50424	2.41583		0.43218	3.95249	3.92191		2.45558	0.955152	1.65683
	4.02061	3.19995	2.62054		1.03622	1.75318	2.0891		1.74696	3.73832	2.1206		2.13907	-0.0024677	3.67176
	2.15746	2.69007	2.98958		2.1447	0.827358	2.3643		-1.08249	3.0328	-0.556245		2.01817	1.35832	1.10793
	4.03188	2.09489	0.356351		1.81917	1.38824	2.17494		1.90826	2.40248	1.8348		2.49728	0.479741	0.49637
	2.03506	2.56148	1.81928		-0.588312	0.189353	2.34843		-1.51756	2.69656	-1.33232		2.16363	0.747079	2.88667
	2.04038	2.45432	1.80728		0.677257	0.245662	2.50888		1.20187	2.44816	1.01396		2.50748	1.57435	1.33461
	2.27565	2.45359	1.92968		1.45428	1.88543	2.69361		1.22871	2.51206	2.83356		3.64725	0.425554	4.26799
	5.16235	2.98132	0.856145		0.831824	0.62464	2.00848		1.24021	4.13407	2.08661		2.06336	1.56173	2.03586
	3.91249	2.71374	3.47104		0.298612	0.551752	3.39068		-2.1923	2.51745	-1.59499		6.37689	1.34138	1.55407
	6.11795	2.24594	2.22879		1.75538	1.28793	2.45057		0.6842	2.47456	1.53382		3.15366	1.73398	2.11455
	2.83937	2.34436	2.09575		1.74171	0.922076	2.43152		1.85735	2.2562	1.87319		2.32205	1.56287	-2.74553
	3.01532	3.06869	3.42256		-0.54535	0.029872	2.46369		0.0405174	2.3693	1.65897		4.10071	0.878943	1.29071
	3.35377	2.51807	1.33923		1.84327	1.06885	3.44971		0.658317	2.27188	0.785678		2.58989	1.33668	1.99499
	4.74461	2.48194	1.07839		1.05242	1.45852	2.33718		-0.0826096	3.32581	0.817057		5.32925	1.95602	2.79622
	3.07267	2.23126	2.62167		4.66057	1.44853	2.79444		0.586117	3.39393	1.6859		2.78099	0.26516	2.86577
	4.00367	2.46342	2.43437		4.68979	1.40939	2.82831		-0.0559102	2.24624	2.63191		3.10928	1.906	1.36019
	3.91022	2.12284	4.49785		-0.0625679	0.782334	2.68551		0.8264	2.77026	3.07429		2.03487	1.16581	0.85362
	3.68964	3.89211	3.23879		2.96534	1.25501	2.58512		-0.443258	3.83995	0.75327		2.78043	-0.381192	0.356854
	4.96818	4.19394	1.80806		-2.92372	-2.94383	2.8026		0.674597	2.85989	1.93746		2.78133	1.50252	2.01585
	3.49209	2.66121	3.38578		1.23687	0.973346	2.30591		-0.76951	2.24123	-3.6137		3.70915	1.52968	0.089095
	2.8261	2.06709	2.37494		5.77354	3.59612	2.55792		0.338536	2.35808	0.151769		6.15245	0.584095	-0.0838815
	2.10167	2.61247	2.07261		1.45091	1.50451	2.07175		0.420288	2.46265	1.74311		2.94717	0.938604	1.43017
	2.84993	2.05704	2.97448		1.86634	-0.147632	2.34868		-0.120356	2.37629	0.739408		2.23298	1.87462	3.844
	4.06095	2.50301	2.81111		1.56512	1.12025	2.70554		-0.781266	2.55651	2.90036		2.16436	0.93353	3.19193
	2.22621	2.32159	3.4734		4.07771	0.750512	3.67934		1.42131	3.57641	1.19121		2.39275	1.38413	2.04032
	2.03523	2.04982	0.973011		2.98362	1.48727	2.27259		-2.28428	2.24677	2.21261		3.03815	1.85586	1.70569
	3.9115	3.19909	2.55552		4.78638	2.70314	2.32759		1.08402	3.30508	-0.28505		3.22258	0.956949	1.53162
	3.255	2.46619	2.8558		1.64995	0.0028275	2.63446		1.92637	2.07126	1.63837		2.16027	1.14355	2.40658
	2.97003	2.33553	3.15436		0.996955	0.1825	3.20542		0.513395	2.05592	-0.949801		2.26964	0.911865	2.65567
	2.92889	2.03004	1.85323		4.79439	0.284387	3.95587		1.93995	2.68883	2.47749		2.67886	1.70212	0.826294
	2.31706	2.08279	2.95945		4.11449	1.0581	3.14981		0.0980016	2.65239	0.356308		2.05777	1.22387	1.32567
	2.1015	2.91391	2.02146		1.49457	0.804056	2.65783		1.74681	4.0376	1.59151		2.64239	1.8088	2.5947
	3.24993	3.00932	2.40542		-2.33325	0.407875	3.29949		-0.373229	2.5701	-0.288319		5.05432	1.96051	2.70349
	3.92921	2.14678	2.17452		0.976269	0.652895	2.90924		-1.57363	2.52216	-2.37001		2.87138	0.662757	2.67586
	5.95315	3.76687	2.50554		0.737831	0.429716	2.30914		1.3641	2.81272	2.86228		3.02184	-0.191609	-2.69708
	4.70905	2.43385	1.01648		1.20933	0.330147	3.85883		-0.686889	2.17115	1.95781		2.0516	-0.166248	-0.716847
	3.67334	2.49224	1.82498		4.6405	2.94368	3.64485		0.467432	3.16964	0.538352		2.27139	0.27601	2.76633
	2.36994	2.72826	2.40561		3.16111	0.530034	5.20037		0.560233	2.45567	1.27529		4.26896	0.655297	1.0771
	4.93381	4.15957	2.14917		3.2561	0.529834	2.2766		1.51524	3.71814	2.51869		2.54231	1.25673	2.28116
	2.89401	2.50499	2.58398		2.18208	1.85316	2.69662		1.81434	2.48509	3.13333		2.15946	0.952103	-0.112911
	2.58551	2.0626	2.36601		1.04628	1.18632	2.21228		0.962171	2.06832	2.38145		5.93726	0.676515	1.77929
	5.37225	3.0991	5.99299		0.9023	1.41248	2.56572		-2.31215	2.28575	-2.54444		2.56626	1.76906	1.32056
	3.52913	2.67012	2.94201		2.44093	1.32665	2.50016		0.964234	2.17624	2.52838		2.22478	0.708732	2.22329
	2.31176	2.49097	1.87704		1.49008	0.230849	2.1182		1.71653	2.78843	4.23964		2.33327	1.74231	1.34146
	3.81348	2.15274	2.34977		2.45404	1.20427	2.4939		0.996998	2.09151	3.47761		3.31099	-0.497263	1.5737
	2.71458	4.43702	1.08093		2.5266	2.31727	2.67562		1.33772	2.6375	1.95944		3.30738	0.961348	2.599
	2.04389	2.19796	2.55721		4.57979	0.354679	3.77314		-0.770407	2.24614	-2.11703		4.89574	-0.243932	0.254179
	2.08597	2.72978	1.11626		1.62697	2.04143	2.37305		-0.213276	2.8747	1.54232		2.36528	1.57734	-0.876546
	4.62621	2.57852	2.59788		-0.120251	-0.412231	2.06573		1.24327	4.73309	1.23112		4.52897	-0.351604	2.6562
	3.07793	2.45543	1.41343		0.800671	1.06372	2.53787		1.22779	3.85349	-1.94511		2.5548	0.00648706	2.03916
	3.57139	4.21587	4.15242		2.37948	0.0637946	2.28251		-0.207421	3.95458	0.599291		2.65087	0.86077	2.97055
	2.09156	2.14985	2.23083		1.62933	0.498012	2.04572		1.45645	2.25577	1.69872		2.4148	0.753637	2.08003
	4.52511	2.3827	2.29161		1.13817	1.47023	2.10792		0.834837	2.15065	1.44725		2.08993	0.612108	3.20352
	3.46792	2.04005	0.815921		1.38231	0.00491652	2.45346		0.100334	3.26966	2.34496		2.15174	1.66909	2.96118
	4.26876	2.00385	2.53187		1.72923	1.21609	2.01414		1.54103	2.17006	0.763637		5.4533	0.557594	1.55523
	2.15038	2.73485	2.70563		2.73036	-0.411392	2.33122		1.46724	2.19301	1.49594		6.67645	1.06555	1.24315
	2.19656	2.18982	2.41593		4.9368	2.75413	4.10311		-1.29046	3.31038	-0.176869		3.06295	1.24688	3.43061
	3.44611	3.6489	2.49707		2.06026	0.934184	2.33696		0.558973	3.17931	-0.41343		2.06283	1.63511	1.23233
	2.79543	2.89341	2.3122		0.579823	-0.0958811	2.08811		1.67112	2.06	2.63935		3.45389	1.69501	3.08647
	2.93167	4.59779	1.93965		1.33816	1.61251	2.29723		0.598879	3.08115	1.64701		2.93251	0.597909	1.16302
	2.42097	2.31083	0.295024		3.7688	1.29786	2.22204		1.74362	2.39823	0.838927		2.48659	1.70224	1.12961
	3.93076	4.10097	2.15617		1.28568	1.26505	2.31645		-0.723111	2.97861	0.566701		5.59813	1.38456	2.46506
	3.12886	2.2905	2.12038		-2.79486	1.05362	2.4486		1.63319	2.01937	1.54097		2.43684	1.99265	3.01084
	2.78931	2.94439	2.13086		1.68835	1.36795	2.05727		0.120317	4.44975	2.11752		3.41949	0.750946	1.94779
	3.07408	2.13729	2.24146		0.812961	-0.0505398	2.65759		-0.564636	2.42317	1.70723		2.58463	0.592925	1.66221
	3.35836	2.31664	3.27086		2.80025	0.57362	2.26417		1.73132	2.30969	1.6928		2.00129	0.929604	0.911525
	2.85508	2.1122	1.77677		0.151341	0.537035	2.79396		0.605466	2.17761	1.65868		3.02535	0.751768	0.595109
	3.33913	2.81603	2.67505		0.552123	0.701137	2.00459		1.80367	2.23849	-0.742006		4.7184	1.64564	1.85883
	4.30383	2.02221	2.48142		2.1371	1.5835	2.66558		0.26463	2.46544	0.987076		2.08938	0.689551	1.32055
	5.69652	2.1569	2.70116		1.19482	1.24342	2.49585		-1.31423	2.26231	-1.10336		2.44159	1.49438	2.69373
	2.5847	2.59774	2.97023		2.48987	2.6499	2.88608		-0.520309	4.03259	0.331178		2.84702	1.06805	1.70679
	2.15954	3.74976	-0.661252		2.38022	0.484424	2.47113		0.421707	2.55093	0.420168		2.69284	1.70209	2.8152
	2.74561	2.07495	3.45035		2.08336	2.1276	2.4956		1.82305	2.75449	1.86791		2.95894	1.16826	3.50534
	4.06627	2.09564	2.78241		0.0823976	0.763859	2.18917		0.613702	2.66234	0.320457		5.43135	-0.420373	1.40242
	4.78831	4.01406	1.40515		1.72941	1.38507	2.65034		-0.611105	2.29859	-0.410178		2.11185	1.77466	2.67248
	4.13195	3.96054	3.10674		1.53631	1.2197	2.07319		-0.329492	2.19967	-0.175888		2.48664	0.908008	0.777081
	6.13332	2.92575	3.2572		3.25606	1.04031	2.24511		1.05919	2.90786	0.226949		2.48285	0.86894	5.62526
	3.76512	2.94561	0.385002		6.96435	2.24307	2.13275		-0.341228	2.59033	0.406766		2.7542	0.849568	1.95627
	2.0822	2.83754	4.27058		3.16955	0.912798	2.79542		1.36427	3.17207	1.05984		2.35602	0.754306	2.98008
	4.22115	2.71701	2.26241		-0.298483	0.870946	4.68427		-0.707928	2.47703	-0.362497		3.45495	1.59776	1.85668
	2.32299	3.88364	3.80724		0.429201	-0.723077	2.10727		0.571796	3.78683	0.963921		2.0773	1.17731	1.31046
	2.15279	2.2292	1.60492		1.18747	2.03862	2.33736		0.388964	2.00395	-0.479285		2.43413	-0.893149	1.03804
	2.65546	4.81223	3.16026		2.95934	1.92465	2.26951		-0.428088	2.6929	-1.47365		5.01909	1.37454	1.39937
	2.85948	3.05244	5.85639		1.54834	0.875608	3.17884		0.518792	2.63881	-0.587445		2.35434	1.11778	1.86123
	2.93459	2.1914	2.39644		1.44162	1.6444	2.7316		1.80758	2.52824	2.67053		4.23135	0.171191	2.04448
	3.31334	2.49069	1.74321		1.04443	-0.058425	2.78596		1.73378	2.07862	2.3751		3.07082	1.61735	1.81271
	2.95367	3.08353	2.50516		1.19105	1.7289	2.06035		1.66249	2.26038	1.43364		5.73146	0.673519	1.36969
	4.70027	2.38508	1.94614		0.160973	1.51577	2.96139		1.98248	2.17687	1.2664		5.25565	1.03236	1.5681
	2.86263	2.66053	3.04347		0.938031	1.78863	3.21723		1.16434	2.68408	-0.26176		2.11221	1.14082	2.54474
	3.01433	2.25505	3.59516		4.59828	1.69034	2.48371		0.918376	3.09108	1.89033		2.52464	1.13852	1.7082
	2.61378	2.66096	1.7729		1.68575	1.41221	2.11493		-1.32974	2.79931	2.73304		3.38845	1.94486	2.1008
	2.91551	2.03084	2.5873		2.22695	0.721472	3.45371		1.48365	2.87756	1.25498		2.67775	1.4054	2.4529
	2.43048	2.45257	2.69669		-0.370236	-0.285313	2.26337		0.175579	2.2712	0.981675		2.93334	0.860543	2.76609
	4.51936	3.74512	2.03694		2.11536	1.28459	2.11698		1.15355	2.41372	5.21734		5.81589	1.9068	2.17647
	2.10214	2.82666	2.01028		0.476879	1.36523	2.19325		1.58132	2.17095	2.05383		4.99183	1.38286	1.89344
	5.3373	4.56304	2.17711		1.22092	-0.337202	2.78837		0.666222	2.01902	1.91691		3.53381	0.730304	5.57328
	3.87283	2.48851	2.67188		-0.343265	-0.483328	2.3524		0.208311	2.86351	1.44358		2.68665	0.542377	1.1361
	5.26691	2.06	2.44508		-0.358096	0.0281032	2.45972		0.029764	2.31984	1.34959		3.64496	-0.308158	1.20799
	2.96672	2.15798	1.56832		4.63063	2.18122	2.99694		0.155033	2.5997	1.65502		3.26905	1.64524	1.90453
	2.27051	3.02289	1.60298		1.88137	1.47793	2.13233		0.828078	4.74147	2.04257		2.17585	1.84004	3.30094
	4.78522	2.30847	2.48601		1.67308	1.22615	3.58766		0.117976	2.5914	-0.188845		2.30584	0.712816	2.83049
	3.22604	3.92591	2.87842		-0.345416	0.849215	2.55785		1.7172	3.4294	0.19835		2.86566	1.61607	1.49246
	2.26738	3.83588	1.48055		0.499148	3.71475	2.06325		-1.35319	2.40553	-0.763558		4.5553	0.719126	2.34596
	3.1636	3.35977	2.36647		0.44389	1.03892	2.56289		0.310706	2.44825	-0.159836		4.88428	0.941009	2.90651
	3.50049	2.85836	2.85376		-1.00273	0.513926	2.33631		-2.06536	2.5297	2.46294		2.59254	1.82998	-2.25623
	2.76426	2.06945	2.39618		1.32509	1.44188	2.23749		0.027282	2.35941	-0.395545		2.39927	0.760154	-0.97289
	4.40469	2.58141	1.87192		1.68317	0.637341	2.39484		1.55768	2.74237	0.918791		2.23261	-1.98962	-4.0806
	3.42871	2.04355	1.93573		-0.494528	-0.514776	2.80937		0.598905	2.6103	1.70892		3.55084	1.50491	2.81339
	4.10109	2.21899	2.06428		3.02524	1.7744	3.10753		0.198658	3.41788	-0.300626		2.89213	1.50801	1.04619
	4.43452	3.66027	0.814823		1.30219	1.03693	2.22361		0.443016	2.13253	1.88226		4.15251	0.471598	2.16125
	4.35158	2.57409	1.46253		2.71686	1.37561	6.38705		1.1512	2.35511	0.0761253		3.38175	1.3404	2.42771
	4.34449	3.58262	1.44004		0.566089	0.712525	2.42628		0.461067	3.75315	0.397268		2.15536	0.631849	2.47069
	2.30589	2.50171	2.32221		0.286996	0.767277	2.43325		1.37415	2.20373	1.11107		2.13299	1.46001	2.21862
	4.02315	2.11749	2.31175		3.6399	1.54373	3.19319		0.215005	2.57686	-1.39606		2.58649	1.85712	1.74807
	2.8793	2.17335	1.96226		2.13221	1.81363	2.80003		0.64672	2.572	1.81179		3.28754	1.82924	2.08629
	4.81152	2.63653	0.750923		0.935417	0.17076	3.8697		0.267027	2.32574	0.63761		2.64549	0.960257	1.58142
	2.22307	3.14773	2.47266		0.0997605	-0.517369	2.53515		1.75391	2.55791	1.89948		2.61349	1.81774	1.12476
	3.86639	3.15295	1.73419		0.318715	2.14754	2.19694		1.55098	2.76292	1.74864		2.09935	0.819864	1.6147
	2.97541	2.46718	1.66187		-0.61972	0.746883	2.09745		-0.686355	3.06225	4.45725		3.69284	0.643986	1.97206
	6.53781	2.779	2.1935		5.13848	1.29975	3.3179		-0.842913	2.24931	1.27744		3.28101	1.44644	2.53026
	3.88978	2.13739	2.61181		0.0261837	1.7603	2.0924		1.1298	3.29618	2.01858		2.59807	1.836	2.09283
	2.98067	2.19403	1.65981		0.113444	1.46333	3.75231		-0.187531	3.90747	2.32821		3.0965	1.8457	2.50826
	2.67879	4.90399	2.29241		-0.486198	1.40617	3.79984		-0.453168	2.16348	-1.88703		3.10845	1.85723	2.4903
	2.88132	4.003	2.8512		1.44103	1.14126	2.24328		0.753397	2.02052	-1.55627		3.57179	1.23611	1.42598
	3.57682	2.36082	2.45936		0.131233	0.771307	3.38117		-0.114021	3.33971	0.604661		5.30914	-0.0229368	2.12352
	6.54313	2.1306	2.30403		2.63381	1.94317	2.46373		1.05153	2.08422	1.63227		4.69928	0.476929	2.31118
	3.06765	2.38645	2.22772		0.912111	0.603607	3.38304		1.04343	4.01547	0.0750576		2.22635	0.999321	3.169
	2.43994	2.11935	2.47335		2.09535	1.07324	3.05466		-0.0954338	2.67074	2.0754		2.94931	1.86429	2.75935
	2.90595	4.49359	1.80943		0.45329	0.232472	2.00278		1.8752	2.72685	3.16385		2.90777	1.52685	1.8634
	3.3755	2.53961	2.36804		0.520321	1.04501	2.63081		0.438069	2.1837	3.26396		2.51957	1.0502	2.88656
	2.71508	2.84827	1.23023		0.40651	0.791518	2.03444		0.214712	2.06099	1.08825		2.21575	1.1902	0.899938
	2.12978	3.53372	2.56642		0.350062	1.06884	2.53949		1.30269	2.87367	1.8257		2.61931	1.60776	2.42667
	6.39433	4.16595	2.75643		0.313601	0.912237	2.3891		0.576082	2.01675	1.69599		2.07855	0.813429	2.3796
	2.78708	2.02674	2.92621		4.86422	2.15117	2.58188		1.35868	2.45568	1.74164		3.87808	1.54393	2.12131
	2.92675	2.15251	-1.82493		2.01877	2.47928	2.83011		-0.0960208	2.12163	-1.01907		2.198	-0.190469	1.17939
	2.35267	2.02338	2.55935		-0.38579	-0.405115	2.3566		0.221604	2.33656	2.77682		2.20765	1.65165	1.87747
	2.65221	2.41057	2.17012		3.80522	0.569695	2.55525		-1.07169	2.09391	-0.371565		2.01953	-0.114588	0.0410526
	5.69621	2.39261	1.00521		1.65031	1.27668	2.47		0.208735	2.26011	-1.27399		2.69156	-0.233375	1.60293
	2.92296	4.51706	1.62836		3.25238	1.50949	2.47888		1.4344	2.1484	3.54213		4.39425	1.16227	0.735906
	2.87076	2.41763	2.43284		1.26073	0.807538	2.93602		0.501202	2.27717	-2.66779		2.44546	0.713961	1.44982
	5.78783	2.06199	2.30667		-2.24451	0.611407	2.02202		1.7228	3.87236	1.82353		2.36804	0.968986	0.175124
	3.00203	3.1846	1.67241		1.33027	1.29252	2.90158		1.563	2.49329	1.75234		2.87162	-0.455548	0.656015
	6.65334	2.8275	2.33846		0.831265	0.943949	2.69032		1.30044	2.22767	0.390994		3.50373	1.46607	2.42234
	2.33025	2.02375	3.40833		1.20535	1.01036	2.24404		-1.29613	3.7285	0.488443		2.20861	1.36996	2.05212
	4.39084	2.57129	2.09795		2.03223	1.26951	2.16613		-1.44244	3.18334	-1.25498		2.1037	0.44446	4.17164
	2.91474	2.09252	0.889502		5.6348	1.98308	2.76414		-0.942862	3.99858	1.65493		2.26622	1.83471	1.39232
	3.51564	2.75529	0.807324		2.47798	1.22815	2.15768		0.265308	2.022	0.871669		2.50719	1.629	2.64273
	3.5854	2.16609	2.76102		1.05397	1.69383	2.10971		0.293743	2.98135	5.83083		2.24881	0.481886	2.06539
	2.73826	5.40414	2.77155		0.684703	0.824116	2.24622		1.64159	2.93602	2.0191		4.29982	0.822052	2.54251
	3.33623	2.57465	3.94872		3.17599	0.882888	2.84888		0.6823	2.83618	4.28829		3.83643	1.50197	3.43437
	2.90608	2.7883	3.30586		2.03602	0.829061	3.32025		-0.107888	3.36172	0.558918		2.05522	-0.417586	-1.72512
	3.78759	2.81963	3.02752		0.552683	0.187095	3.07839		-0.0570302	2.52569	-0.690328		2.67662	0.768542	1.64254
	5.33271	3.15578	4.52488		-0.810957	-0.0843499	2.6004		1.56295	2.33142	1.82989		2.23434	-2.20631	-4.26401
	3.27167	2.54516	3.48878		1.1263	-0.111585	2.812		0.316633	3.17801	0.822192		4.07676	-0.0150356	1.48477
	3.1138	2.42437	2.64634		1.14494	0.398773	2.14753		0.537316	2.39993	1.79515		2.75858	-0.656457	1.38688
	2.95948	2.45211	4.29238		2.27812	0.339349	2.22749		0.599842	4.06225	0.194296		2.21812	0.763699	2.36908
	2.31479	2.13595	0.986363		3.00832	1.82688	2.42751		-0.746993	3.31293	-0.297498		3.68135	1.09301	2.01211
	2.25185	2.44085	3.21107		1.21956	1.38651	2.19065		1.33272	2.40725	1.53383		2.86904	1.05946	2.611
	4.40542	2.99194	2.16578		1.22851	-0.442823	4.44069		-0.609609	4.4018	0.181993		3.6926	0.718665	1.53271
	3.18118	3.38209	2.45743		1.64123	1.49808	2.40194		-0.567213	3.42901	0.11671		2.23756	0.90432	1.94997
	3.51685	2.30089	2.33835		0.6721	-0.924969	3.16998		-0.728307	2.05156	-1.45745		2.70359	-1.2182	-0.791565
	4.85209	2.67317	1.46824		-2.84817	-1.94794	2.29706		0.757198	4.14884	2.53674		2.02993	0.660681	2.08743
	5.14122	4.36698	3.3207		3.62262	2.12082	2.36401		0.571241	2.13689	2.32832		2.35996	1.7986	1.37997
	3.92891	2.51969	2.69569		4.28674	1.00431	3.07048		0.375956	3.75198	2.10173		3.64006	-0.567154	1.87456
	4.5408	2.26625	1.6434		3.51509	0.426762	2.14334		0.803489	3.00729	0.463396		3.27673	0.492078	2.58033
	2.53215	2.08245	2.37689		1.56673	1.56157	2.36123		1.80355	4.21263	1.24558		2.47222	0.448494	0.790551
	3.09571	2.36023	2.31707		0.556851	0.810663	2.04223		0.42761	2.45862	2.91122		2.1423	0.0873573	2.67202
	5.51559	2.40987	2.3326		2.61368	0.951191	2.92935		-0.471239	3.22569	-1.52502		3.91839	0.687798	1.0996
	2.37126	2.08994	1.84476		1.88113	0.358453	3.07545		1.0762	2.63742	2.02657		2.7307	1.90398	1.32898
	2.20568	2.47007	1.45882		0.952504	1.12143	2.73841		1.44234	2.29523	2.01801		2.38791	0.0159727	1.96224
	5.08244	2.90973	5.70318		1.13499	1.26308	2.30629		1.67259	4.21119	5.60618		3.12109	1.93285	1.94771
	2.39836	2.56983	1.8363		0.389407	0.0525821	2.08464		0.0858219	2.2	1.02751		3.20401	0.372998	1.81465
	3.0534	2.82043	2.08688		-0.465446	0.308655	2.15066		1.41362	2.58674	2.47203		3.04542	0.596166	1.68454
	2.22219	2.31894	2.75813		2.82001	0.905101	2.2642		1.27626	3.44315	-1.9249		2.31713	1.44902	2.87085
	4.5502	3.77595	0.747806		1.79323	1.21502	2.04183		1.88767	2.56594	1.82172		2.67718	-0.535091	-2.02379
	2.45262	2.71779	4.16786		1.94348	1.4607	2.34586		0.848508	2.61065	2.17029		2.67158	1.3898	2.00803
	3.05431	3.75507	3.68774		4.01719	1.67281	2.26352		-0.952661	2.4556	-0.723439		3.63822	0.897049	2.37731
	2.16647	3.17866	1.38541		1.99376	-0.181774	2.62227		0.741941	2.34321	1.09868		3.17632	-0.145399	2.17296
	2.75421	2.02765	1.51537		1.03007	0.00256633	2.09318		0.396119	2.1528	1.80987		2.97861	1.83175	2.57048
	4.52163	2.25323	3.67899		-0.641191	-1.04997	3.28688		0.05765	2.78799	0.344114		2.28295	-1.86186	-4.28485
	2.08245	2.84297	3.02852		2.25447	1.70641	2.19806		1.95217	3.10795	1.92745		2.67829	-1.35825	-2.83208
	5.39933	3.22153	1.99088		4.99512	1.44341	3.25434		-0.545008	2.29495	5.0902		2.01597	0.0270429	2.22748
	2.08427	2.72908	-1.2823		1.40677	1.63757	2.67465		0.059913	2.32865	2.64275		2.87763	1.43244	3.02122
	2.68075	3.96955	2.12941		2.94526	0.609119	2.99516		0.238203	2.01062	0.0301745		2.67637	1.32464	2.40649
	3.04055	3.95772	1.93668		-0.387321	1.03306	3.18608		0.107931	2.05148	1.67851		3.45844	1.16728	2.92731
	4.47854	2.99222	3.5299		3.16141	1.01803	2.18887		1.18357	3.9077	1.79595		3.78935	1.54129	1.74876
	3.47434	2.66187	2.12354		-0.694624	0.318462	2.32856		-0.0717722	2.65779	-0.11972		3.78384	-1.27706	-1.37209
	3.86481	2.18128	2.43441		4.28127	2.31472	3.30815		0.961506	2.12088	2.77763		3.44284	-0.270699	2.0493
	4.55718	2.22299	2.82872		0.503933	0.315012	2.11359		0.644567	2.50222	3.75548		2.25115	1.50606	2.18123
	2.03362	2.94908	2.82867		1.66646	2.85381	3.25832		0.981213	3.20279	-1.10088		2.45601	0.786487	1.52585
	2.48653	2.38711	1.59977		0.000196529	-0.750307	3.6568		0.377457	2.21125	2.33519		2.24524	1.06607	2.60036
	2.01829	2.41328	2.50532		1.42028	1.31167	3.11394		1.8205	2.01315	2.45677		4.58536	1.09804	1.82489
	3.34418	2.04563	3.30104		2.32325	1.19011	3.55054		1.54254	3.12046	1.4657		2.85869	1.1514	0.15782
	5.26687	2.14972	0.360134		1.5992	1.34584	2.23122		0.527795	3.21033	-0.115122		2.08249	1.86939	1.31347
	2.17518	2.36023	1.79347		1.48301	0.700015	2.2801		1.569	3.37916	3.73944		3.40681	1.66052	0.419315
	2.8219	2.20468	2.18795		3.39285	2.0541	2.1678		1.81753	2.08098	-0.161903		4.8077	0.00264096	2.41565
	3.77361	2.34036	1.64667		-0.8854	0.541172	2.13221		1.37973	3.17329	2.67628		2.61028	0.912905	1.81049
	2.4475	2.64002	-0.0233899		-4.0865	-2.08086	2.90419		1.21839	3.21098	0.577588		2.03303	0.4037	0.801799
	3.17549	2.02072	2.29282		1.55178	0.0707444	2.20903		-0.129518	3.12227	0.143894		3.83145	1.97022	2.62724
	5.30008	2.0808	2.37987		0.91974	3.06984	2.36427		1.80583	2.96346	2.67915		4.19293	1.81534	3.20036
	3.44426	2.24258	2.15629		0.720309	0.66518	2.19		1.34951	2.29125	3.20232		3.38606	1.66012	2.87125
	6.72725	2.12339	2.87674		2.31164	0.197769	2.31787		0.795636	3.11181	2.14324		3.27655	0.577108	2.91545
	3.64675	2.19497	2.3995		1.36045	1.01378	2.51146		-0.418752	3.57726	-0.555283		2.61723	0.162315	0.840227
	2.41682	2.60088	3.97008		-0.97373	0.0955432	2.24292		0.747622	4.32093	1.45306		2.20253	0.980226	0.183596
	3.12421	2.16697	0.606946		4.52512	0.976795	2.05384		0.0342525	3.25171	-1.26686		2.7725	1.30782	5.00512
	2.58364	2.06467	1.02284		0.0467116	0.978204	2.84881		1.1797	2.11534	0.893798		5.08079	1.87235	1.46035
	3.50849	5.31607	3.33061		3.01347	3.65351	3.58396		0.445591	2.50231	3.84542		3.94312	0.615131	0.186205
	2.97437	3.61822	0.389016		0.0885661	0.840795	2.00868		0.172464	2.18964	2.22058		2.22632	1.2882	2.43157
	4.12463	2.00008	1.22772		1.71414	1.69739	3.93757		-0.365307	2.10711	-0.693952		3.89811	-0.115341	0.279021
	2.79041	2.71921	2.32647		1.22948	2.40639	2.47099		-0.704862	2.28739	1.68019		3.02585	0.239754	1.81387
	2.46357	3.15545	2.71204		0.872634	1.04033	3.1116		1.95961	3.55711	1.47971		3.4711	1.68603	1.4861
	2.43542	2.6094	2.89817		3.01363	1.08685	6.07449		0.824899	2.43605	5.23619		2.39224	0.594913	1.6851
	3.54375	2.11634	2.20751		2.12365	0.680286	2.19145		-1.65688	2.3458	3.74855		2.16405	0.273046	2.7175
	4.04051	3.28152	2.24205		-0.166918	0.187544	2.26157		1.70706	2.86296	2.2176		2.3945	-0.400568	0.730642
	6.45086	3.31022	4.05615		3.39116	1.83377	2.37424		0.130355	3.20223	2.15463		2.09292	1.08296	1.88249
	2.23406	2.48085	0.316554		0.110944	1.31991	2.98549		0.109527	2.36034	1.67918		2.15637	-0.702929	2.06676
	5.32613	2.11345	2.47118		-1.17044	0.580931	2.23781		-2.75245	2.67031	-0.700539		3.44557	-0.0430522	0.602145
	2.2197	2.20099	2.66087		1.76648	1.28388	2.48423		1.17755	2.84885	4.24385		4.30642	1.27953	2.07336
	7.41078	2.65015	2.31521		1.86638	1.23326	2.75309		1.99691	2.20709	2.83584		3.79055	0.634246	1.85
	3.97671	4.12604	1.24762		-0.52188	0.682606	2.48316		1.16904	2.93127	2.19491		2.15859	1.33594	1.90126
	5.97162	3.78436	2.13231		0.0728599	0.774111	2.11149		0.648942	2.044	3.38844		3.10819	1.19512	0.951929
	3.68527	2.01929	2.21065		2.28361	1.39097	3.24034		1.20359	4.13395	0.923113		2.21292	0.522947	3.54158
	5.07378	2.38803	2.34664		1.27409	1.68173	2.51364		-0.279157	3.25909	2.27988		3.74002	1.95589	1.75552
	4.80553	4.03129	1.22806		1.43574	0.435602	2.48879		0.730953	2.14219	1.66442		2.17211	1.882	1.73217
	2.35755	2.47592	1.86985		0.618831	0.568851	2.37439		0.131029	2.0335	2.23555		2.45087	0.749009	-0.0996201
	2.4518	4.11842	1.73355		1.55367	3.84262	2.14901		1.93769	2.75381	1.33659		3.20478	0.657693	1.8449
	3.6054	2.47923	1.32455		-0.18679	1.06267	2.40957		-0.284349	2.10905	-0.191688		2.55687	0.490957	1.94285
	3.14278	3.3398	2.09778		0.990328	0.730089	2.40061		-1.8072	2.75726	-0.821486		3.09753	1.46935	2.43709
	4.16715	2.00344	3.3137		2.28094	0.282308	2.13411		1.72674	2.48426	0.880034		2.20359	0.97559	1.90485
	5.33124	3.52966	2.75189		1.74472	1.44797	2.84268		0.785989	3.67777	-0.712273		2.2897	-0.53759	0.870554
	3.01808	2.26037	2.68786		1.01159	0.210551	2.07041		1.07779	2.44623	3.19777		2.93085	0.689184	0.56664
	2.97571	2.86262	1.68471		0.26874	1.53735	2.86702		1.40182	2.31732	0.343882		3.50797	1.19067	2.51977
	6.18724	2.97958	2.50766		0.761794	2.42725	2.14683		-1.25361	3.63148	-1.41329		2.63085	0.562554	2.35879
	3.02939	2.05434	2.7029		2.37927	1.17194	5.44129		0.0851634	4.49363	-0.189994		4.48878	1.39019	1.35744
	2.14375	2.25761	1.93949		3.08593	1.99719	2.16529		0.142162	2.3583	-1.90341		5.48053	1.6705	1.79483
	2.1264	2.00966	1.44868		1.26123	0.100391	2.51938		0.327768	2.34737	-0.0716214		2.09574	0.793694	1.18356
	5.85673	2.17332	3.00963		1.18244	1.50214	2.4909		1.80563	2.00753	1.6247		2.30202	-0.744313	-1.90172
	2.2875	2.06027	0.915176		0.804844	0.192794	2.19012		1.39853	2.6105	1.14665		2.85617	1.81758	2.8754
	2.82917	2.0244	1.34668		2.77594	1.43955	3.46494		0.0535587	3.59116	0.447183		2.47127	1.00953	2.78432
	3.60942	4.32298	5.71797		3.71981	1.74402	2.57463		-0.347896	2.92272	1.14454		2.17119	0.638814	1.47554
	4.42581	2.26092	2.53746		-0.823919	-0.628414	2.14813		0.545595	2.88717	2.07625		3.76824	1.13885	1.1217
	4.76177	2.48681	2.8825		-0.109769	-0.0934084	2.37119		1.16802	4.4581	3.37831		3.13735	1.58265	1.53191
	4.92302	2.7479	2.49511		2.03419	1.29726	2.07625		0.815846	2.22171	5.09045		2.73294	1.3718	2.3027
	2.83936	3.09711	2.53386		1.70697	-0.365563	2.24576		-1.54216	3.37279	0.161573		2.25962	1.09516	0.81555
	4.62953	2.37595	1.22113		1.39664	0.69925	2.68493		1.30649	2.42655	2.26364		2.2299	1.45565	-3.1721
	4.63012	2.45025	2.80902		0.965706	2.90425	2.19408		1.53106	2.27394	0.723543		2.39646	1.70371	1.64073
	3.2937	3.93603	2.83796		1.49675	0.774964	2.00137		-0.275358	3.05213	1.76214		2.1048	-0.229359	-3.54393
	2.9432	2.2362	0.979363		3.27636	1.84255	2.41298		-1.17805	2.31783	0.641802		2.73171	-0.904488	-3.21435
	2.66183	2.05802	2.37288		2.05471	-0.838599	2.67268		-1.17063	3.35429	-0.50327		3.26007	1.03651	1.93772
	2.19616	2.30881	2.74001		1.63508	0.913525	2.39422		1.08424	2.22349	2.50607		2.36148	1.60254	1.95774
	2.21638	2.39054	3.75579		1.42447	1.25036	3.19023		1.01116	2.39715	1.62353		2.07104	1.44636	2.23385
	3.16671	2.13329	2.59173		2.25743	0.735222	2.25605		0.663192	2.77759	1.51474		3.45094	0.155828	0.193072
	3.29261	3.03659	1.6572		-1.86358	-1.92469	2.18319		1.4503	2.74242	1.60679		2.95185	-1.22639	0.980021
	2.7208	2.82505	2.69411		1.53015	0.252461	2.11711		-0.520883	2.58312	-0.888928		3.30189	0.556517	2.51137
	2.01698	2.07015	2.69738		1.68554	2.36679	2.02604		1.42419	2.23528	2.71249		2.89262	1.21091	2.01786
	5.80807	3.56432	1.61471		0.897389	1.63665	2.38486		0.870407	3.10062	0.769106		4.04405	0.9593	0.201658
	4.59436	2.33276	3.57115		1.73263	1.44441	2.54892		1.67916	2.89108	2.21237		2.22737	0.0597015	-1.73624
	4.8324	2.97957	2.07218		0.665872	0.854928	2.14427		1.36895	2.21485	1.88124		2.00551	1.44573	1.72765
	3.67682	2.95734	2.15396		0.761812	0.612809	2.46063		-1.54616	2.56677	0.210421		2.71236	-0.0275623	1.05181
	2.8988	2.45855	0.367281		4.94716	0.295961	5.56791		-0.253868	2.78437	0.97564		2.4068	1.03177	3.97843
	4.21332	3.43224	2.56624		0.804453	-0.479773	2.01477		1.12284	2.29075	1.30165		2.16582	1.13668	1.85233
	2.04633	3.22315	3.0569		1.76556	1.74082	2.09588		-0.124923	3.02326	2.52053		5.3831	1.62817	2.53073
	3.80217	2.05645	2.84276		1.04479	0.278465	2.31395		1.83987	3.98737	1.30004		4.86773	1.53403	2.40412
	3.78413	2.41165	4.35128		4.50202	1.77681	2.51978		0.563617	2.02917	0.463787		3.6157	0.895258	1.93112
	2.08509	2.28594	2.68927		-0.428359	0.501042	2.4779		1.67004	2.13943	1.32031		2.55388	1.20543	2.85619
	4.46859	2.13435	0.960569		3.92328	1.45768	2.09482		1.89696	4.32835	2.41222		2.63809	1.8316	3.2824
	2.81035	3.57636	1.8863		-1.25457	-1.21034	2.53337		1.02169	3.07604	-0.753896		3.09262	0.664814	1.76986
	4.51007	3.73582	5.13081		-1.38232	-0.726687	2.87261		1.77452	3.27993	4.70892		2.06882	0.849558	4.23402
	3.76887	2.99462	2.96987		5.68851	0.684046	2.53509		0.230252	2.47159	2.2837		2.40262	1.36492	2.7657
	3.48022	2.22223	2.77582		1.43943	0.705234	3.08966		-1.06473	2.02649	0.540909		2.70092	1.5668	2.76828
	2.83348	2.13639	3.47389		2.08492	-0.533883	2.70303		-0.799955	2.01484	1.66962		4.94995	-0.205503	2.52902
	2.76693	3.19493	2.83915		2.53722	0.952522	2.25164		-0.221443	2.38978	0.804682		2.26032	-0.170874	1.29119
	2.28195	3.86163	3.79439		0.344117	-1.29087	3.02636		0.190371	3.77062	0.739555		5.27488	-0.0473323	2.45285
	3.68576	2.92538	1.97543		4.07345	0.695012	4.66893		1.33341	2.40557	1.92218		3.08692	1.68687	3.66882
	2.29254	3.0535	1.55461		2.60446	1.44142	2.22786		0.0632535	2.56426	1.6991		4.06382	0.838463	3.66396
	5.50998	2.39756	1.84983		0.656061	0.962403	2.97124		0.490638	2.15816	1.74169		3.57492	1.05401	2.24538
	3.3324	3.47723	3.85959		6.19594	1.60736	2.48462		0.063157	2.57178	-0.215256		4.38411	0.337334	1.8097
	3.73743	4.42547	2.37749		2.01232	0.125273	3.70601		-0.846604	4.07635	1.02775		2.0911	1.34463	2.43486
	2.53004	2.71015	4.04313		2.85511	3.04847	2.80977		-1.59264	4.0349	2.36714		2.56617	1.96223	1.84273
	7.94291	2.26433	2.65062		0.700582	0.969357	2.01734		-1.64409	2.75529	0.734716		2.08849	0.958077	2.03131
	4.30892	2.13869	3.8517		0.766733	1.04909	2.36556		0.199067	3.80526	-0.272304		2.00089	0.141656	-0.796016
	2.07537	2.31128	2.07179		2.79228	2.67917	3.6398		-0.431021	2.12946	1.46131		2.14105	1.29641	1.32231
	4.1169	3.34265	1.68243		0.937313	-0.508967	3.10153		0.234671	2.32284	-0.187853		2.537	1.00174	2.23168
	2.41986	2.14097	3.04891		1.82811	1.72825	2.14275		0.242779	2.20981	3.03955		2.15831	-0.144493	3.85456
	5.39417	3.14648	2.26264		1.25946	3.06754	5.87599		1.84328	2.10617	1.68751		3.26065	-2.21297	-2.28462
	4.54086	2.28248	2.99769		-0.0293746	-1.00085	5.03727		-0.940706	2.06988	2.58428		2.45687	1.07893	1.40764
	2.88775	2.35656	2.70175		2.67894	0.838907	2.46602		1.80776	2.35612	1.34877		3.91523	1.55757	2.47943
	2.74484	2.062	1.75086		1.16204	0.204297	2.10986		-1.06058	2.12605	-1.76948		2.70382	0.861945	3.84466
	2.94709	2.1586	2.85322		2.86269	0.390867	2.38423		-0.140814	2.4899	1.32202		2.28989	-0.428901	1.844
	4.52296	3.72075	2.11148		0.226023	1.18319	2.25211		-0.192633	3.06565	0.916226		2.07205	0.408512	1.58846
	3.5503	2.43235	2.84683		-0.519687	-0.15454	2.01408		1.91719	2.58422	2.61045		4.97522	1.61158	4.13148
	3.37586	2.03362	1.44364		2.59045	0.49793	2.04595		0.0834516	2.07679	0.585164		2.5926	1.79042	2.20598
	3.73746	2.96322	2.88286		-0.682448	-2.00082	2.39274		-1.49148	2.38836	1.46326		2.47114	0.954216	2.23814
	6.24261	2.88122	3.00245		-0.530928	0.0450695	2.01386		-0.494919	2.72346	4.09684		4.56146	0.341227	0.224838
	2.73292	3.75345	0.744251		-0.385414	-1.07173	2.42446		1.97663	4.25688	2.64104		2.31509	1.30612	2.22662
	2.22721	2.36287	2.42226		4.19479	-0.547481	3.39056		1.15828	2.06327	3.38174		2.28884	0.00074256	2.1242
	4.63445	2.30021	2.90784		1.24284	0.229623	2.36297		-1.75873	3.39442	-0.485233		2.72008	1.29112	1.22227
	3.12817	3.77239	1.16325		0.594212	1.09882	2.29667		-0.553782	2.79892	-0.271178		2.73685	0.455633	-2.50466
	3.65193	2.32428	2.55127		0.968352	1.34463	2.34852		0.77714	3.31957	1.37418		2.0935	1.27698	1.20814
	4.64011	3.82516	2.68764		2.07927	2.85592	2.61977		0.258048	2.24843	-1.32445		2.62974	0.074492	2.69267
	2.32523	2.07581	3.03242		1.5792	0.31211	2.51656		1.87588	2.31377	0.560351		3.55561	1.31423	0.331451
	4.90767	2.73267	2.08463		-0.960841	1.59176	2.01564		-0.375447	2.80505	1.81091		2.48478	1.439	2.82936
	2.17299	2.06116	2.59968		2.27322	1.675	2.56273		1.76415	2.05251	2.25222		2.91005	1.12254	-0.0774211
	2.88669	3.713	2.39336		4.10904	3.32361	2.50093		1.36433	2.12604	2.16504		3.02558	-0.192863	-2.31904
	2.25567	2.53879	1.71136		2.73167	4.31405	2.66045		-1.55894	3.20447	3.16652		3.06915	1.36636	2.03677
	2.7906	2.09668	2.36775		0.813287	0.380859	2.18214		0.921074	4.34667	2.23826		3.0959	1.34894	2.44182
	4.30219	3.49763	2.08976		-0.287774	0.877351	2.50024		-1.05286	2.2918	-2.14681		2.78549	0.652069	2.26808
	2.23427	2.58854	3.88878		1.36962	1.38946	2.39764		0.704328	2.43936	2.06932		2.38584	0.921178	3.61144
	2.62686	2.22447	1.49641		0.0485325	2.92853	2.00982		0.196244	2.21687	2.00551		3.83498	1.69778	2.9279
	3.12355	3.27037	1.86659		0.991259	0.6611	2.83458		1.45454	2.21154	3.58237		3.00933	1.9524	1.99623
	3.01397	2.24858	1.628		1.26407	0.984298	2.43653		0.484041	2.50073	1.31032		5.08234	1.10873	3.31356
	4.27892	3.55814	3.3175		2.48729	1.24987	2.67588		-1.69575	2.51785	-0.838438		4.71096	1.49755	1.92119
	3.43758	2.9146	2.41323		2.79416	0.937311	2.18905		0.0570842	2.66807	0.346179		2.07322	1.29902	2.69385
	3.47608	2.08605	2.51173		0.536318	-0.239368	2.52747		0.314956	2.21998	5.01407		2.04718	1.31836	1.30737
	3.78589	2.37955	2.35717		4.13726	2.44464	3.16952		1.53862	2.15519	1.56393		4.62926	0.119262	2.24134
	3.26622	3.95835	0.280081		0.300592	0.37159	2.3078		1.58186	2.38235	2.30177		2.14432	1.69237	3.8299
	3.61605	2.85732	2.17665		1.99372	1.57752	2.70778		-0.816757	2.48915	0.495612		2.31071	0.481832	0.87294
	2.37645	2.15921	1.78909		5.01935	2.84515	3.19758		0.0156219	2.10016	-1.44071		2.42559	0.434261	3.97222
	2.17348	2.22207	2.37599		0.828214	1.28267	2.13588		1.74483	2.21538	2.14437		5.97458	1.76803	1.62822
	2.28686	2.12463	1.93522		2.13907	-0.0024677	3.67176		1.94156	2.12921	2.4877		2.10469	1.89737	1.98824
	2.48446	2.31597	1.61886		0.922008	0.075098	2.5643		0.644337	3.03617	2.05933		3.22325	0.15811	-2.17026
	2.37102	4.52289	2.13718		2.16363	0.747079	2.88667		0.509252	3.08961	0.530645		2.13291	0.363874	1.34953
	2.02399	2.20037	3.56653		0.0596307	0.571643	2.93342		-0.219892	2.43092	0.222923		3.01481	-1.43572	-3.42722
	5.46472	2.25274	3.64349		0.463004	1.05161	2.74972		-0.140773	2.14803	-0.79478		2.60868	0.771516	1.28472
	2.20635	3.31674	2.93466		0.285265	0.840677	2.16852		1.05085	2.11313	2.86824		4.00215	0.897542	1.57686
	2.99782	4.64061	2.54455		3.64725	0.425554	4.26799		-0.266071	3.0565	-0.627353		2.59227	1.84712	0.425363
	4.13274	2.44391	1.89486		4.11584	2.32478	4.69979		-0.258788	2.82996	0.181826		2.62434	0.451365	-2.94477
	5.81912	2.18034	2.1451		2.06336	1.56173	2.03586		-0.651766	3.16088	-0.867311		3.51205	1.59069	2.93056
	4.03033	2.24496	2.6034		1.8942	1.65663	2.00538		1.55578	2.3481	2.08842		2.52358	0.529404	2.4961
	3.50348	4.20125	0.65138		-0.0599834	0.434902	4.90894		-0.38177	3.22845	3.19437		2.50637	0.642878	2.55829
	2.79716	2.45505	1.90364		3.15366	1.73398	2.11455		1.08135	2.21051	2.59918		2.08299	-0.130423	-0.373992
	2.85652	2.55618	1.98656		0.51437	1.08913	2.91594		-0.170732	2.00165	3.41082		2.29474	-1.33965	-3.37822
	2.81806	2.089	2.86221		-0.664396	-0.551003	2.31796		0.584621	2.34142	2.2989		2.72025	-0.946181	-3.57826
	2.29696	3.89043	1.20876		0.756312	1.11054	5.36119		-1.49027	2.03805	2.38179		2.74738	0.0693113	2.30465
	2.43012	2.54792	1.5688		0.993478	1.86069	2.48909		-2.34554	2.48832	1.44189		4.55677	1.3255	2.41696
	2.11685	2.87504	2.29415		0.527376	1.07141	2.06766		0.090787	3.65479	0.587206		3.26673	1.64274	0.96935
	3.33705	2.60366	1.72506		-2.15624	0.162023	2.53704		0.358408	2.29943	3.67991		2.56723	1.80962	0.327228
	3.32912	2.19742	2.94622		-0.928341	0.764208	2.1693		1.10066	5.13365	2.26995		2.86318	0.941097	2.38502
	2.7766	2.36141	2.80389		0.208265	1.21146	2.26462		1.04703	2.10222	3.47736		2.2658	1.32993	2.57319
	3.76968	4.41306	1.49951		1.91286	0.957589	2.39075		0.528948	2.37788	0.674278		2.20631	0.657207	1.5675
	2.23239	2.97818	2.03422		1.59324	0.869735	2.97902		-0.397187	2.13925	-1.63438		2.64607	1.34469	1.58074
	2.91076	3.55607	0.150918		1.70722	1.75267	2.6014		0.850357	2.67183	2.1002		3.90005	0.408647	1.90859
	3.61658	3.80766	1.92355		1.43517	1.55061	2.4604		0.126374	2.43466	0.719802		2.45429	0.847123	1.96743
	3.78139	3.00714	1.3562		0.639766	1.31884	2.69417		0.939625	2.25021	1.58095		3.03026	1.42033	1.06841
	2.59233	2.56485	1.02227		5.32925	1.95602	2.79622		-0.529811	2.00767	2.33214		4.92186	-0.342087	2.07793
	3.47763	4.11753	3.12557		-1.08636	0.970194	2.0556		-1.24842	2.62888	3.02894		3.68917	1.17888	-0.768482
	3.38086	2.49458	2.32421		-0.323412	0.97688	2.39221		1.49141	2.22401	1.04183		3.21612	0.433215	1.7783
	4.86785	2.69018	2.0451		2.78099	0.26516	2.86577		0.989557	2.72201	3.10133		3.52289	1.61288	1.66751
	2.55087	2.15701	2.46383		-0.902353	1.62198	3.02458		1.46988	2.75553	2.73441		3.12349	0.489061	1.11011
	4.72487	2.34864	2.30729		1.97072	4.52281	2.07724		0.977373	2.50495	2.82684		2.39525	0.0920508	3.59192
	3.00685	2.12554	0.696105		0.995696	1.5366	2.30092		1.1751	2.86845	0.768784		2.5783	1.42139	1.49854
	2.27644	2.3298	2.79246		-0.624247	1.68669	4.0604		0.305591	2.44994	0.794745		3.58424	1.90559	3.1831
	2.06961	2.1714	0.741782		4.23468	4.75003	2.43267		0.770653	4.51214	1.626		2.70744	1.9098	1.56842
	5.5856	3.40042	2.15721		1.37142	2.60641	2.54285		1.6389	4.25753	3.16913		3.34604	1.55903	2.38989
	3.95721	2.93474	2.93078		3.45776	2.69779	2.45377		1.36606	2.15803	3.05083		2.91503	1.42602	2.93147
	2.08602	2.41522	1.98314		3.72521	2.29995	2.3405		1.97386	3.55422	0.638771		3.56696	-0.251378	1.38917
	2.08069	2.9597	1.74134		-0.0011073	1.34842	2.0374		1.9326	2.02601	2.31481		2.17481	1.19071	2.7015
	2.368	2.20071	2.47306		-0.820657	0.391686	2.14266		1.56311	2.37732	-1.10139		2.09674	1.54279	2.20306
	2.75485	2.94651	1.94653		0.477914	2.14916	2.21744		1.36134	2.96578	2.2529		2.59192	1.68098	2.77706
	2.3174	2.16294	1.91892		2.78133	1.50252	2.01585		1.16923	3.01705	2.77684		3.35973	0.642087	2.35146
	4.09131	2.87207	3.27328		0.84819	0.758851	2.12958		0.0713139	2.2511	0.502473		2.69692	1.40617	2.41791
	3.74082	2.91942	0.725988		1.38968	0.941694	2.64412		-0.60773	2.38047	1.18447		3.92878	1.21729	2.29813
	3.14636	2.50771	2.00971		-0.615537	0.0806626	2.13554		1.61733	2.47782	-0.671639		2.00686	1.1717	1.47932
	2.65808	2.84677	3.20606		0.597599	0.775872	2.01929		0.9303	2.17509	-0.149471		2.26919	0.810203	1.54309
	2.46887	4.6311	2.52158		1.03561	1.33647	2.35125		1.66902	2.06791	3.79548		4.26088	0.510371	1.87461
	2.19309	2.39191	-0.372425		-0.267525	0.0361967	3.27947		0.561633	2.5472	2.54841		2.44496	0.729021	-0.0246664
	2.65709	2.74652	2.5411		1.89535	0.556888	2.7578		-0.447128	2.41353	-0.663689		2.28163	-0.0706847	1.02784
	2.82132	2.43479	1.27374		0.845238	1.33131	2.6777		1.75563	2.90761	1.00774		3.80658	0.901766	1.20467
	2.15504	2.33518	1.65143		2.23298	1.87462	3.844		1.26924	4.13339	2.43702		2.3111	-1.3955	-1.69187
	2.71793	2.58591	0.976446		0.628189	1.11397	2.58614		-1.21844	2.27976	-1.31111		2.21052	1.10908	1.9056
	3.43664	2.11035	2.02188		-0.825741	-1.18433	2.73191		0.0660735	2.00659	-0.258824		2.87158	1.10616	1.22289
	3.81786	2.98869	2.05298		0.338157	0.648342	2.43136		0.580125	2.87388	2.80392		2.12281	-0.426811	-2.00915
	2.93023	2.17278	2.10759		0.621519	2.06014	2.46982		0.964253	2.90532	2.73386		3.5195	0.580615	1.22902
	2.87413	3.5155	-0.423076		2.16436	0.93353	3.19193		0.649117	3.27239	-1.16602		2.77483	0.866417	2.16443
	5.49485	3.24464	3.67371		1.46055	1.20173	2.47598		-1.2837	3.03906	-0.56977		2.61231	0.866843	3.09955
	4.65212	2.92846	2.46081		2.39275	1.38413	2.04032		1.01365	2.83097	1.95816		2.79423	0.655812	2.26902
	6.85729	3.66008	3.70849		0.834709	1.24421	2.06872		-0.00234589	2.12955	1.54883		2.76528	1.06001	1.44138
	5.07833	2.03868	2.3404		-0.0943635	0.880543	2.58123		0.533006	2.23138	0.915114		2.51777	1.32877	1.65419
	3.34258	2.58323	2.33544		1.46258	1.0707	2.3531		1.27395	3.83814	-1.07995		2.68512	-0.175375	1.54271
	6.47971	2.21673	2.19128		1.83631	0.480507	2.31941		1.77914	2.06336	3.3546		3.26333	0.0527781	-0.191831
	2.71591	2.42463	2.28999		1.22123	1.09011	2.23868		1.98502	2.8556	4.27587		3.42462	0.0202254	3.06845
	2.56179	2.24038	1.98803		2.16027	1.14355	2.40658		1.473	2.29056	2.00765		5.52944	-0.0729163	1.79715
	4.25106	2.49139	2.85899		2.26964	0.911865	2.65567		-2.54949	2.04227	0.626387		2.26144	0.827832	0.871828
	5.76978	2.48292	2.32328		1.22455	0.00390602	2.84301		-0.0579756	2.38452	0.327632		2.19374	0.77231	1.98771
	2.07964	2.00757	1.66049		2.25374	2.08264	2.37743		-0.0620716	2.49744	0.214758		4.48621	0.831095	2.66497
	5.66931	2.36531	1.33586		2.64239	1.8088	2.5947		1.39194	2.97634	2.44076		5.54094	1.86853	2.71887
	4.71	2.53585	1.85183		1.27516	0.327051	2.54347		0.76731	2.08419	1.08045		2.51417	0.967408	1.6111
	5.29262	2.40037	3.10969		5.05432	1.96051	2.70349		-0.163142	2.08929	2.42842		3.3496	0.833497	2.62364
	3.13283	3.38318	1.05221		-0.678303	-0.602588	2.62756		1.29678	4.49144	0.747516		3.41511	0.258719	1.40561
	4.13365	3.70086	2.34119		-0.75068	0.797136	2.20675		-0.832841	2.01557	-2.09909		3.57807	0.044338	2.64903
	2.02126	2.20932	2.44091		0.357989	1.37781	2.60583		0.638374	2.66844	2.03209		2.02073	0.116598	-0.847236
	3.22885	2.39064	1.82418		1.82217	0.694126	2.03119		0.585796	2.74586	2.21598		2.11209	1.03611	2.14352
	4.73402	2.47611	1.11422		2.87138	0.662757	2.67586		1.32702	2.13958	2.17154		5.1759	0.170882	1.53703
	2.09664	2.46671	1.50751		0.639927	1.3939	2.15465		0.0650926	3.44673	-0.384533		2.16849	-0.322188	2.15389
	2.82063	2.00032	1.86659		2.77485	2.75721	2.56592		-0.491199	2.04343	3.41342		2.42998	1.20687	1.97106
	2.58698	2.42198	1.03901		2.27139	0.27601	2.76633		0.422696	3.41507	2.78482		2.95547	0.132356	2.25812
	3.10688	2.36549	1.86039		-0.728275	1.03182	2.24102		1.25222	2.00422	1.25468		2.37459	0.53834	1.43087
	6.07537	2.86797	2.19849		2.54231	1.25673	2.28116		0.433669	2.06237	-0.317386		2.68394	-0.0131533	1.98497
	2.69098	2.49936	1.90114		2.22478	0.708732	2.22329		1.61367	2.56106	2.56935		2.9959	-0.332173	2.59189
	2.08855	2.27262	3.61119		0.842058	0.924672	3.00186		-2.45842	2.48669	-0.870088		2.41413	0.628183	-1.72574
	2.83181	2.06289	4.4597		0.738126	0.779587	2.94693		0.201743	2.10875	2.17108		2.41223	0.708758	4.01756
	2.92838	2.04104	2.63778		3.30738	0.961348	2.599		0.538825	2.98102	1.97203		3.75164	1.48193	3.57923
	3.76577	2.39249	1.62176		0.96893	0.132654	3.14218		0.684754	2.2422	-0.915159		2.13132	0.36191	2.4236
	2.64325	2.40132	1.57953		0.724298	1.01256	2.79996		1.65159	2.48362	1.61053		3.34711	1.03242	2.99131
	2.49477	2.30541	0.755729		1.3216	1.00704	2.76457		-0.821963	3.27406	-0.319236		2.86821	1.07077	1.89809
	3.63127	2.65607	2.71725		1.8565	-0.0597138	2.36365		0.888704	2.66695	4.06564		4.61781	1.25739	2.14515
	3.55827	2.86027	4.22758		4.52897	-0.351604	2.6562		-0.281289	2.54805	1.62368		2.17867	-2.51838	-2.92062
	3.13782	2.43497	2.78874		2.5548	0.00648706	2.03916		1.08273	2.35037	1.67235		2.23141	-1.73142	-3.68746
	2.77726	2.57172	2.74493		2.65087	0.86077	2.97055		-0.597598	4.30305	1.92638		3.95448	1.2554	2.93022
	4.10982	2.33055	1.25904		0.431393	1.33973	2.00646		-0.026441	2.41898	1.04445		4.99007	0.54907	2.16777
	3.77683	2.95907	1.06952		3.06575	2.04842	2.82355		-0.893646	2.2821	1.64891		2.90392	1.50267	2.9838
	3.52541	4.16456	4.13385		2.4148	0.753637	2.08003		0.493475	2.27711	3.69941		3.97596	0.442791	1.56376
	2.44469	2.37249	1.12367		2.08993	0.612108	3.20352		1.07483	2.88411	1.38764		3.52091	1.75651	1.37771
	4.66461	3.89037	1.23039		2.15174	1.66909	2.96118		0.86527	2.10589	1.86447		2.80703	1.8087	1.61397
	3.65791	2.39664	2.87565		0.289248	0.229017	2.56851		1.09357	2.12721	-0.42798		2.04109	1.26468	0.161098
	4.85311	2.68439	2.42145		4.75998	2.96497	2.32992		0.559296	2.14603	0.812767		2.78543	1.01081	-1.05783
	3.00428	2.21868	2.15648		0.153112	0.829359	2.13533		0.478712	2.04057	1.37442		2.11552	0.644405	1.66618
	2.86824	2.20992	2.9056		3.06295	1.24688	3.43061		-1.14685	2.8488	-1.35144		3.59902	1.24094	1.59016
	2.49743	2.08845	1.63627		0.384036	0.278583	2.16459		0.713544	2.54214	3.32745		2.17068	0.946672	1.64348
	4.58484	2.77303	2.12128		1.7168	1.84543	2.74113		-0.548073	2.16845	-3.41799		4.32274	1.6102	1.81855
	2.21501	2.09807	1.75372		0.612225	0.883015	2.86439		1.53352	4.8903	1.28336		2.14617	0.584608	2.36795
	6.35463	4.1714	1.89135		1.09181	2.52793	4.30512		1.98388	2.72724	1.8004		2.24648	1.52242	3.75663
	4.86836	4.09411	1.02332		1.46363	1.88104	2.13308		-0.427592	2.11279	0.973302		3.90462	1.74877	1.40573
	2.46566	2.08568	2.83521		3.45389	1.69501	3.08647		-0.519023	3.57881	-0.563375		3.12364	0.181829	3.70544
	3.99019	3.21596	1.50488		0.965159	0.288893	2.95397		0.0793236	2.27134	1.31187		4.23781	1.1496	1.97841
	6.22543	2.01528	2.80142		1.52863	1.47753	2.74768		0.360228	3.00649	-0.146995		2.66166	1.90121	-0.730121
	3.31882	2.02825	2.43037		5.21258	3.03457	2.82443		0.672146	3.82145	-1.02316		2.69295	-3.44413	-5.68577
	3.01958	3.92512	2.11171		5.59813	1.38456	2.46506		1.08198	3.88292	1.64599		4.35737	1.81078	2.25608
	4.29511	2.18053	2.65656		0.903491	0.566309	2.18568		0.720134	2.67157	1.65109		3.1955	1.39134	1.69138
	2.66557	3.3011	1.69194		-0.0386331	0.836251	3.16026		1.59409	2.80062	0.1951		3.07447	0.708753	1.60612
	3.28196	2.52305	3.89197		2.43684	1.99265	3.01084		-0.983051	2.87599	-1.32387		2.13802	0.514964	2.59137
	2.33452	2.51109	2.25275		0.312082	0.215501	3.02751		0.640035	2.03176	-0.370963		2.47106	1.76264	2.46762
	3.93624	2.2377	2.94147		0.827068	1.14746	2.37096		-0.621885	2.52509	0.256748		3.86146	0.485968	-0.0410502
	4.3462	2.37925	3.13061		-1.15022	-1.04448	3.59838		1.39407	2.65212	1.65668		2.19227	0.472905	2.12029
	2.88929	2.1296	1.88387		-3.48747	-0.517484	2.39272		1.80558	2.86677	1.54836		2.59457	1.06581	-0.169589
	3.01501	2.28334	3.80502		0.542166	2.10492	2.60079		-0.0268567	2.00793	-0.392048		3.28952	1.14308	2.30146
	2.35621	2.4595	0.377595		0.0441482	0.103425	2.8277		-0.161186	2.09592	2.49624		2.05434	0.943885	1.801
	2.15606	4.35968	3.16061		2.44159	1.49438	2.69373		0.181141	2.64976	0.720387		5.20004	1.34543	2.34459
	4.93006	2.00474	2.35932		2.88092	2.39901	2.72763		0.292557	3.46723	1.7865		4.65349	0.901872	1.7963
	4.46838	2.28296	2.96732		-0.787961	0.737214	3.00094		-0.418993	2.22444	0.322545		3.36199	-0.352104	2.35349
	3.73514	3.3209	2.70955		0.852651	0.924571	2.77722		0.802274	2.17626	1.74393		2.22182	0.788502	0.807281
	2.78583	2.92769	1.05082		1.20603	0.0938975	2.0803		1.69073	2.01229	1.85387		2.03599	1.91058	2.14107
	2.27415	2.10807	0.979748		1.50474	1.42645	2.06578		-0.107155	2.96921	4.3642		3.22844	0.893906	2.22106
	2.31999	3.98726	1.57265		-0.98749	0.877307	2.37505		0.828297	2.00735	2.07951		3.61887	-0.603451	-1.46895
	2.14701	3.30121	2.12941		1.51221	1.45747	2.53829		0.718411	2.00831	-0.718519		2.4419	1.12213	1.35203
	4.05894	2.29134	2.45069		-0.195267	0.53026	2.28184		-0.146142	2.63874	2.43166		2.38881	0.465215	0.380208
	2.64764	2.17282	0.821857		1.28696	-0.520615	2.1416		1.28499	2.548	1.15127		2.84894	1.58567	1.9554
	6.43457	3.31079	2.38736		2.69284	1.70209	2.8152		1.55371	2.49139	1.77738		4.6379	1.10274	2.91368
	6.2158	2.00669	2.8258		0.646962	0.426811	2.91056		0.780013	2.44904	-0.305338		2.13107	0.355282	-0.00942548
	3.81583	2.69902	2.29608		1.76897	2.10777	2.13043		0.547414	2.23994	1.76755		2.1231	1.04069	2.24404
	4.99299	2.20182	2.61998		1.12651	0.346001	2.06081		1.85893	4.83175	3.78621		3.28851	1.42368	2.0928
	3.01094	2.25105	1.60867		1.11881	1.38922	2.20757		1.38044	2.58735	-0.790132		5.04087	1.83061	1.60937
	2.49767	2.69413	1.76986		2.95894	1.16826	3.50534		1.66462	4.84859	1.62145		2.12217	0.851638	2.03963
	2.00932	2.19052	1.62445		2.11185	1.77466	2.67248		0.314695	4.5043	1.27682		3.63333	0.99099	1.8968
	2.83309	2.04707	2.03006		-0.289811	0.0780021	3.69777		-0.682961	3.59679	1.52532		2.66882	0.231938	1.68757
	4.14172	4.79053	2.71589		0.769835	1.66861	2.53802		1.85403	2.41109	1.97058		2.90399	-0.168311	1.29462
	3.59455	2.00833	2.26269		1.08901	0.837265	2.23766		-2.79977	2.66152	0.970053		3.10012	-1.48123	-3.30012
	2.70901	2.03005	2.03074		3.01189	3.65518	2.60791		-2.49769	2.59426	-0.0398862		2.38212	0.444808	0.997909
	2.36039	3.1757	1.57293		2.48285	0.86894	5.62526		-1.23542	2.15681	-0.28902		6.79541	1.58434	2.37064
	4.54319	2.06232	4.52745		-1.26874	0.708556	2.07241		0.899462	2.51033	0.946711		2.16402	-0.354921	-0.93305
	2.35776	3.70479	2.26685		2.35602	0.754306	2.98008		0.789535	2.27736	0.814546		5.26669	1.35742	0.832021
	6.939	2.86975	2.57955		-1.50983	0.673469	2.01615		0.257586	2.70645	1.98842		2.12667	0.393867	0.0278216
	3.31917	2.5796	1.94709		3.52251	2.12887	3.30636		1.96138	2.94306	2.07609		3.56762	1.82136	5.65257
	3.94968	2.16208	1.90726		-1.24902	-0.448492	2.1806		0.717179	3.73372	3.69915		2.35043	-1.50657	-3.73684
	2.19874	2.38351	1.15264		1.73941	-0.297546	2.81997		1.85449	3.42898	0.73994		2.13928	-0.656795	-0.753692
	2.16213	3.61899	0.26715		1.34044	1.16673	2.2638		0.0416934	3.29451	-0.0305222		2.48103	1.45919	2.63585
	2.73196	2.4127	3.30951		1.66787	0.910615	2.84351		0.191843	2.12908	0.0456327		4.89255	0.756738	2.46606
	2.48721	2.29968	2.47205		1.4374	1.03728	2.01092		0.783018	2.07243	1.29259		5.7833	0.370089	3.3903
	2.05412	2.66454	1.5911		4.23135	0.171191	2.04448		0.51522	2.48922	0.84458		2.5692	1.17728	1.56837
	2.23447	2.34116	2.34222		2.89444	2.84293	4.08905		0.259984	2.2447	-0.0814194		2.07394	1.37975	2.2453
	2.48158	2.81993	2.64735		0.512119	0.556944	2.09827		0.814487	2.12008	2.18936		2.04936	-0.0834823	0.608384
	2.43097	2.08856	0.919705		0.558858	0.759238	2.50238		1.00265	2.28292	0.137976		4.22967	0.651384	2.24899
	2.95519	2.008	2.83387		1.94265	2.76116	2.51113		-1.25666	2.20535	-2.58964		3.91615	1.55659	0.591701
	3.06661	2.96494	1.94987		1.86848	1.35803	2.41175		0.943544	2.00586	3.42137		4.99812	1.46203	3.30924
	3.80364	2.22188	2.8192		1.6806	0.279356	2.46004		-0.471039	2.08689	-0.532363		2.17866	0.646684	0.812945
	2.86042	2.07113	1.47625		0.949222	0.675633	2.07183		0.00459518	2.99981	-0.171473		3.54442	1.47709	1.62938
	4.20399	2.42358	1.80589		2.11221	1.14082	2.54474		0.226494	3.09127	3.02416		3.47033	-0.830378	-2.59242
	5.24356	2.17889	2.6815		-0.140814	0.843548	2.07396		0.207523	4.56416	0.753074		2.03089	-0.815476	1.7032
	4.07301	3.34403	2.10019		3.38845	1.94486	2.1008		0.0341533	2.30899	-0.850453		2.79062	-0.239672	2.75624
	4.08202	2.58424	2.71105		2.67775	1.4054	2.4529		-0.317024	2.1658	-1.20969		3.34191	-0.402036	1.40007
	3.8334	2.11511	1.81427		1.40538	0.47964	2.87682		0.106525	2.65798	0.937118		2.14841	-0.426417	-1.10572
	5.24363	2.13647	1.45786		-0.113278	0.512631	2.54307		0.0942031	2.5572	-0.725702		4.56085	1.34579	3.72034
	2.44029	2.62889	1.6245		2.93334	0.860543	2.76609		1.1727	2.00986	2.46106		2.40536	1.15414	2.30277
	2.24808	2.03743	2.31336		0.79479	0.176244	2.42965		0.316263	2.57047	-1.60922		2.83045	1.84956	2.17218
	2.41273	2.09439	2.53674		-0.271027	1.18227	2.5418		-0.638669	2.42311	1.24496		2.28102	-2.85083	-4.02513
	3.99244	2.32161	2.6207		1.52827	2.12134	3.37971		1.03409	2.03474	1.38146		2.18889	1.1948	2.36435
	4.62325	2.09437	1.94089		5.81589	1.9068	2.17647		0.958797	2.17093	3.51558		2.94076	1.30163	1.73929
	4.62978	2.45082	2.80857		1.18181	1.732	3.03647		-1.00983	2.08222	-1.15139		4.0725	1.04811	1.49441
	4.54641	2.21225	1.51268		3.53381	0.730304	5.57328		1.67276	2.97198	2.07109		4.19631	0.164859	3.35325
	2.35405	2.51392	2.60606		1.65551	0.493804	2.36742		-0.485949	2.5119	0.748172		4.23134	1.50846	0.999329
	4.7304	2.27685	3.39093		0.818157	0.657575	2.62726		-0.129899	2.88349	0.28318		2.34023	1.64125	-0.422771
	2.85674	2.16303	2.02153		1.80774	2.18985	2.3435		0.583721	3.1619	0.339296		2.52738	1.3716	1.51081
	6.10165	2.02754	3.67983		2.85844	4.43881	2.32046		0.802663	2.07374	2.82978		2.19208	1.30368	2.22148
	3.0543	2.20937	2.9757		1.08724	0.769312	2.73404		1.59565	2.36228	2.3394		2.98179	1.93365	2.81975
	3.60276	2.21126	2.14162		0.229304	0.28375	2.04374		-2.77882	2.4566	2.41907		2.07264	-0.237154	2.16029
	3.58619	4.28007	1.17044		0.934943	1.29346	2.9052		0.399117	2.24157	2.09222		5.8897	1.85521	2.7818
	4.04267	2.20607	3.07905		3.01516	3.47677	2.30089		-1.9959	2.51877	-0.365585		3.00522	1.71407	2.47644
	2.90554	2.55621	2.38982		2.17585	1.84004	3.30094		0.249748	2.01443	-2.94766		4.42842	0.850545	2.01693
	5.90393	2.21966	1.90281		2.30584	0.712816	2.83049		-2.25351	2.71459	-0.888344		2.00525	-2.48207	-4.70399
	2.05846	2.06176	3.45243		1.78171	1.44641	2.82529		-0.675449	2.78667	1.13828		2.36561	1.28638	2.92593
	2.7891	3.11622	1.47402		4.58752	2.28524	2.20383		1.75548	2.02096	4.91079		2.07627	0.212278	1.80188
	3.63564	2.90725	1.41561		1.58284	1.30125	2.52896		-0.956276	3.94405	-1.8292		4.78814	1.44699	1.99867
	2.26111	2.04362	1.90867		4.5553	0.719126	2.34596		0.609056	2.56058	-0.467927		2.93354	1.13566	4.97115
	2.17864	2.18879	2.2385		0.41741	0.587395	2.17296		0.491573	2.62126	2.09986		2.07233	0.594125	2.31263
	4.53147	2.25993	2.51869		1.62027	0.342588	2.74078		1.87257	2.98374	2.80165		2.11832	0.503726	1.45032
	4.35028	3.57603	2.52854		-0.643213	-0.250191	2.1729		0.888061	2.15374	1.87728		4.48494	1.72604	2.28279
	2.09243	2.22873	2.58692		2.86291	2.21046	2.11692		1.49233	2.25028	-0.486559		4.39122	0.387856	1.27378
	6.01539	3.78071	2.60801		0.681601	-0.152295	2.3639		1.5507	3.69515	3.66351		3.21765	1.50692	2.20755
	3.25851	2.49077	2.03856		-0.0502047	0.0532216	3.27223		0.730241	2.60342	2.18645		3.36912	0.492183	1.12781
	2.68498	2.51906	3.21026		0.736793	0.612263	2.24447		0.54803	2.14422	2.75769		4.52881	1.31384	2.70716
	2.77624	2.06596	3.43575		4.88428	0.941009	2.90651		-0.0595296	2.62559	2.71181		5.58503	1.82832	2.79067
	4.80988	2.02803	1.8181		0.868113	0.118219	3.49032		0.478808	3.44994	-0.931416		2.59212	0.948798	2.62905
	2.85679	4.52312	2.13861		-0.145064	0.56794	2.18207		1.88897	3.13803	1.75407		2.19334	1.31358	2.47335
	2.06369	2.15092	2.60449		-1.34068	-0.252499	2.69284		1.83316	2.09769	0.366089		2.13088	1.08564	1.83778
	2.04503	2.91482	2.29076		-0.353001	0.981524	2.75542		0.644033	4.21585	2.60146		2.04909	1.7254	1.05811
	2.83263	2.48668	2.6818		0.90219	1.2171	2.41233		0.872266	2.31288	2.31058		2.32115	1.78054	2.25545
	5.50043	2.18123	1.49787		0.106327	1.42715	2.96109		0.818585	3.13718	1.93595		2.33039	0.73217	-0.0233741
	2.30472	2.49511	2.35607		-0.0755486	1.65835	2.47434		1.95905	2.71672	2.50798		2.18169	0.00109636	-4.64556
	3.38618	2.24745	2.05526		1.54631	1.98192	3.08205		1.64896	2.32429	3.74154		5.09624	1.87994	3.27438
	2.23372	3.55359	1.82918		3.55084	1.50491	2.81339		0.503923	2.7657	4.118		2.78773	1.64053	2.36331
	2.76267	2.63084	2.25689		-1.76727	-0.847184	2.154		-1.86859	3.06223	-1.68165		5.66434	1.75508	2.13588
	2.02177	2.58277	3.31564		4.15251	0.471598	2.16125		0.995133	2.08533	1.14329		4.34992	1.13239	2.47257
	2.89307	2.93938	3.20341		0.439723	1.30836	2.06481		-0.62232	3.73638	-0.144461		3.44607	1.50774	2.79689
	2.08021	2.89576	1.92438		1.94253	1.83215	2.32973		0.0814045	2.84847	1.64911		2.05654	0.588602	-0.175611
	4.70677	2.76257	2.50358		3.38175	1.3404	2.42771		0.59053	2.32685	2.06976		2.23074	-0.849735	-3.6882
	6.37186	2.21187	2.07263		2.15536	0.631849	2.47069		0.108271	2.54451	1.65578		2.11196	0.636522	1.76502
	2.96865	2.95112	2.56509		1.85178	0.899059	2.29541		-0.0366232	2.73707	0.167816		3.65826	-0.70407	1.10059
	2.82238	5.45367	1.00767		2.13299	1.46001	2.21862		1.2772	2.29663	0.769573		3.01401	1.70499	2.12222
	2.06595	3.73777	5.13277		-1.48804	-0.334574	2.02771		-1.29949	2.00591	1.78384		2.72146	0.644055	1.76462
	3.20761	2.33535	2.08792		4.76459	4.00247	3.03644		1.50827	2.71769	1.60906		4.41139	0.25076	2.22329
	4.27867	3.50442	1.49574		-0.735712	1.25175	4.0274		0.0618598	2.12763	-0.73526		3.67841	-1.79066	-2.13465
	6.00456	2.24522	3.61216		1.16849	-0.235348	2.19044		-0.819113	2.10759	0.879179		4.8945	-1.2043	2.50263
	5.20151	2.03059	2.6647		1.1945	3.48097	2.82122		-0.197117	4.12217	2.10319		2.37444	-1.63557	-2.35115
	4.0079	2.22548	3.61143		0.675307	1.66173	2.69858		-0.76512	3.78806	1.74063		3.80668	0.638129	1.53252
	2.28777	2.62629	1.919		1.34522	1.756	2.15204		1.81478	2.23721	2.1452		2.37063	0.906891	1.82333
	2.74634	2.24707	2.48509		3.28754	1.82924	2.08629		0.628789	3.92371	2.30803		4.08006	-0.143117	2.25861
	3.30371	4.90373	1.87321		-1.3656	3.35407	2.3408		-0.484041	2.60002	1.70969		2.25851	-0.42946	1.54064
	2.3171	2.08303	2.50719		1.31757	2.62333	2.33755		0.186271	2.57661	-0.278535		3.15996	-0.752849	3.74291
	2.78047	2.02095	0.142547		-0.334289	0.00694507	3.31694		1.68198	5.56918	2.48338		2.72419	-0.807544	-0.654323
	3.28199	2.54441	-0.195955		0.950569	1.76776	2.34667		0.413212	2.36396	1.4015		5.56581	1.81098	2.40782
	6.0641	3.82505	2.65643		0.657181	-0.575765	4.62267		1.18497	2.06628	2.81122		3.16802	-0.228468	0.793022
	2.62175	2.41704	2.80118		-1.24239	0.0878201	2.4706		0.926481	2.55875	2.32648		4.15413	1.87988	0.0631586
	2.01538	2.4301	2.8105		-1.62874	0.462965	2.31968		-0.713203	2.52888	-0.112878		3.01044	1.04932	3.64464
	3.1476	3.34171	0.788797		1.89143	0.680087	2.92957		1.73085	2.05086	2.17475		2.35253	-0.263468	1.34284
	3.00732	2.32885	3.02462		1.39378	0.695753	2.09625		1.00482	2.30043	-1.19872		5.02668	1.47149	2.04611
	2.70755	3.34678	-0.304534		0.95475	0.974916	2.15551		0.951955	2.82606	0.206293		5.53431	1.18588	2.7763
	4.6166	3.84235	1.76032		3.28101	1.44644	2.53026		0.352579	2.82309	2.6444		2.10605	1.73409	1.88932
	2.09733	2.98222	2.05327		0.47625	1.00734	2.31206		0.664386	2.53888	-0.690936		3.95898	0.349067	2.13623
	6.16461	2.9642	1.31397		4.72645	2.39228	2.29638		0.440353	2.17627	0.602747		3.51586	1.83229	1.27519
	3.09505	2.2605	4.659		1.04254	0.400799	2.87732		0.378476	2.37785	1.59378		2.13012	0.835386	2.3067
	2.09758	2.37413	2.20064		1.28934	1.17084	2.02773		-2.13502	2.17255	-3.29184		2.099	0.867411	-0.0201968
	4.04183	2.706	2.89253		0.232718	1.1925	2.18866		1.36505	3.97775	2.28308		3.91417	0.247705	2.54143
	4.62987	3.83012	3.17185		0.664757	-0.607091	2.66767		1.71309	2.21792	2.82492		2.93725	-1.36819	-3.55687
	2.74844	2.24487	2.27958		1.91497	0.84158	2.1044		-1.29375	2.24843	0.816969		3.06274	1.93345	2.23612
	4.54676	2.94312	2.44468		0.961832	1.84467	2.01847		0.289493	2.9057	-1.86067		5.17378	1.42102	3.01123
	4.32515	2.071	2.24812		0.38498	1.24954	2.1744		0.909888	2.16762	-0.56473		2.35059	0.326636	2.34032
	2.2278	2.5887	1.90257		0.0457465	1.01068	2.74552		1.69908	2.33058	2.06956		6.37476	1.19468	2.52158
	5.01854	2.84014	2.16398		2.62108	2.76604	2.47098		-0.732456	2.3159	1.68235		2.64833	1.01648	2.33533
	4.10494	2.32282	2.7073		0.865827	0.453807	2.17092		1.03105	2.69623	-2.58706		2.79972	0.50584	-3.06722
	4.67252	2.54345	2.01722		2.59807	1.836	2.09283		-0.144081	3.3253	1.86465		2.16292	-1.22286	0.0318187
	2.25875	2.06472	2.53667		3.0965	1.8457	2.50826		0.464911	2.25281	1.38163		2.37315	1.1563	-0.25751
	2.35384	2.01602	2.15809		1.06694	0.641774	2.20224		-1.43198	2.53726	2.45696		3.0018	0.669379	2.8042
	3.58444	4.22999	1.36247		3.10845	1.85723	2.4903		1.82667	4.04594	1.99698		5.7531	0.945475	1.96616
	4.21141	2.09832	2.18971		5.30914	-0.0229368	2.12352		1.39417	2.25295	3.52646		2.1232	1.35783	2.06337
	4.86503	2.14104	2.61008		0.503836	1.30817	2.03378		1.65313	2.2078	3.09634		2.29616	0.124845	-3.35114
	2.38619	2.22569	3.25568		-0.0486339	0.430103	2.23586		0.586122	3.20301	-0.993961		2.23386	-0.0146185	-3.88615
	2.50572	2.04597	1.44105		1.12388	2.23054	2.36243		-3.14858	2.51838	0.496367		4.5073	1.21833	2.20121
	4.35282	2.44008	2.78957		-0.250133	1.17023	2.01784		1.74067	2.26813	-0.0566096		3.0183	-0.0206711	1.00472
	2.73528	2.4757	2.71726		4.69928	0.476929	2.31118		1.30253	4.73163	3.08449		3.05673	1.64669	1.43043
	5.14132	2.90136	0.610404		0.629671	1.54564	2.77731		1.80056	3.41677	2.73133		2.72744	-1.78255	-2.98654
	3.17528	3.8171	2.16296		1.48049	2.36537	3.73442		-1.0359	3.3722	-2.93922		2.8122	1.01304	2.97208
	5.48406	3.22975	2.66134		0.561457	0.945359	2.41086		1.39587	2.20641	0.997473		2.50083	0.430766	2.4696
	4.01007	3.24947	1.77113		1.02188	0.585769	2.13409		0.456455	2.28214	-0.640246		3.47371	1.72599	2.11231
	4.9317	2.67674	3.11034		0.977433	1.47391	2.41999		0.0366935	2.17048	-1.86965		2.15142	-0.119192	-0.805714
	3.9297	2.05644	2.89346		2.22635	0.999321	3.169		-0.202962	2.66022	-0.356791		2.69138	0.0447117	2.21692
	4.5554	2.08336	2.53863		-0.818143	1.32185	2.07805		0.668968	4.20179	0.830139		3.7034	0.441248	1.72022
	2.64672	2.91276	2.19768		0.875197	1.34007	2.45472		1.82307	2.63971	1.99892		5.69592	1.94075	3.87498
	2.2793	3.01472	1.891		2.94931	1.86429	2.75935		1.88792	2.71273	3.07294		2.60355	0.377449	2.07548
	3.6449	2.26777	1.35489		2.88336	2.32717	2.33961		1.91899	2.17598	0.832801		3.50299	1.26215	1.68866
	2.82639	2.554	1.5304		3.19685	2.76632	3.70426		0.76164	2.36806	1.439		2.60531	1.24031	3.13437
	2.83223	2.12636	2.59999		0.78039	2.17108	2.89555		0.752453	3.08793	-1.09199		3.04679	1.62066	1.63379
	4.09318	2.97975	2.58443		0.319497	1.10439	2.15482		0.406098	2.76773	1.84351		3.2469	1.32347	5.28537
	2.14019	2.77408	2.45273		1.12254	1.36873	2.41679		0.611367	4.63292	0.625359		6.60331	0.88045	2.44763
	2.62109	2.09732	2.4212		-0.736849	1.12299	2.28031		-0.224781	2.0645	0.241818		2.22928	1.33969	2.12422
	2.96731	2.10732	2.575		0.531933	1.23279	2.66361		0.971519	2.14375	1.74944		2.66057	1.10499	2.84376
	3.79741	2.03202	2.87317		2.51957	1.0502	2.88656		0.022772	2.41509	1.41019		2.34879	-1.40379	-3.56411
	4.48936	2.31347	2.06195		0.373943	-0.349846	3.15667		0.354091	2.66049	1.22863		2.16171	0.362603	2.04986
	2.73731	2.93311	2.66761		2.67891	3.19501	2.5597		0.32952	2.62488	1.98559		3.03307	1.82767	2.10484
	3.89999	2.00046	3.49972		2.61931	1.60776	2.42667		-1.7104	2.24852	0.467307		4.11288	0.341792	2.68613
	5.45879	3.27801	2.66641		3.80838	2.15838	2.70741		1.68939	2.02501	1.8188		3.62844	1.22494	1.62125
	2.78136	3.64726	2.45864		-0.319822	1.03618	3.3048		-1.74944	2.45194	0.799661		2.00431	1.29279	2.97259
	2.56732	2.05815	2.46794		1.85809	2.17803	2.77251		0.927896	2.70604	1.76204		2.97839	-1.05871	-2.40692
	2.75688	2.04351	2.71931		0.955388	0.841264	2.27832		1.39516	2.60328	-0.492187		2.15217	-0.0144496	-3.13829
	4.39468	3.62042	5.01542		2.07855	0.813429	2.3796		0.864854	2.03292	2.91587		2.0334	1.03514	3.07435
	2.3142	2.17541	1.33487		-0.103468	0.735829	2.82228		-0.457832	2.0151	1.10751		2.48201	0.591012	4.09248
	3.32796	2.60109	2.93309		-0.712219	1.50793	2.86065		1.0657	4.49299	2.41671		4.60909	0.743647	3.76572
	2.36701	2.13575	2.98753		1.07916	1.04231	2.07374		-1.17755	2.446	1.48188		5.55463	1.70617	1.75049
	3.61951	2.63851	3.1864		3.87808	1.54393	2.12131		1.13395	2.80236	-1.64571		4.44263	1.84164	2.43437
	2.05818	2.01371	1.46534		1.42095	1.65137	2.17267		0.714046	2.36159	-0.0628834		4.52596	-1.10538	2.13605
	4.49716	2.35826	2.25712		1.09485	1.57087	2.70725		1.2985	2.86016	3.18655		5.20856	0.992078	2.36002
	2.61033	2.49688	2.29389		0.0528371	0.936297	2.23897		0.77183	2.03105	2.35708		2.93323	1.01802	2.88676
	2.8255	2.05706	2.13154		1.00308	-0.550644	2.20951		1.265	2.70708	1.27493		3.39736	1.66416	1.45371
	2.12502	2.99042	1.70535		1.80899	0.865303	2.34308		0.850187	2.37794	2.66236		5.12742	1.29345	-0.185147
	2.1176	2.29623	5.09016		1.34358	1.6715	2.64352		0.916509	2.60188	-0.261897		3.41306	1.0794	1.68817
	2.32124	2.51437	-0.137647		0.737456	1.65397	2.13466		0.430976	2.14424	0.145379		2.26025	0.936249	2.08357
	2.59448	2.11984	2.61877		0.932216	1.76419	2.65226		1.33857	2.50039	1.06132		5.87268	0.933488	2.03528
	2.3694	2.29662	2.21593		0.752637	-0.286014	2.90263		1.85449	4.07764	2.05985		2.66005	0.511319	2.31842
	3.83844	3.07051	2.30743		1.38257	0.669694	2.15049		1.8762	3.47007	4.86506		2.80071	1.28295	2.20821
	3.90673	4.59777	1.09607		0.859275	1.08309	2.14		-0.561317	2.69602	-1.343		2.07644	1.99601	2.40521
	5.20023	3.02607	2.81367		1.72792	2.85222	2.43673		-0.00146993	2.00304	1.28306		5.3205	0.745124	2.89804
	2.72722	3.01807	3.34506		1.46538	0.861631	2.23763		-1.88761	2.48856	0.412129		2.68388	-1.02286	-1.00356
	2.74625	2.01436	1.43234		2.1748	3.34685	2.74029		-0.0836897	2.51656	2.61838		2.539	1.34125	3.73936
	2.78557	5.00819	1.72591		1.38719	0.631272	2.33666		0.185765	2.07786	1.95616		2.5304	1.60607	2.36217
	4.16373	2.38415	1.79938		0.81497	1.29848	2.72506		1.80542	3.2102	3.63768		3.38627	1.14199	1.87167
	3.46167	2.25652	2.65917		1.35077	1.26584	2.74047		1.27628	2.44558	1.42754		3.13951	0.117305	0.901241
	5.477	3.10167	2.05316		1.68131	0.606808	2.82422		-0.0231061	2.27379	-0.900449		6.2447	0.215303	2.24719
	3.51767	2.67202	2.12447		3.50373	1.46607	2.42234		0.22457	2.92176	3.28204		2.11551	0.901354	1.56889
	4.82105	2.57315	1.63666		2.20861	1.36996	2.05212		0.8312	2.12603	1.25342		3.26105	-1.8362	-3.81405
	3.42663	2.45059	2.83325		1.74826	0.529465	2.87874		0.911668	2.09778	1.85294		4.03636	0.88482	1.77928
	2.58813	2.08569	3.13054		1.32709	2.04794	3.89716		-0.218553	2.62457	0.963927		2.19826	0.0567328	2.19529
	2.45435	2.17319	3.47605		-0.827733	0.114825	2.1675		1.30954	2.09345	2.45178		2.70242	1.87301	1.92421
	2.06969	2.21227	0.58631		0.523923	-0.143586	2.15327		1.39018	2.25884	1.58831		2.44676	0.836452	1.71977
	5.87578	2.56583	1.66739		2.1037	0.44446	4.17164		0.00119899	2.02094	1.84828		4.15214	0.824958	2.42113
	3.51647	4.22597	1.77405		1.42533	0.533318	2.11641		-1.35919	2.24283	-0.0814543		2.61117	0.686977	0.02522
	3.24865	3.89405	0.665319		2.50719	1.629	2.64273		-0.923779	2.16736	1.93131		2.93013	1.13943	-0.613388
	7.41434	2.13092	2.38391		2.24881	0.481886	2.06539		0.551242	2.19323	0.897502		3.08951	1.78719	1.91761
	4.83652	4.06227	2.45183		1.37981	0.0132903	2.19754		-0.0916951	2.79939	0.270968		2.06034	0.947116	1.39964
	3.95769	2.24422	2.27313		0.502952	-0.279856	2.71232		1.56958	2.31524	1.84197		2.9791	0.801151	-2.83376
	3.42043	2.63207	2.0355		1.51669	2.66588	2.75082		0.330546	2.97187	3.29439		3.25474	-0.142795	1.00551
	3.45811	2.62742	2.08644		1.82626	0.906566	2.47164		1.32889	2.19974	3.1712		5.65018	1.5688	1.6811
	2.73445	3.37837	2.37821		4.29982	0.822052	2.54251		1.47633	2.15896	2.40424		2.49232	1.77899	1.92577
	2.12943	3.05411	2.78049		3.83643	1.50197	3.43437		0.141517	2.28451	0.411391		2.02222	1.32929	2.25429
	2.55674	5.22296	2.82357		0.576141	0.0988185	2.20246		-0.883506	2.21398	0.812044		2.29098	0.433447	0.365275
	4.5023	2.92583	2.10063		1.346	1.32032	2.41074		1.12203	2.68549	2.01513		3.31653	0.0852532	0.693901
	3.91957	4.59727	2.25706		2.21812	0.763699	2.36908		-1.35526	2.43369	-1.38625		3.334	-0.0420306	-1.5241
	4.72867	2.54843	1.3443		3.68135	1.09301	2.01211		0.202126	2.63783	2.02749		2.70214	-0.0564988	3.23021
	3.96463	3.24378	1.10587		0.330319	1.24371	2.65467		-0.969115	3.57704	2.53027		3.65983	1.32556	-0.0817471
	4.49714	2.02526	2.74771		5.24323	2.16199	2.48995		0.0448925	2.26138	1.17354		2.51909	1.58865	2.44412
	2.2935	2.43316	2.43535		1.66245	1.09175	2.10567		0.953816	2.01012	0.559463		2.66499	1.68671	2.19735
	4.38445	2.0503	3.98737		2.86904	1.05946	2.611		1.68001	2.08829	1.84286		2.05216	0.404114	2.08058
	3.74892	2.2044	2.60006		1.94836	1.11469	2.24083		0.717086	2.04478	2.5515		2.36165	0.0760111	2.90732
	4.66455	3.8903	3.85964		0.345044	0.168068	2.04544		1.86436	2.38387	2.74781		4.90963	1.47904	2.71443
	5.83652	2.08052	2.62902		2.02993	0.660681	2.08743		0.223099	4.10488	3.05885		2.04621	-2.1687	-1.72487
	4.89161	4.11736	4.046		0.882477	0.991684	2.03513		-1.515	3.69607	2.05292		3.16926	0.8382	1.59899
	2.78456	2.52138	2.41691		-0.141903	-0.369951	2.39587		0.999738	2.44971	2.30954		2.48602	0.0401856	1.30589
	2.93138	2.17168	3.54212		3.27673	0.492078	2.58033		-0.317005	2.90358	-0.704941		5.2365	1.29943	3.41555
	3.41994	4.06227	2.4496		2.1423	0.0873573	2.67202		0.731206	4.30678	0.90315		2.09028	1.48139	2.33387
	6.15128	3.81646	3.33547		0.372543	0.411973	2.74836		0.901955	2.48983	-2.27667		3.04943	-0.248929	-0.956235
	3.57565	4.27991	2.66841		1.49272	1.41988	2.24733		0.346227	2.08102	2.98797		3.75886	0.860219	4.38836
	3.61088	2.50752	3.01905		1.02396	1.19736	2.12273		1.15368	2.3656	3.70301		2.12305	0.977944	2.22078
	2.90608	2.24428	2.93278		0.789281	0.185561	2.36947		0.550299	2.34391	1.23416		2.06397	1.27316	2.65615
	3.5421	2.2615	1.75188		0.289285	0.923215	2.3549		1.5479	2.68325	1.77865		3.31009	-0.300214	2.45893
	2.04883	2.94266	1.62637		2.20762	3.40643	2.88692		-0.0941215	2.02767	0.240479		2.65831	1.58116	2.07334
	2.31679	2.03671	2.29581		1.52498	0.725108	2.19326		1.20203	2.46991	2.26631		2.11467	1.55115	2.36979
	3.49934	4.14812	0.920645		0.283095	0.446651	3.08916		1.26482	2.02698	2.50966		2.39402	1.28778	1.61734
	2.02115	2.38081	2.65862		1.3813	2.85292	3.21111		-0.143518	4.51342	2.13355		2.98823	0.984901	2.16408
	2.87877	2.17141	1.23332		1.2705	0.569528	2.25879		0.989749	2.015	1.686		3.71875	1.8518	1.52283
	4.7056	2.13674	2.346		-0.293365	1.27731	2.2902		0.833976	2.27861	1.8998		2.10405	0.171599	0.682224
	6.13499	3.01267	2.95778		0.353026	1.46343	2.42209		1.67019	4.59769	2.16416		2.10622	-0.028191	-0.0383583
	3.9592	4.66179	4.63002		2.31713	1.44902	2.87085		1.35803	2.1238	2.93163		5.17431	1.31495	3.40295
	3.11572	4.29162	2.44987		-1.34528	0.793539	2.11308		0.776019	2.1755	2.66752		3.12828	1.05055	1.60461
	6.32671	2.63284	2.11223		1.4816	0.0308924	2.18852		0.861827	2.51521	0.728775		4.77881	1.02899	3.93537
	3.98731	2.29369	1.77119		2.67158	1.3898	2.00803		-0.416668	2.09239	-1.43793		4.84567	1.09345	0.132605
	4.46948	2.20692	1.64642		-1.49429	1.83968	2.57628		-0.674984	2.14819	0.540513		2.0603	0.791569	2.395
	5.14167	2.03704	1.9841		3.63822	0.897049	2.37731		1.43275	3.20531	1.56657		2.90431	0.299689	-1.4588
	3.31529	4.97887	1.72095		-0.867056	0.421664	2.15941		-0.288931	2.25332	0.881206		2.49865	0.732484	3.05982
	2.4418	4.58629	2.88798		1.32425	0.890904	2.00783		1.3703	2.09688	2.28458		2.66173	-0.427991	1.22932
	2.87542	2.11777	2.45701		0.532006	0.700277	2.02266		1.2985	3.36316	1.9567		3.5434	0.32399	4.16415
	4.77798	4.00373	5.39872		3.17632	-0.145399	2.17296		0.0710413	2.42906	1.34341		5.32042	0.210988	1.66049
	3.63751	2.84863	2.46084		-0.570891	1.07668	2.57024		0.444905	2.07625	0.93575		4.26927	1.40105	2.86971
	5.00908	4.23483	2.52389		-0.662571	-0.448216	2.70191		-1.38227	2.2805	-1.14885		2.06945	1.46643	2.67697
	5.93065	3.69493	3.13428		1.9741	1.40065	2.30157		1.27261	2.0712	2.65553		5.20484	1.8088	2.36598
	2.36001	2.48078	1.4774		1.2151	0.679519	2.35644		1.00292	2.23957	2.25066		2.30682	1.57548	2.59915
	2.49798	2.27896	2.54667		1.34057	0.755442	2.03822		-0.770121	2.16455	-1.64114		3.6771	1.08523	2.09765
	4.69648	2.42898	2.71525		0.553061	1.54698	2.49384		-1.20195	2.03061	0.625239		4.40628	1.40836	2.45278
	2.02145	2.7748	4.1147		2.97861	1.83175	2.57048		0.469164	2.47561	3.17598		2.37045	1.59621	-2.97419
	4.85249	2.59142	0.810969		-0.19167	-0.401574	3.42822		0.228942	3.15084	-0.169519		2.46419	0.694563	5.45725
	4.93699	2.75516	2.58059		-0.574258	-0.526226	2.82621		-0.228493	2.04326	-0.474125		2.3826	1.47227	4.40881
	2.34615	4.14279	2.75344		0.23056	0.677527	2.63263		1.34336	2.46345	2.10891		3.64168	0.850039	1.70077
	3.10476	2.2742	1.33912		0.428088	-0.188125	2.3388		1.24417	2.64349	3.42883		2.67806	-1.18162	-2.96182
	3.38337	3.61737	3.35329		1.75167	1.77643	3.08738		0.903669	2.2783	1.00094		4.10725	0.198967	0.776516
	4.12768	3.3112	4.07047		2.01597	0.0270429	2.22748		0.0685861	2.64834	2.01521		2.81362	0.681329	2.63295
	2.12046	4.28009	1.41238		0.900922	0.001173	2.04432		1.85703	2.49215	1.50963		3.44598	0.356833	3.04598
	2.42951	3.23149	-0.540253		0.499603	1.11229	2.51222		1.81885	2.72028	2.19267		2.97723	-0.244243	1.09191
	2.83927	2.14964	1.15999		0.259978	0.345449	2.48857		1.30596	2.43608	0.567715		2.00439	-0.585828	-1.08827
	2.53921	2.35585	3.24131		2.87763	1.43244	3.02122		1.60577	2.71967	2.64847		2.15343	0.429725	0.520734
	2.29001	2.19423	1.63754		2.67637	1.32464	2.40649		-0.060958	4.64721	0.58007		3.21	1.30629	1.41883
	3.73643	2.87645	3.10622		-1.46782	0.433864	2.28559		-2.02405	2.20451	-1.5865		2.93281	-0.382825	1.49459
	3.50747	2.73323	0.0982055		4.60262	2.32978	2.01545		1.14649	3.30382	-2.38726		2.044	0.479883	2.56781
	3.95146	3.16816	1.18428		3.45844	1.16728	2.92731		0.0637278	2.84313	1.58065		3.48901	-0.284234	1.3103
	2.95023	2.21481	2.47874		3.44284	-0.270699	2.0493		-0.669083	3.35427	-0.751233		4.38875	0.636366	1.25799
	2.37369	2.67882	1.57987		2.25115	1.50606	2.18123		1.86829	2.13043	2.4877		2.09553	1.20681	1.68612
	2.63021	3.59344	2.24446		0.30874	-1.13109	2.34135		1.53692	2.41926	2.01672		4.59801	0.84515	0.274751
	3.85341	4.54661	2.4982		-0.593874	0.660512	2.33399		-0.222421	2.07096	-0.590286		4.55065	0.924331	-0.200677
	5.21229	2.11312	1.78023		0.481502	0.741623	2.29218		0.171803	2.103	1.7827		2.65976	0.34497	0.553464
	4.68986	2.56923	2.90307		0.188457	1.49992	2.18168		-0.284532	3.20625	0.162453		2.84559	0.242284	2.01441
	2.72503	2.99571	2.90867		2.24524	1.06607	2.60036		1.42319	3.21841	2.60612		2.97916	-1.60451	-3.153
	2.80219	3.44854	1.76364		1.0761	0.803916	2.64318		0.952234	4.06226	2.01385		4.26062	1.90213	2.73249
	2.45568	2.95086	2.99999		1.19484	1.2725	2.90385		1.30389	3.9714	-0.574952		4.93721	0.189121	2.05515
	2.65955	2.24312	2.09027		0.825554	0.616699	3.53597		0.0449775	3.3492	-0.274049		2.36958	1.04452	1.87462
	2.22368	2.40955	1.20653		-1.97697	-0.379352	2.05293		0.79868	2.36188	2.68269		4.50317	0.369841	2.0349
	2.38286	2.56196	3.89345		0.265302	1.1033	2.02071		1.94071	2.08475	1.48786		2.14995	-1.11989	-2.64239
	2.92018	2.20807	2.02678		1.78863	1.44779	2.51563		1.07327	2.53503	-1.0101		2.3403	0.0257135	1.55705
	2.56509	2.39553	2.04638		-0.802856	0.632263	2.39367		1.86614	2.27969	3.49799		2.06954	0.262978	2.50503
	2.56246	2.02378	2.60059		5.90229	2.58303	2.36015		1.60282	2.24709	-3.29379		2.77983	-2.16538	-2.47792
	2.49997	3.36778	1.62844		4.8077	0.00264096	2.41565		0.135516	2.78894	1.89877		2.5529	0.841525	1.87831
	2.48221	2.53362	2.17217		1.91109	0.886342	2.10771		1.10549	2.55893	-0.0796789		2.08738	1.01545	2.17027
	4.74417	2.4556	1.84147		0.994028	1.294	2.14269		-0.863408	2.16756	1.47767		2.46064	0.226652	1.80258
	4.71789	2.54396	2.84369		1.66276	0.772818	2.34981		1.41587	2.42682	2.2157		2.02146	0.480218	0.659424
	2.8869	2.89116	2.14725		0.4924	0.908712	2.66831		1.12272	2.45213	1.56522		2.2002	-0.51416	-0.55113
	4.90847	2.62558	2.93086		1.5688	0.751851	5.12731		-1.07501	3.66218	1.26152		3.06859	0.419833	1.99801
	4.23013	4.87693	4.81634		-0.0232201	1.36714	2.32878		1.65882	2.34958	2.77625		2.18156	0.959194	0.277305
	4.01062	3.18776	2.30034		-1.27135	0.431901	2.28708		-0.0644984	2.72755	1.04564		2.06691	1.1534	2.41161
	2.14893	2.34892	2.14517		1.56754	0.637776	4.35077		-0.0517386	4.14711	-1.09065		2.78606	-0.0361501	1.87266
	3.04535	2.24067	1.63392		1.09294	0.549093	2.1114		1.44812	3.01247	0.715318		2.3136	-1.03428	0.300799
	4.21024	2.50098	3.28754		0.261514	1.02386	2.29395		1.71913	2.58792	1.42833		3.22877	0.894176	1.18857
	4.64273	3.91751	3.27979		3.83145	1.97022	2.62724		-0.834155	2.00464	1.76083		2.01798	0.857802	2.16303
	2.95457	3.03309	2.82401		0.0976022	1.52671	2.39558		1.46593	2.04198	2.53894		2.06747	-0.628651	1.04331
	2.253	3.8055	2.03218		0.239927	1.32647	2.29217		0.564775	2.21647	1.57363		3.28458	1.53851	1.80299
	3.28396	2.43631	0.833845		4.19293	1.81534	3.20036		-0.269025	2.5836	0.82359		2.39623	-0.0306348	0.232884
	4.93828	2.76352	1.1567		1.50192	0.717776	2.1972		1.09592	2.67601	1.40862		2.79546	1.11257	2.82269
	2.34134	2.22968	1.7048		3.38606	1.66012	2.87125		1.64375	2.22352	3.08969		3.07682	-0.139089	0.944828
	2.39193	2.58635	0.661554		4.80112	3.02531	2.19963		0.243113	2.3637	0.494807		4.52156	1.00498	2.81234
	2.83732	3.53786	3.47065		0.460039	-0.317177	4.07539		0.771403	2.89438	2.96243		3.1673	0.132588	2.47152
	3.06727	3.71423	3.65383		0.511756	0.174703	3.49972		1.02319	2.57182	2.38707		2.47453	0.671497	2.98386
	2.24482	2.36296	0.808513		-0.719952	0.571916	2.62808		0.339437	3.59742	0.144296		4.56153	0.0514486	1.42994
	2.81304	2.14828	3.99016		-1.83979	-0.28637	2.91171		-1.02116	2.66987	-0.457807		4.23223	1.03662	2.31545
	3.21291	2.36874	3.22738		-0.28804	0.791001	2.27906		-0.603247	2.26701	0.176069		2.02728	-0.162256	0.904339
	2.03378	2.83807	1.453		1.74228	2.05598	2.52134		1.89208	2.14971	1.48037		2.801	0.770816	2.31048
	2.67366	5.8968	1.72736		0.0626078	0.884856	2.08741		-0.814878	2.43751	-1.23648		2.39927	0.623918	0.821207
	2.5018	2.14546	1.44047		-3.01118	-0.283667	2.14509		0.793753	2.48481	1.74677		2.67738	-2.2644	-3.64682
	2.9446	2.95716	2.85807		0.347748	-1.29399	2.59405		0.54947	2.25195	2.2048		3.33107	0.0509928	0.64926
	2.98285	2.25789	2.11698		0.702886	0.761989	2.0827		0.334345	2.32489	0.988111		2.44762	-0.307693	-0.633751
	2.67263	2.09715	2.39463		0.666301	0.3055	2.06077		0.444811	2.01591	-2.84998		3.06294	0.952153	1.53065
	2.43281	3.8961	1.96352		1.14912	1.5296	2.19383		1.03509	2.06733	2.12265		5.4507	0.403302	1.2793
	2.90516	4.48876	1.82857		0.240771	0.462283	2.00074		1.4542	2.67322	3.33307		3.26176	0.0930631	1.04715
	2.49843	4.07839	1.7223		-1.24838	-0.0561535	2.45353		0.0564343	2.28162	1.63545		2.88699	0.552713	0.161904
	2.73471	2.12451	2.70422		3.27655	0.577108	2.91545		-0.277298	2.09534	0.179619		2.40729	0.378239	1.32499
	2.0849	2.05283	2.50892		1.72898	1.14981	2.70938		1.68282	2.37665	-3.6438		2.35945	1.9773	1.51071
	2.46709	4.69012	2.30619		-1.92387	0.262363	2.52937		1.66591	3.16409	2.52903		5.0008	1.04488	2.60082
	2.08192	2.12699	0.258433		1.38313	0.301913	2.24861		0.990338	3.22069	2.10883		2.24464	-0.122392	1.86297
	4.6997	3.38665	2.54204		5.2766	4.47925	2.17546		0.365747	4.12059	-0.433876		2.41468	1.75771	2.68148
	4.17239	3.39815	1.7431		-0.156977	0.579784	2.41287		-0.333992	2.96189	1.34657		2.30126	1.43826	2.1835
	3.29592	2.60953	2.898		-0.538242	1.70663	2.08782		-0.317816	2.18802	-0.677404		2.48345	1.16577	0.808258
	2.09206	2.82436	2.10667		-2.22196	0.77868	2.15373		-2.32282	2.52344	-0.48754		3.63891	1.8705	1.13289
	2.62529	2.66079	2.28121		-1.83721	-1.43436	4.14453		-0.0622837	2.28946	-2.55477		2.04291	0.491412	1.78117
	5.48836	2.66813	2.31186		2.7725	1.30782	5.00512		0.255492	2.63385	1.40963		2.87424	0.925015	2.93526
	3.8	3.6294	2.09604		0.943357	-0.486481	3.66724		1.47238	2.32888	1.91201		3.21869	0.883851	1.77807
	3.86353	2.07907	1.42738		1.08364	0.587225	2.76672		-0.171717	2.04036	1.60515		2.02984	-0.257208	0.183622
	2.44147	2.6295	0.770901		0.712906	1.38507	2.38897		1.11306	2.8666	1.67689		3.10853	0.172388	1.92267
	2.97058	2.6785	2.59693		0.59526	0.537376	2.38553		0.891256	2.04056	1.84894		2.09931	-0.3714	0.12692
	3.42916	2.78682	2.56247		-1.95727	0.486226	2.76013		-0.300873	4.87337	1.22774		2.05606	1.53694	1.8953
	3.26206	2.43419	1.96259		1.47913	0.962727	3.05193		0.696188	3.22863	1.79336		3.1876	1.6825	2.44067
	3.19415	2.36727	3.1829		2.22632	1.2882	2.43157		-1.49809	2.82065	1.5912		3.22616	0.911415	1.58316
	2.91588	2.12311	0.967509		1.67274	0.575588	2.39582		0.261048	2.27991	0.303621		2.00221	1.24468	2.5851
	4.42882	2.25398	-0.678972		-0.304948	1.21943	2.50639		1.51634	2.47741	2.22739		3.05316	1.18793	2.17993
	5.00925	2.01947	3.63588		0.83882	0.299549	2.05491		-0.689864	2.65923	1.04739		2.585	-0.500553	1.32233
	5.44361	2.3601	1.55733		1.45979	1.89796	2.16141		1.21069	2.3655	0.378615		2.15029	-0.296198	1.12468
	4.77626	3.0256	2.20011		1.68944	0.658195	2.27307		1.99301	2.25416	2.53156		4.50761	1.13512	2.78284
	2.09712	2.84654	2.24199		0.373765	-1.39628	3.69066		1.00927	2.05766	2.05417		3.19845	1.54962	1.72763
	2.59152	5.25887	3.26089		-0.425625	-0.0402058	2.44883		1.40379	2.18045	3.48776		2.57739	1.05149	-1.56082
	5.5358	2.43389	2.68342		-0.527023	0.178465	2.6366		0.865426	2.1341	1.09392		3.1203	1.15983	2.55293
	4.80553	4.03129	1.67397		1.80704	0.589246	2.98589		1.47129	2.27888	1.31136		2.64553	0.185774	-0.345888
	2.1549	4.82575	2.38412		0.725549	0.397995	2.52602		1.75896	3.89992	2.85204		2.36861	1.2194	2.73401
	4.41038	2.01216	2.62968		1.0958	0.602755	2.12777		0.175383	3.63738	-0.646407		2.5434	1.83496	1.86684
	4.90783	2.65392	2.05306		0.736376	1.05616	2.46365		0.0711446	2.8748	1.93007		2.02057	0.885379	2.2455
	3.92732	3.01354	4.45503		0.516894	1.34902	2.60826		-0.310437	2.01879	0.878699		3.41786	1.16471	3.28887
	5.34988	3.16689	2.55579		1.18672	1.08513	2.70546		-1.73398	2.9604	-1.71516		2.71136	1.02588	1.16357
	2.54397	2.1208	3.10325		2.16405	0.273046	2.7175		1.1591	3.80106	0.227426		2.06638	-0.149343	0.399991
	5.08905	4.31481	1.9024		0.865923	0.809009	2.23211		0.0538604	3.45609	0.316535		3.10574	0.935675	1.8597
	2.63869	2.58023	2.3503		0.487138	0.221812	2.00801		1.45902	2.35369	2.59615		2.25782	1.34262	2.4832
	2.89859	2.6119	2.31128		2.15637	-0.702929	2.06676		0.388815	4.69549	-0.186921		3.28427	1.52268	2.54679
	3.27093	4.00574	1.59243		0.0166251	0.384928	2.62435		1.27875	2.65566	2.23621		2.3003	1.3657	2.37017
	3.34585	2.22157	1.85117		0.88919	0.663603	2.51418		1.23488	2.243	2.07426		2.3656	1.98928	1.96373
	2.70205	3.51628	0.959369		1.32638	0.122184	2.38802		0.514567	2.30421	1.69527		4.00148	0.793639	1.12473
	4.68266	3.90841	0.423608		4.30642	1.27953	2.07336		0.976581	2.44125	-0.852882		2.66166	-0.494693	0.900076
	2.07814	4.2304	0.430843		-0.759767	-0.130253	3.74525		0.840545	3.93779	1.9591		3.22679	0.339846	1.84284
	3.44771	3.6434	3.43702		0.360821	0.80893	2.12673		0.874912	2.19194	-0.623221		2.32675	-1.37392	-1.30986
	2.75042	2.34337	2.93246		0.557463	1.26912	2.521		1.41337	3.96157	2.30647		4.46991	0.712715	-1.00998
	2.01787	2.17317	0.0134136		1.41141	1.26388	2.31208		0.36152	2.34647	0.325528		2.81526	0.377786	4.35282
	2.34737	4.10226	2.48978		2.21292	0.522947	3.54158		-0.402257	2.21586	-0.662695		2.61641	0.871037	1.7452
	2.03646	2.06359	1.94842		0.497402	0.512175	2.04176		1.93392	2.57308	2.0378		2.16635	1.35639	1.94395
	2.86915	3.55537	2.09949		0.225995	0.926597	2.35576		1.48519	2.78436	2.6139		3.4372	0.39777	3.03799
	3.82182	4.5036	1.62023		0.994892	0.822994	2.48835		1.35082	2.47766	2.61486		2.5061	0.703874	1.49147
	3.34137	2.58158	3.92508		0.842028	-0.0976247	2.08632		-0.464548	2.87552	-2.10071		3.08678	0.387176	1.84084
	4.54366	2.84687	2.31024		2.22206	2.59086	2.9396		-2.26501	2.13485	0.0872174		2.2748	0.804155	-1.03186
	4.14102	3.30745	2.07881		-0.232356	-0.803591	3.38361		0.03899	4.10789	2.02978		2.07356	0.491105	2.82442
	3.87767	3.09287	1.70207		1.29342	0.653879	2.32211		1.57235	4.46113	0.930448		4.08142	1.57973	2.94665
	3.84279	3.08141	1.44369		1.367	1.32755	2.05218		-0.498429	2.81712	3.23414		3.26187	1.47056	1.85927
	5.41656	2.20481	1.75292		-0.365761	0.519446	2.56467		-0.489944	2.29078	0.074849		3.54107	0.320264	1.1569
	5.87272	2.11068	1.32182		3.09753	1.46935	2.43709		1.69311	2.72795	1.2677		2.66185	1.82971	0.922647
	3.82983	2.99815	1.08658		0.561861	0.563088	2.35428		1.18417	2.16036	2.2523		2.68661	1.84717	1.24859
	3.32392	2.09332	2.1325		-0.516415	-1.10335	2.07225		0.00866034	3.47108	0.406639		2.59996	1.42856	2.17843
	2.91084	2.12012	3.58012		-0.440046	-0.463088	2.54005		0.741372	2.25303	0.356775		3.30889	1.41588	2.29187
	2.80569	2.04811	1.32388		-0.291258	0.80556	2.17632		0.395882	2.49456	0.909623		3.33911	1.14596	2.58613
	5.34414	2.13163	1.32259		-0.944104	-0.508232	3.62754		-0.441019	2.5285	-1.78536		2.24597	0.562167	1.88966
	4.10276	2.01635	2.7842		-0.476905	0.466844	2.05943		0.493144	3.29414	1.48975		2.44995	1.18715	2.31246
	2.17073	3.83735	1.7246		0.92507	1.05928	2.52548		0.0817894	4.70626	2.68157		2.00794	0.652954	0.12907
	2.66475	2.75502	2.67461		1.35246	0.665534	2.17491		0.795244	4.29367	2.21488		2.59157	0.813814	1.39009
	2.49392	2.16112	1.78949		-0.222552	0.0105865	2.14653		0.874195	2.5328	2.89037		3.06301	-0.264176	0.848084
	5.16745	2.98723	1.52591		0.943097	0.597007	2.69035		-0.385758	2.21891	-1.27312		3.58082	1.29125	2.58559
	2.47912	2.13779	0.525072		3.50797	1.19067	2.51977		-0.287814	2.32851	-2.92395		2.84297	1.34501	1.203
	3.54871	2.78186	2.81082		1.83188	0.835503	2.81354		0.486091	2.8042	1.60305		2.02006	0.377129	1.55927
	3.07222	2.93027	2.56385		0.456157	0.734794	3.03892		-1.97405	2.02768	-0.577443		3.4458	1.5157	2.19603
	2.8337	2.90546	3.12114		0.869939	1.26326	2.36757		1.38089	2.94196	1.94673		2.84615	0.939551	-0.416304
	3.0997	3.73675	3.70737		0.326933	3.0348	2.55284		1.43514	3.40743	1.02108		2.04835	0.262036	-1.75094
	2.06413	2.68169	1.1293		1.60749	2.55701	2.68248		1.40772	4.07774	2.02947		4.76225	0.252066	1.94047
	4.47448	2.50977	2.71073		-2.03596	-1.06152	2.32505		-0.136919	2.1562	-2.75652		4.5427	-0.345161	1.38383
	2.4171	2.69061	5.06468		0.32089	0.805957	2.05507		-0.169716	2.24953	1.55647		3.57511	0.496958	1.82087
	2.09174	2.01071	0.394978		1.30119	1.30588	2.132		1.27211	3.4258	1.77302		4.02906	-0.194857	2.15821
	4.38554	2.6224	2.68327		0.698698	0.182444	3.11521		0.286491	2.24572	2.62924		2.44253	0.438016	1.74067
	2.59843	2.13548	2.56697		2.63085	0.562554	2.35879		0.667963	2.6869	1.86278		2.87891	1.71166	2.25187
	4.52936	2.35549	0.544738		0.924781	1.43823	2.02034		1.90135	2.12078	2.41095		2.1335	1.04745	2.28636
	3.1	3.37208	3.6595		0.294105	1.27353	2.40843		0.977149	3.59716	1.91461		2.78047	0.348778	3.36297
	2.99375	2.71472	2.41179		-0.651801	0.754286	2.7545		-1.20121	3.48949	-2.13423		2.33266	1.54978	1.6074
	2.45817	2.04677	2.18057		0.834786	0.344262	2.93625		0.307662	2.32693	-1.07982		3.39297	1.7345	2.45985
	2.05748	2.20373	2.67776		-0.678269	1.35356	2.17454		1.01108	3.03019	5.83271		2.71418	1.58887	2.34895
	2.07814	2.03117	0.675135		1.91439	1.05297	2.76658		0.517299	2.72806	1.59616		2.67121	1.01085	1.9176
	4.20122	2.16858	3.00073		0.914787	1.11843	2.31717		0.980831	2.20272	2.12029		2.22682	0.0603801	-3.09997
	3.57825	3.95525	2.40616		1.79505	1.11891	2.30861		0.189314	3.53558	1.51938		3.89927	-0.322608	2.07801
	4.18415	2.05684	2.24431		0.83803	0.640954	2.01738		-1.12555	2.02567	2.78164		3.95365	0.283836	0.568385
	2.25816	3.92168	0.378999		0.712994	0.580176	2.06515		-0.18117	2.49033	-1.90181		7.94103	1.82907	2.65941
	3.42992	2.34267	2.59974		1.84862	0.849022	2.46989		0.790183	2.92276	0.81138		2.17656	1.89615	3.24159
	3.19449	2.03251	2.61716		2.85617	1.81758	2.8754		1.47672	2.69299	2.50578		5.42127	1.3584	2.58151
	2.25738	2.28373	2.3284		2.47127	1.00953	2.78432		0.568472	3.49182	-1.35246		2.16154	1.15667	1.72169
	2.9402	2.98201	2.64742		-0.45733	0.0612747	2.38922		-0.143333	2.14855	0.712439		2.28557	1.42487	2.46442
	2.37194	2.15836	2.08042		0.480616	3.14244	5.95129		0.116208	2.40574	-0.145722		2.1105	1.69744	1.86003
	4.41419	2.23975	1.62613		-0.117726	0.10122	2.07127		1.01798	2.6901	1.48371		2.60054	0.482622	1.71028
	5.1873	3.01186	2.75957		0.521693	1.44293	2.8498		0.515721	2.59532	2.04216		2.39504	-0.300156	1.95025
	2.06739	2.2466	2.91363		3.12985	2.27908	2.29157		1.29881	3.02693	1.58665		3.76504	0.490201	1.70043
	3.48404	2.66875	2.23416		0.334293	1.50116	2.29414		1.20096	2.18123	0.0474605		3.68515	1.11614	2.36886
	2.49186	2.07518	2.68025		-0.190564	1.39352	2.1775		1.27707	4.53488	1.87575		2.31429	0.35508	0.764445
	4.46688	2.30506	2.65494		-0.939042	-0.0101565	2.56864		-0.498326	2.45883	0.679018		2.16078	0.586602	3.0702
	3.42175	2.17869	1.38605		1.6134	2.43925	2.2176		0.729658	2.17373	2.2703		3.20492	-0.157387	1.65553
	3.12504	2.21093	2.71198		2.73294	1.3718	2.3027		-0.51187	2.25119	-0.167894		2.54145	0.754369	2.09932
	4.76157	3.98732	3.92108		1.32918	3.18148	3.00855		-0.887228	2.22257	0.76852		2.22885	1.346	2.1809
	3.95111	2.20528	1.43142		1.98776	0.481919	2.07535		-0.511104	2.74612	2.09154		4.29585	1.57421	1.39822
	3.84254	3.03084	1.06218		0.453899	2.01648	2.77249		0.578006	2.55636	1.62587		3.76663	-0.518469	1.36584
	4.81428	2.02305	2.45012		0.204736	0.301064	3.62115		-0.322113	2.28267	-0.160995		2.60343	0.706583	1.97533
	3.0127	3.65792	0.768532		3.11326	2.01854	2.96324		0.466516	2.14996	1.2472		3.69281	-0.062335	1.91346
	2.95471	2.27976	2.74277		-0.102048	0.630546	2.63647		0.394741	5.18694	0.266506		3.65219	0.376493	1.72352
	2.21798	2.47744	-1.08639		0.968668	1.37081	2.06395		1.37375	2.58568	2.93994		3.21524	0.83095	1.8279
	6.14478	2.38396	1.97273		-0.504727	1.44818	2.38876		-2.0404	2.6966	0.0635286		2.38181	1.77044	2.32019
	4.79555	2.00994	2.43089		0.803564	0.475262	2.23079		1.92742	2.21029	1.50995		2.35423	-1.77834	-3.11892
	4.93243	2.75305	2.10988		-0.0454549	0.783351	2.16824		0.534887	2.43855	2.14543		3.29035	0.695861	2.52559
	3.96145	3.24666	3.60553		2.4856	2.17455	2.3519		0.571723	2.24749	3.68379		2.85399	-0.222656	0.787238
	4.01384	2.31219	2.32336		0.104239	-0.0368835	2.35999		0.946398	2.17592	1.26403		2.23442	-0.212545	3.40725
	2.88828	3.19653	0.568723		-0.181378	0.168776	2.88225		1.35853	2.02107	1.77903		2.42718	0.356702	0.590817
	4.03857	3.61424	1.98304		-1.17469	-0.667128	3.50882		1.18251	2.36496	0.893323		2.96283	-0.465033	-1.17415
	3.32901	2.27347	1.38965		-0.628142	0.543065	2.65877		1.10626	2.02208	2.02422		2.53287	-1.33981	-3.17156
	2.24277	2.17024	2.23666		0.306013	1.15801	2.34811		1.68802	3.43199	2.22439		3.56874	0.241455	3.20898
	2.93474	2.16865	1.51813		1.68659	2.5116	2.07624		0.797451	2.35981	0.175261		2.08246	1.48316	1.8889
	2.95387	2.26802	1.96012		0.1629	0.634655	2.11112		1.6083	2.21985	2.35986		2.22717	1.40625	1.74079
	4.52752	2.37414	2.15916		-1.83729	-0.875201	2.52102		-0.915213	2.60109	2.96917		2.559	0.628177	1.92204
	2.89953	3.53919	3.46909		0.819521	1.74873	2.3984		0.809844	2.09568	2.4274		2.98955	0.551754	1.59951
	3.98753	4.15302	1.31277		3.46153	2.40672	2.81645		-0.358599	2.76377	0.0735445		3.0532	-0.527919	1.65584
	4.43492	3.66068	0.192156		0.645878	-0.0359974	5.33431		0.454723	2.68925	3.11291		2.47382	1.10381	3.08189
	3.06811	2.28734	3.06053		1.44296	1.29612	2.96485		-0.405847	2.20808	-0.21624		2.77161	1.85051	0.216038
	4.92274	2.67264	0.404596		1.57573	1.55616	2.48513		0.67221	4.2158	1.32872		2.76466	1.21553	2.14042
	3.01295	3.19482	3.63292		1.51243	1.59074	2.35394		-0.614731	2.11494	1.50344		3.10581	1.38756	1.90775
	5.30914	2.21332	2.12313		-1.472	-0.312485	2.11676		1.58485	2.4433	1.62054		3.78748	0.974487	2.18289
	5.12021	4.31548	1.51416		0.693351	0.639925	2.28562		-0.946595	2.00772	1.44363		3.05087	1.13528	0.917416
	2.29811	2.31584	1.81		2.07104	1.44636	2.23385		-0.429227	2.40017	1.78855		3.60424	1.31273	3.2057
	2.7362	2.28782	1.78057		-1.17792	0.364714	3.7667		-1.09818	2.50733	-1.64074		3.23057	1.81283	3.47316
	3.15009	2.03853	2.0488		-1.48465	-0.960339	3.32264		-0.665308	2.20456	-3.09462		2.2054	0.909809	2.3813
	3.06511	2.8219	0.48008		-0.265731	4.06225	3.01584		0.33561	3.20894	0.839928		3.61976	0.719631	2.94007
	2.3289	2.97012	1.35807		-0.445513	0.762657	2.47709		-1.34663	2.18009	-0.354739		2.27671	1.24522	0.983586
	3.00478	3.64205	1.03591		0.810406	1.09054	2.54783		0.785168	2.09247	0.813578		2.88645	1.18165	1.98694
	2.51445	3.26432	2.54879		-0.47665	0.146496	2.93782		-0.0154418	3.1497	-0.659798		4.26377	0.555754	3.26653
	2.08851	2.11849	0.578287		-0.414577	0.239731	2.06295		1.58535	2.54714	1.56691		2.2769	0.916992	2.2608
	2.27961	2.55249	1.24758		3.30189	0.556517	2.51137		-1.1261	2.79759	0.715452		4.821	1.06637	0.800481
	3.22914	2.38914	1.23833		1.59366	0.377976	2.45701		0.759252	2.94361	0.859909		2.04946	0.848949	1.48831
	2.04912	2.38125	1.70856		2.89262	1.21091	2.01786		-2.10719	2.72159	-1.13504		3.93279	1.42311	2.93126
	2.24961	2.37078	2.69939		0.177438	1.15568	2.08146		1.5653	2.4756	1.94916		4.32817	1.1118	0.919296
	2.15584	2.277	1.84195		0.0437305	-0.0529197	3.01203		-2.14378	3.06224	-1.1178		3.50125	-1.61255	-2.50932
	3.50467	2.28266	2.46476		1.98512	1.15116	2.52371		0.607768	2.05859	0.855833		4.37144	-0.0695772	1.94769
	2.79155	2.50837	1.9698		-0.950903	-0.239657	2.43298		1.51489	3.49472	2.32701		5.58005	1.35943	2.12431
	2.15872	2.27685	1.67327		0.108527	0.774582	2.11242		0.445156	2.18005	1.91845		2.27818	0.0378233	3.8116
	2.10276	2.33877	2.63778		-0.547529	0.249927	2.32105		-2.01626	2.10515	-0.527099		2.34627	1.02039	1.98384
	3.98139	4.62497	2.26843		1.04834	1.48695	2.17271		-0.104439	2.04964	1.41302		2.33482	0.152809	-4.45005
	3.75294	2.14598	2.45103		1.65529	1.28055	3.1855		0.236474	3.19981	1.98826		2.56197	1.8278	0.101316
	2.34379	2.02774	3.80341		1.04064	0.925009	2.41645		1.31744	2.84788	2.10091		2.08127	0.408784	2.6319
	2.43879	2.75797	4.06011		0.920702	1.32624	2.17644		1.65608	2.6059	2.57976		3.36549	1.01732	1.51161
	5.48543	2.27712	3.62705		1.86151	1.213	2.62558		1.40119	2.16308	1.98797		2.3981	0.559173	1.60821
	2.02776	2.72345	2.25588		-0.613653	2.02218	2.32673		1.82495	2.54167	1.79542		3.42342	1.90564	1.89267
	2.67605	2.51821	2.03138		2.4068	1.03177	3.97843		-1.08715	2.52924	-1.75425		3.41144	0.106139	1.07025
	2.73902	2.20317	2.25141		0.171703	0.946389	2.51871		1.02001	2.7452	0.901089		2.75793	1.3377	3.32563
	2.94279	4.5349	2.48658		1.24858	0.900645	2.81152		1.10767	2.01428	2.87074		2.22766	-0.99276	-2.77865
	2.44071	2.11438	2.56133		-0.480779	-0.332765	2.13326		-0.667998	3.27395	-0.776241		3.22711	-0.244529	0.356336
	4.63715	2.05767	2.83765		0.193781	1.18046	3.11603		0.89093	2.54951	1.34451		2.74253	-0.45382	-2.89196
	2.09504	2.1844	2.53872		0.201154	0.876465	2.06248		-1.87098	2.65887	-0.258263		2.81705	-1.22496	-3.87504
	2.80118	3.14314	2.85662		5.3831	1.62817	2.53073		-0.719107	3.4502	0.603858		3.25176	1.18373	3.27046
	2.64346	2.87796	2.17334		0.486064	0.389294	2.36558		0.806938	3.77575	2.67232		2.85577	0.550602	1.85438
	2.82234	2.53474	3.40416		1.72375	4.10091	5.4959		-1.80741	2.2481	0.132608		5.36077	0.763126	1.89282
	2.47997	2.67029	0.219942		1.77606	0.400336	3.05874		-0.556473	3.12157	-0.571988		2.80153	1.21365	3.43729
	6.16856	3.04492	2.03786		4.86773	1.53403	2.40412		-3.66275	3.07742	-1.06207		3.72022	0.922641	1.43903
	3.27935	3.47471	1.35509		1.70731	0.614889	3.70549		0.2665	4.63672	2.00334		4.41119	1.30858	1.559
	4.76174	2.48823	1.9383		1.36031	-0.367282	3.19714		-3.35223	2.20717	-1.7225		2.08469	0.445577	1.79498
	2.12004	2.83727	0.787563		0.840042	-0.0684565	2.51693		0.941716	2.51288	2.20762		2.52777	1.85467	3.16861
	2.35642	3.1675	2.98784		-1.00224	-0.116307	2.23958		1.22029	2.10976	2.46282		2.49697	0.037449	2.06832
	2.79121	3.05131	1.28265		0.916093	-0.144183	2.007		0.328747	2.55867	-1.04221		4.44882	1.23178	5.06956
	3.32817	2.56976	1.55467		2.55388	1.20543	2.85619		0.258641	2.21913	2.72865		2.03833	0.144432	0.313808
	4.5292	3.75496	1.39886		2.63809	1.8316	3.2824		1.24859	2.94907	1.50882		3.29334	0.592575	2.63667
	6.85083	2.61144	2.69735		2.49689	2.3037	2.09511		-1.73495	2.72674	0.707184		3.11307	0.73578	2.12699
	5.33319	3.06306	4.52744		0.471383	0.282788	2.64878		0.164153	2.6406	4.0116		3.87793	1.16898	2.27566
	4.79461	2.61821	2.40714		0.685783	1.93334	4.80035		-0.280957	2.37794	-0.145257		4.33095	0.478868	1.90525
	2.19481	2.14572	1.27835		1.17164	0.658168	4.60216		1.28584	3.84237	0.792527		5.68018	0.632298	2.83769
	4.99015	4.2159	1.58148		-0.616656	-0.290669	3.2028		1.69994	2.40663	-2.03205		3.05043	0.331031	-0.414506
	3.0245	3.73827	1.09847		-0.414332	1.90166	2.56492		1.38013	2.01827	-2.45834		2.3827	0.952525	1.86554
	4.82787	4.05363	3.00595		1.35396	1.31846	2.13058		1.16103	2.73252	1.03111		2.03654	0.626737	0.698683
	2.35343	2.24406	1.6265		1.11811	1.5148	2.06164		1.2659	2.92617	2.39154		2.37343	1.33881	2.79711
	3.0779	2.31572	1.74632		6.41728	2.6422	3.11762		1.73632	2.19451	2.08542		3.42314	1.26478	2.18927
	4.56142	2.38131	1.70848		0.98459	1.43848	3.89954		1.63337	2.45126	0.62632		4.19794	0.445886	1.99153
	4.87757	2.69905	2.45188		1.51097	3.03035	3.43093		0.909086	2.8904	2.20115		2.25995	1.45648	2.01887
	2.43568	2.05397	2.64465		2.06882	0.849558	4.23402		1.68861	3.17483	4.5936		2.17084	1.39618	1.92994
	5.33259	2.24089	1.10479		0.867127	1.53813	2.09636		-0.26959	3.61646	-0.253111		2.50492	1.70065	2.05215
	3.03765	3.67354	3.59737		1.84734	3.1084	2.90059		1.08253	2.14495	2.80767		2.1461	0.937728	1.6329
	4.10671	3.34727	2.11733		2.40262	1.36492	2.7657		-0.842208	2.14792	-0.468973		2.12829	1.00349	2.05957
	4.49009	3.71584	2.10531		-4.38794	-3.55007	2.2918		1.86334	2.40787	5.74433		4.0444	0.613313	2.08197
	3.79127	2.49366	3.38757		-0.205457	1.06478	2.9637		-0.659612	2.32843	1.76156		3.77555	1.01815	1.37583
	3.38805	2.63251	3.94502		0.550377	0.886083	3.47718		0.647284	2.22997	3.64984		2.02098	1.14585	0.0406769
	4.1151	2.5603	3.46861		1.55027	2.12449	2.71866		1.47062	2.93596	2.40727		5.10691	1.37324	1.9055
	5.02278	2.6884	1.95425		2.70092	1.5668	2.76828		1.16074	2.37365	-0.725917		2.90522	1.6318	2.87633
	3.76227	2.28908	2.54501		1.69949	1.74853	2.60648		0.655831	2.46545	0.357268		2.09039	1.6612	2.36996
	3.24268	2.48207	0.550854		4.94995	-0.205503	2.52902		-0.302387	2.42639	1.81642		5.04152	1.28407	1.21829
	2.36225	3.15972	2.53872		0.560164	0.400401	3.22419		1.21706	2.78222	1.85765		3.30862	1.02455	2.16854
	3.01302	3.02437	1.96427		-0.639489	-0.109036	2.31493		1.42295	2.91252	2.23612		2.09572	1.63661	0.517626
	3.23867	2.20053	3.12109		0.604015	0.414579	2.1374		-1.01851	2.3979	1.24598		2.1282	1.42289	2.43774
	3.88513	3.10148	3.48645		5.27488	-0.0473323	2.45285		0.350177	2.21334	1.02294		2.05557	0.311831	1.3423
	2.05128	2.41023	1.93749		3.08692	1.68687	3.66882		0.307898	2.2216	0.148691		3.9339	1.06664	1.76351
	2.17193	2.40796	1.82496		4.06382	0.838463	3.66396		-0.0796626	2.24549	1.63445		2.78594	1.34672	2.0397
	4.32831	2.15443	0.685018		0.779681	1.06556	3.0105		-1.4637	2.48998	0.133434		4.00424	1.67012	2.19105
	2.54372	4.29392	3.29536		-1.21041	-0.648584	2.06804		0.618131	2.29768	0.867623		3.50287	1.01353	1.63608
	3.09015	2.38457	3.72178		0.802807	1.44719	2.50419		1.99161	2.12152	1.27658		4.39029	0.551901	1.56838
	2.56678	4.1423	1.72448		0.4924	0.999175	2.60796		-0.196956	2.31717	1.41497		5.79454	1.34141	3.37512
	4.19768	3.43529	1.24026		3.57492	1.05401	2.24538		0.26986	2.56251	2.35849		3.18927	-0.518463	1.20515
	4.62748	3.85324	2.28742		2.41769	2.52048	2.39043		-0.104782	2.02445	-1.83394		4.29079	0.665426	1.12888
	7.24843	3.13792	2.61793		2.0911	1.34463	2.43486		1.73173	2.01409	1.28765		3.21892	1.84702	0.793199
	3.18442	2.41378	2.43987		0.431452	0.815527	3.26224		-1.09644	2.78618	3.16764		4.86679	1.76192	2.51092
	3.26809	2.10617	2.08647		2.08849	0.958077	2.03131		-1.23439	2.38972	0.957417		2.80787	1.55155	2.09706
	3.49509	2.5836	1.98664		0.294468	1.53447	3.83734		-0.282099	3.18005	-1.75838		2.79175	1.08731	3.07611
	4.15834	2.7817	2.49038		1.60231	1.34891	2.77604		-0.172485	2.23197	0.147357		2.68063	0.517976	-1.36663
	2.27917	4.63607	3.58872		1.88441	1.72864	2.16295		-0.46283	2.45624	0.406815		2.10296	-0.411205	0.682233
	2.48775	3.7029	2.74086		1.5288	3.4398	3.80574		0.667551	2.43743	-0.394086		2.36782	1.29238	2.60232
	3.88532	2.12141	3.42959		0.586013	0.800129	2.77706		0.208125	2.93767	-1.75328		2.1462	-0.451977	2.31034
	4.19826	2.02193	1.37535		2.47328	2.70893	3.06776		-0.193006	2.45133	0.990922		5.65591	1.38292	1.35351
	2.61105	3.24152	4.63651		-1.97031	-1.09212	2.52174		1.90418	3.4921	4.8871		4.28767	-0.660269	0.124665
	4.63237	2.80814	2.10844		1.58085	2.73402	2.55364		1.0193	2.23144	2.02265		3.59369	0.628483	2.27554
	2.58546	2.04968	1.73501		0.88993	3.27409	2.50617		1.42208	2.53393	1.81919		2.43836	0.409937	3.78986
	3.86961	5.47765	3.86021		2.537	1.00174	2.23168		0.817129	3.29979	2.68843		3.16108	1.46725	2.08297
	2.29165	2.09885	2.69753		-0.4955	-0.320516	3.05682		1.36716	2.33895	0.599395		2.929	0.206327	0.546849
	3.1246	2.36578	3.73453		1.05917	0.883742	2.51156		1.78032	2.04085	2.50436		2.46063	0.0810724	-1.62509
	2.9914	2.2315	-0.390274		-0.943167	-0.0224773	2.24749		-0.374966	2.73365	-0.413202		2.70336	0.629955	-0.371046
	3.49235	2.75245	1.86486		1.43376	0.663766	2.03405		0.323756	4.31828	1.64458		3.49639	-0.60009	-3.78161
	2.1002	2.2811	2.07396		2.15831	-0.144493	3.85456		0.807606	2.06753	2.53035		2.03906	-0.648644	0.744179
	2.44593	3.29851	-0.275753		4.68307	2.39954	3.83513		1.39329	2.02285	0.368565		3.22238	1.5653	1.07978
	2.69741	2.53098	2.23877		-1.73801	0.218053	3.15162		-0.888652	2.44526	-0.384244		2.16805	-2.83233	-3.65109
	3.16508	3.80563	2.15042		-0.23851	0.252192	2.1462		1.48171	2.15144	2.62387		3.6004	1.7282	2.97884
	3.12896	2.3299	1.05579		0.70042	1.78971	3.18378		0.956376	3.57756	0.0610811		4.29384	1.27719	2.54703
	2.51343	4.66916	1.01912		5.38932	2.10164	4.40325		1.68693	2.27554	0.984351		3.79942	1.9745	1.98616
	5.27942	3.09912	2.12132		0.881992	5.09842	5.05914		0.584309	2.5527	2.39322		3.97461	1.49052	2.35577
	3.16808	3.80579	1.41766		0.84808	0.966623	2.21913		0.655997	5.45594	2.19291		4.00479	0.677302	1.60881
	3.32397	2.4995	0.742681		-0.390025	-0.18691	3.91262		-0.0304932	2.43113	0.681804		4.04245	1.00899	0.940458
	5.11554	2.8537	3.24348		1.59817	0.949166	2.06674		1.39424	2.20374	3.64108		2.71003	1.93981	1.50854
	2.88291	2.11669	1.91287		0.635061	-0.315886	4.22912		-0.701823	2.69555	0.116993		3.20628	0.963448	0.396041
	2.18078	2.36507	2.72092		3.8228	2.99652	3.42258		1.85537	2.20616	1.49664		3.16498	1.50588	2.70369
	2.41098	2.35111	-0.769284		0.762144	4.01984	2.97278		0.137146	3.15279	1.53795		3.22544	1.41855	2.08214
	2.48698	2.1285	2.69086		3.91523	1.55757	2.47943		-0.529594	3.29912	-0.717552		4.02557	-0.783368	1.23197
	3.14897	2.36609	2.52702		1.46338	0.811685	2.20918		-1.18868	3.11085	-1.60415		2.74983	0.62155	2.46338
	4.07359	2.51657	2.76677		2.70382	0.861945	3.84466		0.170477	2.16364	-1.6404		2.57905	0.401506	-3.43303
	4.41518	3.64094	1.19172		4.62768	2.3561	2.80564		0.988479	2.30574	1.38466		2.32701	-0.836514	1.5596
	4.40233	2.62973	2.34139		4.92337	4.14912	2.44285		1.58683	3.4638	1.64899		2.23463	-1.52091	-3.29821
	3.3032	2.44966	2.84233		1.74251	1.48619	3.25188		0.472275	2.29057	2.08172		2.8684	1.07342	0.644216
	2.42674	3.27988	1.81597		1.47013	1.52815	2.0129		-0.675927	2.08346	3.37532		3.45544	1.22548	1.67151
	3.9139	2.11991	5.95332		1.94179	1.23776	3.09816		1.26244	2.69721	2.09014		2.24931	-0.131292	2.51352
	2.01155	2.05151	2.57672		0.89678	0.213314	2.25596		0.561835	2.76321	3.1291		2.20771	-0.384035	1.13262
	2.3889	3.97036	1.85269		0.297301	0.388174	2.1626		-2.84595	2.24402	-1.33428		3.55789	1.07523	2.73462
	4.10142	3.32718	3.24033		4.97522	1.61158	4.13148		0.24966	2.64472	1.49183		3.26927	1.61528	2.86067
	4.15153	3.39225	3.79479		1.97302	0.103797	2.45581		-0.730603	2.28488	-2.99301		3.26485	1.50241	1.98743
	2.00063	3.10635	1.55397		-0.0127314	0.359575	2.18641		-0.154396	2.32447	1.71322		2.52982	1.09215	2.2534
	3.13753	2.34022	3.7077		0.538015	-0.297703	5.07173		-0.497133	2.08508	1.20715		2.31207	-0.128834	0.781396
	2.51686	3.40202	1.54114		2.5926	1.79042	2.20598		0.077788	2.18665	0.168087		2.18993	1.41908	0.988483
	5.21094	2.00547	1.57166		1.03874	1.31017	2.34666		-0.402328	2.27282	1.34699		4.74509	0.122262	0.921473
	2.28617	2.28265	1.75311		0.863675	1.21647	3.47073		1.43377	3.65749	1.02367		4.81158	0.678963	1.32505
	2.0273	4.78872	2.41007		1.2053	0.828384	2.48038		0.580596	2.46036	0.515132		2.16916	0.73581	2.0661
	2.99956	2.08837	1.90699		-0.229691	1.68945	2.99333		0.856319	2.35684	1.73834		2.73263	0.665016	2.27009
	3.29663	2.89862	1.72045		2.47114	0.954216	2.23814		-0.871372	2.22974	2.96016		2.59389	0.530232	0.388331
	2.22177	2.47585	1.06828		-1.08735	-0.471309	4.72671		-0.486423	2.14969	-0.952733		2.05539	1.52337	2.32668
	5.43285	3.26312	6.05358		6.20655	2.91477	3.07373		-0.27337	2.02697	0.135135		4.01118	1.411	2.86397
	2.23648	3.82583	1.70223		2.29623	3.87203	3.80311		0.282452	2.17175	1.48988		2.00764	0.48466	1.62636
	2.79309	2.3085	2.1255		1.7146	1.16728	2.51417		0.505704	2.30154	2.24678		2.21363	0.822518	2.04605
	5.26175	2.50569	2.72759		1.73384	2.27302	2.32381		0.962525	4.25415	0.522943		2.61979	1.84554	-1.27252
	3.33847	2.04179	2.28386		2.31509	1.30612	2.22662		-0.493915	2.84071	-0.932053		2.6768	-1.54393	-2.87836
	6.56663	2.11313	1.89034		1.23866	0.00675155	2.4242		-1.1388	2.05085	1.53486		2.00322	1.86975	1.37896
	2.19913	2.353	2.68779		2.28884	0.00074256	2.1242		-0.242354	2.18784	3.00002		3.19958	0.504558	1.6206
	4.79662	2.34416	2.71043		0.284196	0.279052	3.06665		-0.446687	2.97641	-0.0112572		2.28461	-1.4713	-3.7528
	2.47222	3.35345	2.07456		0.365365	0.740827	2.27927		-0.453688	3.96831	1.10318		3.31888	0.0697378	2.42145
	3.31013	2.44926	2.94473		2.62974	0.074492	2.69267		-0.0292968	3.5124	1.12906		3.80842	0.15632	0.0667683
	3.43376	5.09825	3.51247		0.763231	0.945095	4.43392		0.413548	3.12302	1.30846		2.24433	1.91034	1.95089
	3.31835	2.6113	1.14576		2.48478	1.439	2.82936		0.0121056	2.46861	1.4833		2.62388	1.84962	-3.19528
	2.50149	2.52257	1.90067		0.439536	-0.0561117	2.64962		0.208424	2.84524	1.42218		2.95397	1.66402	2.65982
	2.6757	2.01654	1.94423		1.66421	-0.300962	2.03989		0.420867	2.30462	0.182991		3.97197	1.67527	1.79159
	3.67996	3.2035	2.76017		-0.893809	0.244381	3.19045		0.886418	2.19374	2.36488		3.00197	0.248314	2.17345
	6.86451	2.17117	2.99155		1.2453	1.2251	2.88177		-1.42352	2.48888	-1.35614		2.74335	1.68407	2.26525
	2.90643	3.54161	4.9366		-0.339198	0.0835664	3.22239		0.497614	4.56799	2.92151		2.26992	-0.638277	2.25749
	2.33625	2.29311	2.44421		1.11668	1.04739	2.57787		1.34426	2.24144	-0.963927		4.73553	1.51917	3.92928
	5.72991	4.95565	3.26159		0.982734	0.123726	2.01669		-0.570628	2.81055	-0.128087		3.84142	1.34091	2.81845
	2.28932	2.31181	2.71069		3.06915	1.36636	2.03677		1.4289	2.03785	0.710271		2.46289	0.918001	1.56042
	2.74931	4.32239	5.71738		1.50713	4.86777	3.22016		-0.886261	3.6673	-1.15474		3.66464	1.99613	2.65472
	4.40903	2.23272	2.02161		2.75105	2.93719	2.69009		-0.338466	3.08826	3.05243		2.39197	1.96915	2.42148
	3.39044	2.05699	2.49238		1.61056	1.38061	3.58898		0.632111	3.00573	2.97559		2.23229	-1.8164	-3.68649
	5.09715	2.03982	1.86934		1.50498	1.63968	2.69113		-0.512309	3.67757	0.0294987		2.81966	1.69229	2.52783
	2.29484	2.47723	-0.559709		0.918843	0.356025	3.2687		1.18825	2.45026	0.594737		2.22068	0.512703	2.42229
	2.85861	2.68589	1.92051		-0.0203601	1.34336	4.73864		-0.94301	3.08523	-0.141167		2.3468	0.96612	-0.398651
	2.3557	2.19098	2.23917		3.0959	1.34894	2.44182		1.03964	2.6352	1.01608		2.53848	0.605492	0.816122
	3.6926	2.04372	1.61608		0.592819	0.68173	2.08275		0.458343	2.28404	0.250476		3.70583	0.874935	1.54602
	2.54471	2.46636	2.1865		1.04825	2.46545	2.30097		1.38192	2.22051	3.4891		2.29272	1.79939	1.61715
	2.79853	2.32775	1.82834		2.78549	0.652069	2.26808		1.01606	2.08844	-0.12951		3.96982	0.787632	3.00879
	2.49756	2.294	1.31047		1.91744	1.2787	2.5668		0.51301	2.53272	2.89044		2.70239	1.21587	1.29969
	3.34997	2.55574	1.70547		-0.303756	0.595408	2.49417		0.155553	2.71376	-0.737784		6.51807	0.8198	1.84648
	4.48562	2.79512	2.45758		0.442789	1.88871	2.61393		1.25113	4.31484	1.60756		2.23	-0.98663	-3.14038
	3.44927	2.04898	2.611		2.38584	0.921178	3.61144		0.653979	2.35455	2.32477		2.40249	1.83343	2.39192
	3.79951	3.03994	3.44196		3.83498	1.69778	2.9279		0.976526	2.52518	-0.523288		2.61685	0.905127	1.45222
	2.96271	2.40632	2.77277		2.91478	2.6613	2.11704		-1.05299	2.97417	-0.661231		4.22587	1.28731	1.45674
	3.72699	2.30484	2.21223		0.299413	0.197473	3.15428		-0.125389	2.56076	-0.303536		5.33208	1.03482	1.64926
	2.05925	2.31744	3.01959		0.963583	1.38311	2.11003		0.868066	2.08087	3.43255		4.37183	1.29579	0.90971
	2.32882	2.12618	1.67411		1.41104	1.64648	2.64263		-0.172191	2.19581	-0.808934		2.86335	1.14159	2.72235
	2.53334	3.17542	1.12658		1.7083	0.941616	2.52447		1.52308	2.55411	5.45726		2.71625	0.245425	0.513603
	2.72461	3.42886	3.35955		-0.280145	1.13455	2.05329		0.336687	2.35443	3.77258		6.07854	1.8044	1.73658
	6.20685	2.45033	2.52629		-0.704812	3.15375	2.14775		0.940554	2.25005	1.30044		2.60921	1.89796	1.26369
	3.34889	3.53985	2.10141		3.26669	2.37821	2.66573		-0.388009	2.90436	-1.83226		5.48924	1.27559	1.51942
	2.59866	2.29318	1.45859		0.939746	0.540576	2.73982		1.17701	3.74057	2.31258		3.3838	1.48615	2.07666
	2.28065	4.84866	3.19885		0.845063	2.13452	2.03388		-0.0768472	2.24822	2.31694		3.83038	1.5676	0.0343444
	2.18718	3.85451	3.82141		0.2939	-0.152006	2.65003		1.44294	2.24776	1.03175		3.97505	0.255092	2.1487
	3.23597	3.87891	2.2659		1.61637	2.59665	2.71322		0.205777	2.01641	1.66357		2.69834	1.54577	2.8573
	2.90149	3.59818	2.71125		1.33397	1.37216	2.88374		-0.569138	2.11662	0.887315		2.39427	1.48229	5.45726
	2.38465	2.02987	2.32437		5.08234	1.10873	3.31356		-1.54669	2.4903	-0.144143		2.6421	-0.490128	0.254883
	3.00754	2.15714	0.471171		-0.85666	0.429137	2.41011		-0.29803	3.00409	0.369659		2.09548	1.14854	1.32213
	3.167	2.43128	2.7234		-0.177774	2.50959	3.92225		-2.26023	2.2422	0.625544		2.99191	-0.0244474	2.10543
	5.14094	2.90562	2.3193		2.90317	2.34018	2.26223		-1.37055	2.03234	-0.169414		2.12752	0.724068	3.75742
	3.84734	2.53911	2.60202		0.838225	0.844092	2.85901		0.37201	4.3668	1.52033		3.11349	0.776096	2.94355
	3.32819	2.53751	5.42449		1.615	1.40523	3.1982		-1.61561	2.55531	-1.12067		2.47444	1.291	1.54488
	3.1639	2.81021	0.529712		0.981093	1.41543	2.34965		-0.168651	3.53671	-0.535909		3.08616	0.900356	2.70345
	3.29406	3.48905	1.67203		-0.219019	0.112038	2.1723		1.7046	3.84413	1.12688		2.38784	-0.144388	2.4151
	2.06926	2.75332	1.81858		4.06141	2.63571	2.63388		-0.0626956	2.55549	1.90627		2.8911	-0.38336	-0.659188
	4.09431	2.41046	3.09204		1.13061	1.79081	3.03307		1.64963	2.56602	1.93568		2.17752	0.321171	2.72157
	4.81369	2.47945	0.618496		0.213942	-0.359338	2.23955		1.24307	3.2621	1.77629		2.63729	-0.268224	3.20931
	2.92744	3.25099	3.04319		1.6035	2.22163	2.97732		0.536824	2.05403	2.35058		2.08821	1.95848	3.00289
	4.77839	2.51553	1.95532		0.714932	0.554336	2.64225		-2.36997	2.52947	0.550381		2.33294	0.991484	2.34308
	2.62415	2.27418	3.14787		1.63898	1.43358	2.50205		-1.52298	2.33891	-0.0171083		2.19973	0.205082	3.75313
	3.3083	3.16849	1.61512		0.783398	1.68539	2.48731		-1.70045	2.24382	-1.58881		2.71858	-2.44682	-3.72774
	6.10895	2.98253	2.70176		2.07322	1.29902	2.69385		-1.54579	2.57344	0.486793		2.67885	-1.5482	0.800936
	2.17078	2.63569	3.21489		4.62926	0.119262	2.24134		-0.190836	2.08485	-0.343079		2.00468	0.991159	0.274366
	2.67621	3.11645	2.78568		1.19644	1.52285	2.49543		-1.58495	2.15971	-0.448656		2.1546	-0.292408	1.95803
	3.30955	3.0858	2.28952		3.76527	4.23404	2.85888		-2.07903	2.15494	-1.19905		2.17534	-1.20665	-0.53103
	3.13021	3.77336	2.7748		2.14432	1.69237	3.8299		-1.3337	2.25164	0.127587		2.85988	1.53737	2.34232
	3.57337	2.83717	2.52392		2.42559	0.434261	3.97222		-2.57985	2.27309	-2.14839		2.15782	0.206599	2.21112
	5.05473	4.28049	3.23457		-0.114407	0.919036	3.95059		0.696497	2.10429	0.990321		6.96642	1.12557	2.05294
	2.29899	3.13128	2.87802		1.18297	-0.215415	4.13492		1.68531	2.02388	0.545408		3.34015	1.65733	2.37159
	3.27972	2.44686	1.9398		-1.67673	-0.554833	2.72884		-0.291072	3.71692	1.61835		2.36581	1.59551	3.02553
	4.61781	4.82515	3.61111		0.510916	0.582298	2.03415		-0.327726	2.45216	-2.38626		2.16302	1.40552	2.52921
	2.08128	2.94158	1.76065		1.3669	1.02734	2.32083		-0.417478	2.07785	1.10946		2.69107	0.83464	3.19025
	3.53918	2.12252	2.48444		1.43379	2.29869	2.56345		0.893737	3.90686	0.405099		3.053	1.25429	3.62882
	2.04075	4.32799	4.26361		0.634014	2.48289	2.20776		0.464142	2.0137	2.93714		3.64262	1.96994	2.33697
	3.49231	2.64024	5.52836		-0.465006	2.84344	2.23275		1.14826	3.87661	2.24243		3.0703	1.47219	2.71897
	3.68775	2.41858	2.17719		1.01886	-0.0118261	3.1461		1.36247	2.93899	-0.175245		3.61024	1.98456	2.95581
	2.12777	2.31197	3.68123		-0.460751	-0.205081	2.62756		-0.177009	4.54522	0.668234		3.66279	0.944565	2.6558
	4.57225	3.798	5.19299		-0.0182831	-0.0515675	2.1666		-1.2175	3.20431	-0.00664107		2.39646	1.07317	2.7274
	3.38461	2.5422	2.9612		0.78828	2.99723	3.35308		0.601671	2.18884	0.787628		3.43161	1.64114	2.46278
	2.42636	2.03135	3.07348		4.11754	2.74441	2.37514		0.115076	3.18271	-0.0465615		2.95495	1.82136	1.40887
	5.76196	2.67091	3.98702		1.45123	1.01061	2.17418		1.85585	2.06844	2.24783		3.01999	1.16778	1.81848
	5.37177	2.16558	2.28493		-2.53257	-0.778823	2.1136		0.405555	2.23051	1.91819		4.3936	1.3222	1.20125
	5.46831	2.73533	3.7476		0.841126	1.55468	2.47462		1.36339	2.37703	1.15281		2.06594	0.78396	3.22479
	3.99435	2.66668	2.14228		3.51205	1.59069	2.93056		-0.833907	2.12548	0.528798		3.12427	0.296561	1.33226
	5.22422	3.04274	1.23927		-0.238044	0.537185	2.42336		1.89812	2.93886	2.93531		2.80494	0.18569	1.02936
	3.00099	2.24346	1.19176		-0.36809	0.0417043	2.36728		-0.203541	2.37319	-0.656906		2.66903	1.53249	2.92646
	2.77383	2.52587	3.32475		0.822272	1.61698	2.13351		1.72896	2.05119	1.6486		5.07469	1.86021	1.91473
	4.89244	2.71591	1.7617		0.881053	0.0205411	3.04893		-1.79215	2.20483	2.14123		2.31852	1.39461	1.90206
	2.05014	2.07085	2.6978		2.52358	0.529404	2.4961		1.04594	2.65713	2.01396		2.48427	0.403455	1.39617
	2.39047	2.05775	3.9426		2.50637	0.642878	2.55829		-0.346757	2.3399	2.10195		2.32563	1.31817	2.50235
	4.54093	2.26566	2.76776		-0.155572	0.279516	2.84953		0.195906	2.05765	0.485353		2.62555	-0.590084	-3.31467
	2.62687	2.89135	2.21216		1.34883	1.30902	2.0325		0.768999	3.31107	3.23938		2.41217	0.477499	4.04152
	2.6277	2.31156	2.18446		1.61999	0.204128	2.55627		0.171226	2.3101	3.17717		2.19525	1.49662	2.58158
	2.40738	2.21021	-1.08379		0.335925	0.624138	2.57133		1.03942	2.34856	1.70405		2.40336	1.92926	3.97303
	2.66376	3.30293	2.25499		2.74738	0.0693113	2.30465		1.17533	2.20893	0.802955		2.7324	0.41607	1.10251
	3.00515	2.3447	1.51841		4.55677	1.3255	2.41696		1.12158	2.1274	-0.239378		2.61109	1.94702	2.72794
	2.81806	2.08917	2.79295		-1.61411	-0.00617197	2.9259		1.74873	2.63449	2.94095		3.40685	1.44669	2.17534
	3.25333	2.2197	2.09581		-0.982475	-1.77173	3.60233		1.75545	2.34145	2.04985		2.48636	-0.196298	2.77068
	4.88429	2.70953	2.02661		1.17498	1.1364	2.11626		0.444363	3.83899	2.79265		4.28087	0.958935	2.52465
	5.7663	2.55818	6.38705		1.99545	1.6893	2.33281		1.41574	4.53486	2.52184		4.07325	0.796776	2.67748
	3.02064	3.66153	0.611424		3.80328	2.55438	3.38533		-0.266767	2.22225	1.60894		2.07371	0.490086	2.28945
	4.42508	2.14359	1.37244		0.685052	0.426769	3.16629		1.37063	2.39472	2.63119		3.19647	-0.560369	-3.37639
	3.18748	2.42977	1.38809		2.86318	0.941097	2.38502		-1.39717	2.53397	2.46079		2.85807	1.60955	2.16625
	4.93183	2.08924	2.67773		2.2658	1.32993	2.57319		1.97788	2.84695	1.89836		3.22801	0.137223	1.43371
	2.22838	3.39569	2.78482		1.23462	1.32679	2.81621		1.84035	2.00382	2.46285		3.24451	0.762552	2.89034
	2.49269	2.43849	0.430163		1.52633	1.12407	2.49684		0.0354206	3.42824	1.04154		2.72378	1.25241	2.17331
	3.36784	3.62638	2.48432		0.637955	1.00927	2.0382		0.0209445	2.34984	1.34036		2.11873	1.98394	2.88764
	2.6001	2.33421	2.50711		1.02724	0.497056	2.49585		1.23983	2.12316	1.95449		2.50049	1.52041	1.65481
	2.67608	2.01342	2.72653		1.27778	1.12471	2.49537		1.96153	2.16751	2.25945		2.1396	1.54225	1.43368
	2.17513	2.99005	0.859793		0.982508	1.3062	2.05011		-0.390061	2.05271	1.4327		2.69314	0.124498	3.34693
	3.64933	2.87153	1.08834		1.17405	1.19176	2.06659		1.16018	3.04781	3.40842		8.19626	1.48659	2.55908
	3.50525	2.58289	2.46952		1.74737	1.81098	3.78579		-0.395245	2.01949	2.31929		2.39517	1.19363	2.13567
	3.6103	2.75004	3.44859		1.55246	1.54079	2.66102		1.8178	4.43771	1.24447		2.93783	1.97357	3.19998
	4.23531	3.04	3.25735		0.246166	-0.493252	3.13492		0.603892	2.40722	0.760325		2.1752	0.411004	0.286602
	3.15791	2.27194	2.08356		0.403999	1.09077	2.23039		0.944315	2.36848	1.28312		3.45332	1.31756	1.8112
	2.69389	2.11897	3.70816		4.92186	-0.342087	2.07793		1.75404	2.66393	2.38472		2.6291	1.93356	2.72477
	2.30525	2.01129	2.4105		1.73425	3.32829	2.12805		1.81576	2.62959	1.04218		4.48469	1.54735	1.92961
	3.86487	2.12674	2.0548		1.58698	2.199	3.31832		-0.240038	2.27185	1.3708		4.20699	1.27665	1.13397
	2.09787	2.1429	2.75639		1.59709	1.03213	2.05516		1.56593	2.43719	1.38678		3.15395	1.31414	1.33934
	2.19798	2.51422	1.07765		0.103369	2.86628	2.74256		-0.617509	3.07313	0.668294		2.09855	1.21063	1.84209
	2.07877	2.20567	0.589582		-2.05922	-0.963468	2.50824		1.10583	2.7111	2.0999		2.61579	-0.650653	-0.977136
	6.31467	2.05947	2.80569		0.283849	1.54996	2.54951		-1.21318	2.7086	0.830425		2.70355	1.38804	2.32096
	2.69471	2.95564	1.55583		1.23482	1.13534	4.16969		0.814364	2.75734	0.700365		5.34335	1.40942	0.77286
	2.18752	3.85467	0.606573		2.39525	0.0920508	3.59192		1.63864	2.09597	1.76979		2.23211	-0.981232	-3.62243
	2.43002	2.09684	2.12369		0.713507	0.516697	3.66035		0.455942	2.1287	1.91606		2.73346	0.66339	4.26729
	2.32415	2.26985	2.24641		1.60185	1.76436	2.34171		0.992425	2.1501	0.892561		2.78651	1.66361	2.10639
	2.79497	3.43159	1.30364		1.23151	2.75219	2.06083		-0.36265	2.75879	2.55431		5.9388	1.64505	3.51579
	3.42414	4.28022	1.96734		0.540743	0.0190065	2.17614		1.85174	2.72694	1.54676		2.42019	0.99811	1.3303
	5.68203	2.47802	2.25594		1.47069	2.04629	2.58414		1.45542	2.51209	1.26042		2.27982	-0.937709	-0.543991
	2.71712	2.20258	1.20075		1.16049	-0.28413	2.40398		-1.88038	2.66476	0.307276		2.41244	0.891062	1.44079
	6.04353	2.83974	1.58598		0.817683	1.87997	2.84733		1.32541	3.99196	0.503239		2.0466	0.696733	1.85811
	2.079	2.27158	2.69914		3.58424	1.90559	3.1831		-0.252115	2.04347	0.624197		2.9718	0.537906	0.395198
	4.01997	2.05664	2.85797		-0.254629	0.763381	2.47984		1.42181	2.96781	1.24524		2.55081	1.73048	1.11273
	2.64758	2.53281	1.60548		-1.2483	0.758884	2.48141		-1.15705	2.184	0.750073		3.61347	1.37747	1.36854
	4.08879	2.50036	2.2368		-1.39255	-0.820411	2.12344		0.258965	2.43099	1.48427		2.98588	1.72075	2.57918
	3.07341	2.27621	3.3321		1.25866	1.44057	2.13268		0.68919	2.16447	2.92443		2.50404	-0.0538914	1.34389
	2.24559	2.4345	0.931272		3.34604	1.55903	2.38989		-0.929566	2.47013	-1.74612		2.39312	1.64456	2.71083
	4.39399	2.11605	2.51323		-1.14032	1.1594	2.12363		0.521952	3.16202	-0.0154609		2.15351	-0.902072	-3.53362
	3.17345	2.31175	2.48756		2.91503	1.42602	2.93147		0.926452	3.46936	1.42008		4.5971	1.38712	2.77617
	2.93071	2.11179	2.26722		1.38816	0.876329	3.12144		1.63568	2.78845	1.1706		3.08412	1.48789	2.39418
	2.94046	2.0656	2.54239		0.617525	1.13975	2.22961		-0.080415	2.132	2.25046		3.05705	1.36502	2.18766
	2.22888	2.30172	2.05319		-0.771538	0.307989	2.22107		-0.320969	3.44964	1.76959		2.19578	1.19023	2.30458
	2.65189	2.54355	2.26928		0.639994	1.70581	2.73844		1.05654	2.06353	0.111646		3.37815	1.58007	1.9719
	2.07393	2.14373	2.23564		-2.78262	-1.16693	3.66825		0.988069	2.25494	-0.071353		4.27648	1.83416	3.09191
	4.10389	3.32964	0.138789		2.17481	1.19071	2.7015		1.58388	2.04191	5.75666		2.74797	0.0869968	2.91365
	3.22366	2.47222	1.35608		2.98773	2.41072	2.31863		0.889854	2.01056	2.32078		2.76556	1.29725	1.57037
	3.0702	2.07515	2.76026		0.630617	0.921687	2.55492		1.99675	4.28013	4.21846		2.41254	0.156112	0.248097
	2.19818	2.6279	1.87871		2.09674	1.54279	2.20306		-0.640631	3.11268	4.50767		2.15827	1.29303	2.26604
	5.28144	2.04613	2.50364		0.97939	1.27532	2.13427		0.378245	3.05727	1.40436		2.25381	1.74501	1.91021
	2.36938	2.22155	1.72399		0.688077	-0.43016	2.61301		1.74065	2.22062	1.147		2.28809	0.0463653	-1.92404
	3.7849	2.12909	0.794773		0.87476	1.02641	3.146		0.340966	2.00046	2.313		2.73233	1.51327	2.59504
	4.15095	2.48776	2.78614		-1.04642	0.622276	3.45177		-0.878749	2.48829	-2.70522		3.51674	0.796957	2.548
	2.88283	2.37724	2.48718		0.63591	1.05785	2.00132		1.61115	3.20301	-1.31589		3.21207	1.56707	2.2223
	2.65206	2.20673	2.5138		2.59192	1.68098	2.77706		1.92743	3.22442	3.07951		2.87768	0.435898	2.52399
	2.30468	2.36276	1.72058		-0.0025645	1.2415	2.29797		-1.19962	2.05817	-0.194259		4.69996	0.298159	2.92842
	2.47131	2.1467	2.13966		3.35973	0.642087	2.35146		-0.141292	2.25568	-0.238442		2.19537	1.50361	1.66393
	2.77997	2.54552	2.78714		0.427003	-0.702814	2.10054		1.89233	2.48656	2.38695		3.69987	1.38501	1.39137
	3.71668	2.26234	2.51924		2.69692	1.40617	2.41791		-1.51459	2.45383	-1.90001		3.09049	1.07472	1.72187
	3.31295	2.10921	3.25685		3.92878	1.21729	2.29813		1.14327	2.87103	1.29847		2.36234	1.08951	2.67502
	4.57969	3.80545	1.72345		0.1558	0.23445	4.3442		-0.686846	2.99996	-0.311075		3.36849	0.0938616	2.97323
	3.53181	2.70277	1.1087		0.326538	1.06426	2.33541		-0.115988	3.55857	0.550512		4.53487	0.677956	3.58782
	4.83469	2.19351	1.57356		1.0405	0.779659	2.61631		0.721349	4.4254	2.40582		2.13285	1.55077	2.65754
	2.51364	2.1761	2.38797		0.661246	0.779238	2.31257		0.907487	2.16739	1.50742		2.53017	1.83568	0.656202
	2.71548	2.1681	1.67719		1.6487	0.950087	3.44021		-2.05859	2.27595	-1.41429		3.6505	1.72651	3.29481
	3.01597	3.50567	1.88585		4.93913	3.18862	2.98455		1.02733	3.14746	3.11095		3.05346	1.78714	3.36735
	2.95266	2.19503	1.23137		-0.818663	0.426338	2.16364		1.48564	2.08675	3.56317		2.5978	1.87341	2.74368
	2.28945	3.84679	3.66588		0.584389	1.22763	3.49357		1.26184	3.5538	4.94879		4.96631	1.11819	2.54177
	3.62706	4.34091	5.73591		1.46714	1.50414	2.88871		-0.524396	3.03714	-0.914083		5.91536	1.70176	2.25853
	2.24828	2.61544	2.42198		1.09639	0.567778	2.37809		1.37364	2.04419	1.4182		2.09105	0.831818	2.4222
	2.29625	3.54525	1.36079		1.85507	2.02651	2.37181		0.885716	2.05354	2.43419		2.26785	1.71153	2.4174
	3.63098	2.84794	0.818429		1.30462	1.05945	2.02542		0.452928	2.65375	4.00289		4.51131	0.399992	2.38576
	2.59264	2.69521	3.17929		-0.270768	-0.240786	2.46257		1.37533	3.51627	3.48532		2.03063	1.18139	1.46776
	5.03845	2.64799	1.90551		-2.0322	-1.12363	3.25176		-0.330788	2.01015	0.0411574		2.62809	1.33131	1.32306
	2.01439	3.56209	2.1406		1.51462	1.41437	2.69311		1.64503	3.12501	1.83724		2.93452	0.0322127	1.9214
	2.08146	4.2381	1.6542		2.12241	2.30535	2.53882		1.72502	4.07808	1.18734		4.29555	1.79224	1.87818
	4.29667	3.49073	2.08365		2.77483	0.866417	2.16443		1.29501	3.29192	2.08066		2.86423	1.0945	2.81273
	2.12822	2.94358	2.7373		-1.05471	0.864168	2.84392		1.95575	4.24487	1.85905		6.05422	1.90574	2.43345
	3.3515	2.48341	1.91056		1.89352	0.971797	2.03006		0.499752	2.36331	1.12291		4.17401	0.510845	1.74979
	5.28007	3.02243	5.90081		2.61231	0.866843	3.09955		-0.61649	4.12058	3.10528		2.87477	1.15407	2.49682
	2.84039	3.70762	2.73584		0.616541	1.42173	2.0146		-2.75312	2.52193	-1.66819		2.9655	0.830268	1.64121
	5.37183	3.13343	1.51315		0.902607	0.569837	2.03498		-0.655335	3.20366	2.19499		3.19609	0.683866	2.51654
	3.22037	2.39148	1.95871		1.62116	0.749395	2.45724		1.12206	2.29128	3.61411		5.23563	1.56233	1.43065
	5.14197	2.89068	1.98337		2.79423	0.655812	2.26902		-0.621652	2.70592	0.803492		5.00399	-0.0576528	1.8723
	2.2124	2.093	2.23375		0.70083	0.576772	2.53167		-0.497621	2.32822	-1.56213		3.4628	1.301	1.74746
	3.93562	3.17634	2.49925		2.66727	2.88028	2.42799		0.312396	4.21598	2.58992		2.2528	1.04363	2.22873
	6.36432	2.08213	3.51725		1.24062	0.401986	2.30717		-1.49591	3.03906	1.36706		2.03742	1.42533	2.51845
	3.65397	2.03896	2.80246		-0.741216	1.12312	3.23014		-0.124534	2.95334	0.290356		2.92821	1.26858	0.471173
	5.81099	3.6333	2.62367		1.3105	1.74432	2.57176		1.96729	2.31216	1.35838		5.64812	1.09173	-0.282656
	5.18219	2.91732	4.34077		0.0869296	0.947374	2.26979		0.954631	2.47637	0.226528		5.22369	1.07936	2.40165
	2.35639	2.88642	1.97422		-0.231308	0.655476	3.05557		0.442073	2.21175	1.93127		2.74814	0.793687	2.23217
	5.09409	4.31985	1.05748		-0.0854529	1.51389	2.62514		0.267624	2.39906	3.07514		3.46273	0.696523	2.46953
	4.41305	2.15659	-0.808965		0.451964	1.46688	3.35741		-1.51342	3.52451	0.677412		2.47827	-0.142619	1.0013
	3.59551	2.83493	2.19533		-1.09017	-1.18005	2.66563		1.46728	2.76181	1.59761		2.79516	1.05499	0.609138
	4.30296	2.13645	3.45307		2.72708	2.84509	2.33405		-1.35459	2.90255	-2.78444		3.32394	0.599588	2.57257
	2.72539	2.33607	2.69914		1.22613	0.312151	3.3701		1.28495	2.25484	2.59043		2.87506	1.30141	2.73858
	3.42753	4.07393	0.481984		-0.374722	-0.020727	2.04288		-1.99985	3.35355	-1.78399		2.07021	1.44031	2.34643
	4.75583	2.89306	3.00437		1.80223	1.59302	2.13767		0.11958	2.12291	2.09047		5.63197	1.00212	2.24509
	2.31695	2.4588	-1.29283		0.541827	1.50826	4.30177		1.37719	2.53621	0.730836		2.27146	1.70619	2.22318
	4.91283	2.63047	2.43418		-0.434084	0.585086	2.45902		-0.817875	3.1285	-2.72228		2.25179	0.927857	2.0923
	5.54545	2.43426	2.36426		3.42462	0.0202254	3.06845		-0.149742	2.43481	1.17603		3.37215	0.776499	0.974263
	2.0017	2.33354	2.37433		1.82509	1.58722	2.47688		1.82209	2.11938	2.90552		3.3367	-0.3141	2.92495
	4.48875	3.7145	2.62487		-1.37863	-0.357141	2.65817		0.452985	3.78735	3.75172		2.80823	1.05741	2.59433
	2.37648	2.13142	2.76181		-0.316858	0.61206	2.08012		1.51498	2.21525	2.35388		4.08234	1.64283	2.20532
	4.58518	2.22468	1.92598		-0.263288	0.58613	2.781		0.734245	3.13348	0.893924		4.56741	1.07546	1.81764
	2.19987	3.07402	1.45101		-0.966231	0.0811877	2.67672		0.347502	5.26158	2.64459		2.24117	-0.0603642	0.138814
	2.05774	2.23891	2.02704		0.0779793	1.94544	2.7833		0.913639	3.93526	1.04194		2.28105	0.727424	2.06463
	2.6055	2.08452	2.12777		-0.447232	0.161151	2.67279		-0.765568	2.01329	-0.408375		3.1454	1.49342	3.24961
	4.10585	2.52838	2.18279		0.365091	1.24493	2.1083		1.52057	3.10763	3.49109		4.85795	0.252797	2.14969
	3.49434	2.73488	4.10486		0.49166	0.254295	2.07053		0.91802	2.57965	2.32751		3.37843	1.63848	2.39619
	2.66417	4.82953	1.78014		0.861178	0.0694403	2.23361		0.00864287	2.7484	0.0768135		2.43822	1.68064	3.04797
	4.98461	2.65018	2.25618		1.89447	1.07561	2.54845		-0.400144	3.42983	1.09323		4.50824	1.2959	1.68556
	2.55419	3.61486	2.79248		4.42746	2.02107	2.74132		0.266217	3.78847	-0.101992		3.14228	0.993982	3.19898
	4.20077	2.19049	2.26082		4.48621	0.831095	2.66497		0.918784	2.47835	-0.231906		2.4582	1.72729	2.39021
	3.82716	2.30223	1.94231		1.74769	-0.0284366	2.73424		1.99153	2.74602	1.03993		2.67496	0.360618	1.91035
	3.83878	4.48594	1.0823		5.54094	1.86853	2.71887		0.401747	2.42767	0.695894		4.47135	0.562937	1.34612
	2.15042	2.02558	3.36216		1.95892	0.948245	2.54074		-0.10626	3.22932	0.811821		2.01113	0.886632	2.41774
	2.82565	2.17984	2.5418		3.3496	0.833497	2.62364		0.594213	3.13143	1.21711		4.9231	1.06032	1.70206
	3.31988	2.42569	1.445		3.57807	0.044338	2.64903		0.918865	2.0106	2.35271		2.51165	0.417856	1.61408
	3.8185	2.0386	2.65402		-0.332469	-0.131285	2.72452		1.57431	2.4301	0.381208		2.03324	0.381042	1.14414
	3.48777	2.23376	1.72524		1.0011	3.97033	2.3162		-0.137977	2.65379	2.07363		2.69573	0.182319	3.36729
	3.18373	2.13792	2.50221		0.231378	0.986433	6.16422		1.60783	3.27679	2.17206		2.16586	1.77066	2.33035
	2.06923	2.14054	3.57053		1.19338	2.11994	3.36278		0.413046	3.42741	0.793635		3.01038	-1.19127	-0.357676
	2.18396	2.04605	2.64564		3.52906	2.12599	2.04841		1.47278	2.1628	0.354148		5.35207	0.129154	2.93301
	2.47109	2.01003	2.94316		1.62537	1.34884	2.24619		1.46878	2.55979	1.94067		3.82869	1.04354	2.86181
	3.45254	2.74625	1.76331		1.56824	0.569675	2.06598		0.854962	3.11778	3.48092		3.93014	1.51861	1.6465
	2.22042	4.43902	1.52193		2.11209	1.03611	2.14352		-1.67762	3.90482	0.842545		3.62832	1.78395	6.62313
	4.35768	2.18518	0.714072		2.16849	-0.322188	2.15389		0.790873	3.13092	-0.00884488		3.95607	0.159701	1.54315
	2.91778	2.41658	2.69168		1.43243	0.867388	2.39534		-1.39793	3.11408	2.10695		2.51765	0.750027	2.07322
	2.69741	2.07879	2.43131		0.630958	0.790163	2.11823		-1.50722	2.62999	0.32046		2.13812	0.846338	1.66043
	4.04947	3.23516	3.02186		1.28965	0.886939	2.04372		-0.664485	2.10756	-0.0054519		2.64387	1.23985	1.91176
	2.8599	3.12455	2.58797		0.789997	1.92176	2.23377		-0.0354528	2.36044	-0.92941		2.31691	1.39727	0.261414
	2.74894	3.32286	3.01136		0.201631	1.31343	2.02814		1.45592	4.58289	3.59157		2.03543	0.989541	1.81945
	2.33641	2.33757	2.02076		0.773837	0.618827	2.11983		0.0671159	2.57071	1.10501		2.16712	1.03056	1.84235
	2.79947	2.19439	3.02986		1.45538	0.822801	2.85136		0.100405	2.59578	3.17237		2.17923	0.587632	2.09667
	3.31208	2.47878	2.12679		2.95547	0.132356	2.25812		0.371836	2.28417	-0.858479		2.24762	0.475306	1.11833
	2.3883	2.13674	2.76373		1.53637	0.439969	2.01703		0.89824	4.24436	1.31048		3.03168	1.36047	2.06197
	3.27723	2.46036	1.30664		0.958174	0.361464	2.67233		0.417376	2.00454	-0.804102		4.17191	1.75491	3.17254
	2.07567	2.88271	1.49293		1.68771	0.571056	4.24623		1.2264	2.04545	1.75303		5.24412	1.48422	-0.0476313
	3.3626	2.51353	1.99065		2.9959	-0.332173	2.59189		1.05468	2.10603	3.06742		4.76527	1.41769	3.04445
	2.50464	2.71517	1.98141		0.566495	0.441574	2.80283		-0.066471	2.45971	-0.535203		2.78755	0.533247	2.58142
	4.46171	2.67314	2.75581		1.04564	1.1531	2.35172		1.19014	3.14379	1.343		2.0535	0.526448	2.19999
	4.12492	2.35136	1.38266		1.64786	-0.938858	3.81793		0.519746	2.93992	1.37246		2.23291	-2.57908	-3.32252
	4.59342	2.25926	2.16311		-1.72511	1.86294	3.23599		0.730148	3.30824	1.1013		2.61267	0.868526	2.233
	2.21048	2.906	-1.76912		0.806821	0.385449	2.53282		-0.00661604	2.28557	2.01792		2.24934	1.63003	2.27548
	2.60863	2.54601	2.64651		-0.0889702	1.14072	2.06102		-0.118785	2.66047	0.64671		3.06538	1.22275	1.46668
	4.07509	3.28523	2.68978		2.41223	0.708758	4.01756		1.75445	2.38829	2.08622		2.80365	1.06552	1.90248
	5.33935	3.15427	1.69956		-0.771787	0.132545	2.39027		0.214439	2.56968	0.485115		2.17079	-1.47425	-4.03732
	4.45871	2.19579	2.40056		3.75164	1.48193	3.57923		1.72213	2.35811	2.27563		2.77211	0.843022	2.76205
	4.04304	2.29371	0.654297		0.736595	0.720416	2.3075		1.92016	2.20935	1.99856		3.36659	0.99718	1.90792
	2.18238	3.76788	1.13354		-0.366983	-0.163143	2.56863		1.32886	4.21579	1.16664		3.69606	0.719718	1.54164
	2.97579	2.1645	2.27419		1.79755	0.601703	2.09377		1.5445	2.01838	1.35493		3.30499	0.89549	1.66872
	3.28611	2.44049	2.76714		1.37926	0.613839	4.31443		1.20502	2.30134	-0.0892662		4.43369	1.64777	2.68572
	5.2514	4.47715	2.77945		1.68892	1.09706	2.45415		0.777549	2.5638	1.40023		2.86698	1.60261	1.23059
	2.83889	2.26294	2.41177		2.22595	2.57273	2.78582		0.914789	2.17876	2.33342		2.58836	0.697434	2.10384
	2.64167	2.24452	2.59732		2.13132	0.36191	2.4236		0.590685	2.57204	1.92735		2.32407	1.18277	1.35966
	2.01982	2.76588	2.46601		0.197213	0.00837373	2.05972		1.99193	2.62498	-1.5197		4.51162	1.46148	2.93921
	2.02181	2.65399	2.57092		3.34711	1.03242	2.99131		1.27918	4.03901	2.37442		3.45764	1.8448	2.22577
	3.22636	2.46593	2.82709		1.83782	1.4974	2.1911		1.95411	5.17527	1.18124		3.2206	0.171074	2.86051
	2.45962	3.50902	2.73569		4.61781	1.25739	2.14515		1.3437	2.60277	2.51132		2.44547	1.13963	0.832085
	2.14251	2.07368	2.11474		3.95448	1.2554	2.93022		-0.518999	4.64722	0.61939		3.2793	1.48729	2.87772
	5.10193	2.92703	3.22934		4.99007	0.54907	2.16777		0.840459	2.64848	1.70317		3.07228	1.7061	2.12795
	2.11867	3.57503	2.63689		1.41104	0.0304221	2.09628		-0.0597865	4.88227	-0.167906		2.74307	1.89648	1.24493
	3.33628	2.6098	3.34067		2.51597	2.27882	2.13209		1.20786	2.1782	1.28384		4.67311	0.0779969	3.83044
	3.72889	2.35606	3.27061		1.62772	0.785556	2.74839		-2.21182	2.84802	-2.57147		4.04306	1.3228	2.61218
	2.01218	4.63685	2.99067		1.86013	0.946422	2.00764		0.492684	2.22014	1.53839		2.16536	1.44278	2.73814
	3.14001	3.78724	2.10459		1.92967	0.792166	2.57971		-1.34762	2.02772	3.49789		2.15608	-0.904039	-3.39765
	5.7829	2.57623	1.90719		-0.769162	-2.14989	2.03893		-0.482062	2.69621	-1.51405		2.10275	1.43973	2.41225
	2.2797	2.14195	2.6694		2.90392	1.50267	2.9838		-1.11602	2.25501	3.65711		3.03325	1.33017	2.92473
	5.65088	2.44227	3.19567		0.252068	0.219416	2.90892		-0.263	3.59707	2.51328		2.61963	0.331739	-2.74269
	3.72298	2.16788	2.30641		0.568184	0.282422	2.2068		-0.118346	2.08186	0.54709		2.18601	0.900183	1.75339
	2.37646	2.12247	1.87992		0.699232	1.05161	2.2419		0.131934	2.49509	1.8342		2.78075	0.525487	-0.750854
	3.12152	2.03087	1.74375		-0.021981	-0.428093	2.39438		0.257512	2.02445	2.331		2.91335	1.17972	3.23857
	3.76183	3.01924	1.51485		0.858591	0.707453	2.05012		0.520013	2.69647	-2.88584		5.25558	1.11632	1.82344
	2.1895	2.67089	3.09782		0.16125	0.689332	2.17958		1.56093	3.00063	0.486667		3.48367	0.927071	4.15422
	3.16861	2.90283	2.36796		2.14617	0.584608	2.36795		-1.51349	3.80441	0.447425		4.74532	1.53719	-0.150998
	2.02556	2.60903	2.05181		2.6976	2.80768	2.54294		0.524866	3.1091	-3.13228		4.22116	0.98906	2.60589
	2.84368	2.05584	2.41639		2.24648	1.52242	3.75663		0.59121	2.10945	-0.888024		3.01288	1.47514	2.18353
	2.78794	2.09418	2.73175		1.82704	1.98898	2.40404		1.37796	2.8482	1.54494		2.66426	-0.25386	3.22975
	3.71898	2.01895	2.295		1.29528	0.669672	3.2032		-1.15393	2.90469	2.649		2.47002	1.36859	1.88915
	4.43491	3.66067	1.27454		3.12364	0.181829	3.70544		1.04019	2.07471	2.24705		5.69113	0.939355	2.5137
	3.67196	2.40973	2.65978		0.728155	1.525	2.36916		1.005	3.64698	1.4298		2.02695	0.47647	4.53762
	2.59982	3.41583	4.78835		5.05127	2.14432	2.50722		1.5644	2.33031	2.99516		2.71271	1.3707	2.34945
	2.20635	2.29627	2.68716		0.900397	2.1626	2.60146		1.07098	2.34164	-0.454819		4.11018	1.8191	2.81206
	7.98018	2.59209	2.18751		-0.0837604	0.73336	2.17987		0.912924	4.09224	2.07282		2.81644	1.82264	2.32133
	2.50474	2.22978	1.00255		4.35737	1.81078	2.25608		1.45212	2.65716	2.04654		4.91024	1.53736	2.53026
	3.36086	4.00393	1.3185		-0.244068	0.529857	2.95898		1.68322	4.40082	1.81264		2.49397	1.4443	1.89
	3.12202	2.01872	1.98976		2.13802	0.514964	2.59137		-0.411015	2.17227	0.584902		4.7611	0.618615	1.14078
	2.43903	2.20237	2.65706		2.47106	1.76264	2.46762		-0.60972	2.0053	3.42648		2.44212	1.69177	1.15083
	2.03752	2.11174	2.29126		0.166088	0.479904	2.02256		0.143324	4.06225	0.996493		2.67929	1.90503	-2.93897
	2.44524	2.763	2.37027		2.19227	0.472905	2.12029		1.31882	2.57527	1.65099		2.63406	1.87183	2.7338
	2.37214	3.18582	2.05969		1.37273	0.126414	2.04458		1.00423	2.29483	1.01297		3.17808	-0.0991744	1.75938
	4.18088	4.42354	2.00527		0.532181	2.10393	2.01894		-1.1918	2.41004	0.797747		2.33715	0.030299	0.426784
	3.73396	2.9521	1.57518		1.30352	0.110037	2.5802		-0.557677	2.86304	-0.0222222		2.84601	1.06561	2.25528
	3.38911	4.07744	2.00028		0.589552	2.41087	2.58199		-0.429143	3.17886	0.545079		2.14117	-0.117717	-0.461986
	2.69413	2.88556	0.890133		4.05117	3.28572	2.22355		-1.15839	2.57758	0.969705		2.43465	1.25485	3.00782
	2.41336	2.99227	1.98418		1.60002	0.944574	2.07413		0.0634391	2.91181	2.00818		3.47062	-1.5353	-1.22032
	2.62047	3.39126	-0.324369		1.78318	-0.0452739	2.43715		1.72529	2.15458	3.08343		3.56369	0.984577	5.65364
	3.38125	4.02149	2.36602		0.806122	-0.202109	2.2747		-0.663675	4.34596	-0.878942		2.11348	0.866429	2.23398
	4.07501	4.27753	1.19091		-1.09783	0.0803244	3.6974		1.81949	2.10112	2.17705		3.23748	0.187193	0.695481
	5.20874	2.0019	1.5881		3.28952	1.14308	2.30146		1.42178	2.11655	0.886322		2.8173	1.42155	1.08775
	5.0478	2.71362	1.83091		1.28193	1.62496	2.68217		-0.0864923	2.06817	-0.242076		2.7158	1.03804	1.55275
	3.29554	2.53826	2.32381		1.1565	1.26032	2.13199		-1.1882	2.42131	-2.44365		4.07792	0.860766	1.21844
	4.26784	3.49359	4.88858		0.721968	1.62093	4.3644		0.959267	2.06861	2.63675		2.67822	-1.07288	-3.05413
	2.06514	2.72409	3.36932		5.20004	1.34543	2.34459		-0.995873	2.32684	1.36219		3.03422	1.15912	2.44924
	2.42033	2.09561	0.903315		3.36199	-0.352104	2.35349		1.27215	3.55621	1.86926		3.6949	0.674932	1.95834
	3.55488	2.18602	2.0944		2.03599	1.91058	2.14107		-0.416593	3.11172	-1.99798		3.18181	1.3408	2.76937
	3.68014	2.22127	3.53286		1.79244	0.778727	2.31073		-0.573073	3.6389	0.627482		2.51291	1.75585	2.10367
	2.04592	2.90081	2.10361		3.22844	0.893906	2.22106		1.38246	2.19494	2.36733		2.62565	0.898423	2.92506
	4.16597	2.4737	2.18171		3.42913	2.30136	2.14438		1.91811	4.09071	0.829848		3.89183	0.564026	1.89596
	3.88672	2.07284	2.34416		4.6379	1.10274	2.91368		0.820124	2.74485	1.78943		2.39338	0.807061	3.67212
	2.00978	4.62506	3.53123		4.58014	3.80589	3.77744		-0.431274	2.64873	-0.185235		3.12595	1.56271	2.7274
	5.0195	4.24525	1.82825		5.57023	3.38822	2.38753		1.63865	2.40377	2.47239		5.59878	1.15106	2.44276
	3.77024	2.8767	1.52735		2.1231	1.04069	2.24404		-0.643131	2.09611	1.65903		2.97577	0.568661	1.38594
	5.64111	2.31268	1.7378		3.28851	1.42368	2.0928		0.306529	2.04058	1.09185		2.65001	1.16951	0.20485
	3.54297	2.78233	0.64501		-0.318764	-0.229921	2.38148		1.54296	2.08361	1.84155		2.67606	1.2985	0.424757
	2.8174	2.0806	2.07163		-0.759597	0.189186	2.0612		0.0911299	2.10703	1.90251		3.21374	1.24022	2.44446
	2.23831	2.00384	2.05512		-0.00362097	0.270162	4.00652		-1.07161	3.08748	-1.25829		3.48999	1.38332	1.72786
	3.35109	2.6139	2.1516		1.02821	1.05131	2.13847		0.905843	4.16122	1.50665		2.16839	1.0217	0.661037
	2.45285	2.71669	1.34643		-1.59497	0.606235	2.48066		1.21536	3.04797	1.24194		2.70478	1.91728	-1.22674
	2.48493	5.11363	2.23273		1.16212	1.84217	2.53263		-0.648638	2.10593	-0.757894		2.26471	1.34548	1.79832
	2.00963	2.27128	1.31899		1.48588	0.695592	2.37524		-1.56955	2.72707	0.679126		2.16785	-0.109567	2.28776
	2.13563	2.21511	2.09288		0.402981	0.77765	2.47744		-0.331655	2.01369	-0.374634		4.69347	1.21382	-1.21567
	2.28633	2.11773	1.81756		2.12217	0.851638	2.03963		0.406976	2.56223	2.95062		3.39938	0.311255	1.97093
	4.46941	2.20037	5.09015		1.74537	0.557827	2.34254		-1.33181	3.03314	1.05389		2.79339	0.896548	2.02185
	5.09716	4.32291	4.24892		2.33704	2.61132	2.62386		0.320534	3.8437	5.23869		3.50403	0.979149	1.72343
	3.97626	2.19511	1.72445		1.52787	0.962719	2.81032		-0.00143941	3.11989	-0.844014		2.42845	0.756274	2.68515
	2.9177	3.55124	3.52409		1.06168	1.29855	2.28135		-1.10001	3.51287	3.47769		3.88799	1.99134	3.85163
	3.81029	3.05218	4.38408		3.46555	2.29502	2.36064		1.22808	2.74592	3.05383		2.39091	-0.473372	0.15576
	3.0402	3.75888	2.188		-0.225208	1.45008	2.90979		-0.977439	2.72691	1.07817		3.43394	1.72628	2.25191
	4.59843	2.33728	3.79126		2.56653	2.83162	4.28086		1.77718	2.33127	1.8295		2.32006	1.58755	2.94222
	2.8255	3.08914	1.7613		0.767717	-0.220769	2.148		1.78979	4.07818	1.44381		2.19452	1.05944	1.84629
	2.03068	5.19231	1.84881		1.62727	0.0857218	2.54037		1.71316	2.32358	1.66765		2.45433	0.813052	2.41809
	2.37369	3.47487	0.836354		1.90201	3.06575	2.11612		0.235031	2.25897	2.11842		2.17518	0.909712	2.73295
	4.35209	2.12633	1.78617		1.85041	1.04078	2.85626		0.624296	2.51242	0.334854		2.06409	1.85468	2.76153
	6.06782	2.30598	1.94921		0.45766	1.2013	3.57631		0.114401	2.60769	0.68376		2.45709	0.533258	0.979153
	2.31677	2.30434	3.38542		1.31984	0.335653	2.03636		0.0809403	2.12425	-0.609747		2.32515	0.824598	1.38182
	6.3915	2.23249	3.0011		-0.857731	0.637442	2.60464		1.17512	3.02716	1.77428		2.47808	1.34122	1.12623
	2.1105	4.46354	0.961884		1.42439	1.41182	2.4333		1.36142	3.41059	0.691368		2.78483	-0.431864	-2.88109
	2.98538	2.014	2.6388		1.5908	0.0236617	2.34994		-0.675579	2.6449	-0.916706		2.17421	1.81722	0.926311
	5.20031	3.02789	2.72736		6.79541	1.58434	2.37064		1.15564	4.49334	1.05589		2.29422	0.720538	1.80501
	2.5153	2.62144	1.19035		0.16222	0.75793	3.00286		-1.21619	2.1197	0.174241		2.27158	1.3427	2.34267
	3.68575	4.36643	1.18625		0.763443	2.96518	2.01937		1.545	3.2579	1.91919		2.30029	1.56615	2.33442
	4.16705	2.00356	2.27663		4.2823	2.10849	2.65285		1.08888	3.9864	2.34097		3.10716	0.806519	3.01663
	3.51637	2.75622	5.55793		1.02631	1.24777	2.3453		1.58744	4.14858	3.10154		2.24691	-0.183979	1.83061
	3.49033	3.81593	2.13648		1.11516	1.1935	2.34135		0.21662	3.63917	1.03053		2.12165	-0.0864709	1.17691
	2.31282	4.58689	5.98188		1.28793	1.46886	2.74898		1.35221	2.04068	2.3194		2.30533	0.23501	5.36584
	2.06776	2.07785	1.44658		3.04511	3.90473	2.4533		-0.277644	2.74757	-0.480534		2.52364	0.561599	1.74897
	5.90751	2.69816	2.75014		0.0487626	0.919601	2.01777		-0.71848	3.13621	-0.825271		4.96037	1.88343	2.48921
	2.54511	2.16275	2.20503		2.86237	2.58362	3.06648		0.999106	3.07984	1.62744		2.07542	1.71372	2.68149
	2.29915	2.31273	2.03007		0.300352	1.13559	4.12731		0.862784	2.09883	1.47514		3.5396	0.890669	2.70985
	3.07481	3.33677	2.62959		0.520098	0.106507	2.01473		-0.228928	2.25009	2.04226		3.27638	1.26834	1.64209
	2.2587	4.84256	1.31329		3.56762	1.82136	5.65257		0.387406	3.63302	1.54543		2.4836	0.93932	2.11581
	2.90154	2.16443	2.50321		2.48103	1.45919	2.63585		0.736898	2.63112	1.32879		2.02197	1.40927	2.78987
	4.44718	3.67293	5.06792		1.6844	1.78405	2.18709		-0.678522	3.41799	1.03614		2.32075	1.84483	2.57131
	2.46223	2.08614	3.1736		1.76195	1.98605	2.11594		0.540429	2.13675	1.76863		4.58148	1.29949	3.20847
	3.34472	2.6019	1.8836		1.07725	0.807972	2.49189		-0.552992	2.87823	0.806468		2.63884	1.92596	2.0337
	2.94217	3.75795	3.11989		1.81095	1.07201	2.02532		1.89321	2.06133	4.95724		3.31521	1.65387	3.19491
	4.79618	4.03414	1.94573		1.68306	0.281617	2.00618		0.118556	2.62656	2.11242		4.19299	0.877162	2.44185
	2.13276	2.05911	2.57802		4.89255	0.756738	2.46606		-0.891148	2.0938	-0.606		2.67324	1.19136	5.66144
	3.62259	2.78224	1.37504		1.14241	0.915354	2.17799		1.06666	2.2586	2.01961		4.0049	1.19219	2.24056
	4.18734	3.36372	2.54853		-0.153195	0.839052	2.12634		-0.775823	2.32039	0.720164		2.51699	1.42505	2.14014
	3.32837	2.3986	3.84729		-1.05059	0.0330209	3.13309		0.236688	4.46285	3.46116		4.68566	1.0279	0.802986
	2.15946	3.11395	-0.077197		1.09732	-0.197416	2.06511		-0.160282	2.16175	0.120459		2.60346	1.25188	2.47204
	2.98758	5.17531	2.74544		-2.4256	-0.155346	2.77539		0.918691	2.10874	2.99819		2.20069	1.22038	1.70502
	2.41152	2.0945	3.00667		1.40952	1.7491	3.14003		1.26399	2.00108	2.36529		2.4643	0.55037	1.93184
	3.34934	2.57732	1.88135		5.7833	0.370089	3.3903		1.87345	2.76416	2.50987		2.08834	1.26513	2.66798
	3.64859	2.81627	1.61122		0.640751	1.509	3.77441		-1.85011	2.84556	1.23116		2.565	1.43858	2.34866
	5.7518	2.11629	3.34976		-0.230695	0.289019	2.13265		-1.48786	2.34358	-1.38998		3.80795	0.0534566	2.4606
	2.25284	2.12347	1.84191		0.373692	0.570094	2.5306		-1.81495	2.69548	2.62292		3.19986	1.33509	2.20995
	3.63709	2.7942	2.62681		1.18812	0.542876	2.01446		1.52296	3.09256	0.704794		2.4662	1.02103	2.49881
	2.34412	2.97766	2.89723		2.07394	1.37975	2.2453		0.861674	2.9518	1.92442		3.26695	0.592639	1.32389
	2.2073	2.33403	1.72786		4.22967	0.651384	2.24899		-0.0900092	2.05277	1.60544		2.99362	1.32143	2.61149
	2.11978	2.1025	1.99083		-0.866105	0.0956449	2.31305		0.715184	2.56199	0.7434		2.26632	1.22492	2.82485
	5.50437	2.62656	2.53209		1.12187	0.900058	2.3481		0.451742	2.09884	2.29929		2.09507	1.11944	2.71547
	6.46107	2.63687	2.82316		1.03958	1.77957	4.1806		-0.574835	2.11498	3.14456		4.84777	1.18672	-0.53003
	2.39569	2.0775	2.18391		4.99812	1.46203	3.30924		-0.90467	3.42672	0.216069		2.67934	1.59417	2.62008
	3.89468	2.5403	2.49426		0.391327	-0.170439	2.38511		1.99274	2.37849	2.13615		2.76063	1.34201	1.70715
	5.92262	2.16079	2.25353		-1.16572	-2.84811	3.2988		0.261286	3.2742	-0.558672		3.6498	1.52553	1.33798
	3.30536	4.00409	1.61814		-0.590368	0.0818144	3.19672		-1.1317	2.20388	-0.403584		2.43909	1.75784	3.20832
	2.20195	2.11377	1.69798		2.79062	-0.239672	2.75624		0.20393	2.71016	-0.119218		2.78946	0.850668	3.33376
	2.00553	2.139	3.58975		-1.26926	3.44909	2.40251		1.5162	2.8151	3.24677		2.6908	1.89332	1.84417
	2.42627	3.14277	3.06648		0.0581793	0.216356	2.31009		1.64262	2.61022	1.70016		4.29476	0.311864	2.06827
	2.2246	2.07007	2.12184		2.5631	2.00825	3.1037		-0.392361	2.36294	0.148369		2.25873	1.1486	2.48199
	2.04257	2.61999	4.99423		1.4491	0.946814	2.18643		0.804357	2.0159	0.736257		5.54482	0.739968	2.69878
	2.19477	2.37613	1.97415		1.06378	0.583261	2.73942		0.924714	2.04141	2.02278		2.15415	1.93807	2.41697
	3.0055	2.03547	1.83525		4.56085	1.34579	3.72034		-0.73117	3.11737	0.788909		3.76962	1.69557	2.20143
	2.59992	4.2663	3.21931		1.20959	0.888236	2.30631		1.95749	3.21662	6.02098		2.69846	1.03968	3.66526
	6.31499	3.11159	2.27092		1.74092	0.695499	2.40726		1.17319	2.21837	1.49016		3.1376	1.0609	2.18189
	3.90106	2.6763	1.02142		1.8576	-0.288542	2.15368		-1.37476	2.11077	1.47857		2.23511	1.44751	2.66065
	3.23167	3.87202	0.320668		1.69684	1.06546	2.05766		-1.49608	2.34995	1.29815		2.63427	0.458487	1.78918
	2.85219	2.44983	2.0005		2.40536	1.15414	2.30277		0.151923	4.57687	0.0290839		2.18931	1.29715	2.16574
	2.24555	2.68659	2.57549		2.83045	1.84956	2.17218		1.87088	2.08032	2.67452		2.08944	1.27558	4.22121
	2.40754	3.21066	2.90866		0.256502	0.255416	2.33637		1.88867	2.0711	-1.63801		2.59063	0.813458	1.40808
	3.93379	4.58052	0.00211303		0.152584	1.16611	2.10039		-1.0393	3.42231	3.38709		2.07927	1.3284	1.96156
	3.05911	3.25615	3.62169		0.733661	-0.156922	2.86242		-1.02375	2.50189	-0.0127883		2.20344	1.35181	3.28754
	3.02078	5.34801	2.12081		1.64749	1.13756	2.66596		-0.198792	2.42621	-3.75962		2.14072	0.925651	1.49494
	5.78288	2.10315	1.76511		-0.971865	-0.472069	2.97588		0.732668	4.8304	2.45013		2.47756	1.72011	1.06815
	4.28285	3.02681	3.85272		1.85766	1.09143	2.55517		-0.947895	2.45567	1.8755		4.26587	0.417896	0.834012
	2.97959	3.61943	5.01442		2.18889	1.1948	2.36435		1.81707	3.06515	2.45822		2.40411	1.25807	4.59286
	3.18918	2.46441	1.54019		1.0448	0.862784	2.36658		0.302601	2.45056	-1.85339		2.74791	1.03701	3.07511
	5.349	3.08767	2.88076		-1.01297	-0.522781	3.45775		1.9811	2.01635	2.13064		2.5862	0.717441	0.697921
	3.28928	3.92707	1.20797		4.19631	0.164859	3.35325		0.297407	3.97079	1.58704		3.83383	0.433474	1.31852
	2.49848	3.25479	2.08234		0.328686	0.0426384	2.80677		1.95673	2.29594	1.89948		2.28626	-1.65228	-4.22397
	4.56173	2.31824	0.368475		-1.38466	0.277392	2.07024		0.129143	2.35944	2.1538		2.02724	0.935333	2.27897
	3.19463	2.45379	2.84989		0.780561	0.878565	2.09117		0.817617	3.34983	2.13016		2.70796	1.30207	1.77756
	3.69932	4.34125	2.6872		1.48687	1.85199	2.04273		-0.214631	2.53706	0.341233		3.80949	1.62928	2.97372
	2.67627	2.40285	2.66867		2.41864	2.25637	2.33162		-2.33397	2.75708	0.424524		3.11619	1.75288	1.55142
	2.05471	2.69568	4.09067		2.88476	2.13675	2.29753		-1.66675	2.72854	2.66643		2.40208	0.55854	0.934738
	2.06259	3.07183	3.45236		0.112756	1.61981	2.66779		0.109337	2.46296	-0.112735		4.05718	1.55464	2.68535
	6.15246	2.23888	1.6835		-0.0700169	0.313069	2.199		0.128913	3.33971	2.35402		2.73868	1.94373	2.1155
	2.70347	2.93946	2.18132		4.62703	2.45798	2.86457		-0.700243	2.52572	-0.21037		3.40779	0.471394	2.71013
	4.61675	2.35705	1.7266		-0.617534	0.505793	2.48931		1.32432	3.32511	2.11242		4.50543	1.45882	2.00175
	2.31757	2.17393	2.72007		1.1218	1.58205	2.54217		0.267664	2.2866	-0.137324		5.00398	0.940605	2.18169
	2.81575	3.00601	2.00398		0.325344	0.258908	2.65742		-0.96592	3.87417	1.79954		2.77759	1.83056	2.63575
	3.45064	2.07717	2.16166		0.928574	0.947161	2.39228		-0.664634	2.32729	-0.53937		2.62881	0.995158	1.91771
	3.0202	2.24594	-3.44745		-1.39966	0.328702	2.14266		-0.444671	2.67609	1.32048		2.78079	0.765035	2.12453
	3.34194	2.1224	3.21295		1.79634	1.12617	2.85842		0.213319	2.45483	-0.12676		3.54496	1.03068	2.16962
	2.59505	2.29014	2.71823		0.702586	2.38721	2.21946		-0.236592	3.16049	0.463073		2.98927	0.312465	1.9139
	2.02435	2.97036	4.31079		-0.545024	-0.251899	2.162		-2.67077	2.24562	-0.111496		2.08822	0.977412	0.0616147
	5.67388	3.42048	2.48723		2.19208	1.30368	2.22148		-0.979554	4.35394	0.609997		5.17482	1.96404	2.04336
	2.74515	3.44626	0.275313		1.82718	1.39671	2.1972		-0.696569	2.10912	2.4674		2.39554	1.82126	1.94258
	4.92252	2.74005	1.74034		1.36057	1.07192	2.19911		-0.926795	2.28858	-2.35539		3.86981	1.48011	2.87043
	2.09522	2.95183	2.31913		1.70207	1.18641	2.22262		-0.0620248	2.01957	-1.39084		3.08174	0.904709	2.1253
	3.15043	2.41335	2.68446		2.98179	1.93365	2.81975		-0.426041	2.03694	4.34951		2.91673	1.02944	2.66725
	4.70937	2.53742	3.90382		-0.755045	0.664075	2.00814		-1.00923	2.55386	0.625821		3.95881	1.31979	2.27928
	4.76153	3.98728	5.38227		-0.550612	0.366716	2.46913		1.95026	4.61991	1.75276		2.17488	1.88505	3.21906
	2.02735	2.31927	2.73902		2.07264	-0.237154	2.16029		1.24041	2.18352	2.54752		2.17011	0.954172	2.96994
	2.10132	2.24212	-0.0230989		5.76671	2.45245	2.35762		-2.53888	2.69704	1.07695		4.17918	1.77556	1.5738
	3.40622	2.64662	2.03455		0.56536	0.842042	2.09313		0.46667	2.59687	3.03089		2.23099	0.0559103	-3.00043
	3.22266	2.34138	1.81165		1.60341	2.35326	2.10099		-1.95926	2.16217	-1.81352		3.18324	1.00425	3.7202
	4.79466	4.02041	2.97313		-1.12921	0.482681	3.86432		-0.781187	4.04774	2.43027		2.87517	1.21342	2.90929
	2.13163	2.42005	3.10224		1.14524	-0.0496661	3.31186		0.946887	2.08397	2.5057		2.39851	0.647729	3.03301
	2.21203	3.31897	1.73716		5.8897	1.85521	2.7818		1.84323	2.14235	1.94015		2.49712	1.04451	2.3284
	2.02615	2.00357	2.41261		1.93932	0.89638	2.42407		1.0646	2.16613	2.35446		3.3702	0.93355	1.68618
	2.89252	2.22518	3.51113		3.00522	1.71407	2.47644		-1.68139	2.15366	-1.07691		5.09387	0.0341657	1.09177
	3.19869	2.26701	2.18913		1.28001	0.476197	2.18372		0.944844	2.41146	0.902766		3.28517	0.739334	2.81524
	2.18397	2.32226	1.15429		1.13629	1.66774	2.82661		1.71828	2.82673	-0.252358		2.6282	1.55743	2.66116
	2.53603	2.7101	2.45488		4.42842	0.850545	2.01693		0.985854	2.0928	2.86356		3.11664	0.65133	2.79108
	6.07193	2.31124	1.3868		2.36561	1.28638	2.92593		1.1718	2.8295	1.28527		2.12087	0.476445	1.87018
	2.54313	2.80847	3.29568		1.33812	1.36819	2.23128		1.29346	4.21586	2.52697		2.06245	1.10662	2.60779
	2.806	2.03687	1.69183		0.221458	-0.419395	2.32105		1.14621	3.69516	1.06051		3.9362	-0.135444	-0.149946
	3.69599	2.31785	4.21949		0.597023	1.03361	2.17423		1.46477	2.72585	1.77619		2.27046	1.2391	2.87252
	4.36648	2.10417	4.9791		0.357778	1.12667	2.42974		-0.301432	2.24952	-3.11345		2.422	1.30787	2.231
	3.21931	3.37113	0.950548		1.81377	2.96689	2.35365		1.87652	2.82779	2.53856		3.76004	1.47693	3.83868
	3.83287	2.99176	3.38029		2.93354	1.13566	4.97115		0.867794	3.83895	1.79126		3.32723	1.85095	2.87516
	3.53306	5.14112	1.27233		0.0880437	1.31352	4.96264		0.740092	2.13452	2.18612		2.91689	1.89361	2.04236
	3.5157	2.79464	2.14431		0.811573	0.259934	2.21844		1.01514	2.16522	1.94273		4.25849	1.17225	4.8509
	2.97779	4.55872	3.51124		0.131952	1.67199	2.90561		1.80729	2.45368	-2.43838		2.67428	1.74989	2.26108
	3.51513	2.5299	2.35494		2.07233	0.594125	2.31263		1.63393	2.52785	2.82436		5.10861	1.35521	3.28733
	3.40892	2.62889	3.22354		-0.268585	3.4701	3.43497		-2.48423	2.20557	-2.46153		3.14011	0.419217	1.73948
	2.07737	3.65379	1.04633		4.48494	1.72604	2.28279		0.652693	3.54735	1.80354		2.01772	1.19163	-1.05277
	4.52865	3.75441	1.67163		3.77941	4.42102	5.81601		-1.76356	2.19034	-1.52712		2.45815	1.54979	1.00373
	4.69467	2.52724	1.91062		0.663065	0.487808	3.1294		1.68484	3.40217	1.24597		2.11488	-0.743109	-0.00916288
	3.76091	2.97371	3.36171		0.944088	1.62419	2.30124		1.15153	2.30103	1.93266		3.62674	0.958837	4.2574
	3.64664	2.08629	2.59675		0.692203	1.29648	2.11826		-1.48798	2.23961	0.216545		2.92611	0.0674156	0.0516897
	2.35845	2.16981	1.26218		1.85732	1.25079	2.6415		-0.151357	2.48933	2.0811		2.83003	1.44492	2.34738
	3.35153	3.98768	2.42799		3.21765	1.50692	2.20755		1.64178	2.35691	2.01807		2.34397	1.23766	2.44964
	2.61794	2.10578	2.35314		-0.259994	0.799831	2.17296		0.282241	2.2784	1.82971		3.10076	1.39239	0.884099
	5.1283	2.2727	2.28946		-0.435236	-0.316635	2.3144		0.964801	2.13247	1.46387		2.05787	0.988477	1.32562
	2.6979	2.17413	2.53797		4.52881	1.31384	2.70716		1.52853	3.24314	1.64234		4.27734	1.31446	2.13247
	2.5354	2.71274	4.0416		5.58503	1.82832	2.79067		1.42847	2.49289	1.87522		3.61523	1.62477	2.21201
	2.19304	3.22968	2.26137		-0.00350922	1.3231	2.27115		-0.745078	3.00451	0.616984		4.38372	1.04686	2.11256
	4.01359	4.70556	1.28398		1.77683	2.98296	2.10476		-0.000101293	2.28111	-0.514555		2.50679	1.42102	5.63351
	2.53852	2.04156	2.70946		2.19253	2.50823	2.70894		0.770701	2.33541	3.05247		2.49679	0.810919	1.99079
	3.06787	2.33088	1.74557		2.59212	0.948798	2.62905		1.00645	2.3087	2.63958		2.06123	0.909309	2.42406
	3.6174	3.36383	2.20416		2.19334	1.31358	2.47335		-2.23666	2.02602	0.977444		2.97078	1.3373	2.98227
	3.92243	3.16221	5.9642		-1.04481	0.696654	2.88766		-1.38179	2.17915	-2.32195		2.00738	1.05877	2.1817
	3.07913	3.41022	2.79473		0.0985015	-0.308087	2.64286		-0.152502	2.90495	-2.16953		3.30141	1.20317	0.257343
	3.71163	3.01796	3.45327		1.45185	0.940953	2.54414		-1.81817	2.2055	-0.4748		3.59644	-0.0554529	3.27595
	3.92442	3.09258	3.52275		-0.0825455	0.844867	3.2603		1.11424	3.08024	1.80052		3.16344	0.192841	1.80727
	3.53329	2.82851	2.14808		1.72645	1.34744	2.44468		-1.8168	2.26401	0.131291		5.67353	0.977545	1.81572
	2.59686	2.83507	1.41576		0.216942	0.809231	3.26762		1.00877	3.67982	1.29443		2.54058	0.711848	2.64529
	2.79574	2.93718	2.35359		0.233625	0.525148	4.36448		0.217519	2.52937	0.924548		2.34722	0.240859	1.59819
	2.80733	3.66915	2.74857		0.0415157	1.67338	2.06632		-0.763269	2.1393	2.22604		4.11602	1.04105	3.3696
	5.416	4.64175	2.99191		1.61479	0.822349	4.26403		1.87562	2.03505	1.74418		3.23348	1.51612	3.1848
	5.86918	3.04978	3.45214		-0.110133	1.60366	2.40082		1.35437	2.83756	0.572017		5.13453	1.77928	2.74469
	2.50195	2.5088	2.5713		-1.58703	-0.100722	2.2044		1.0394	2.25144	1.63944		2.93835	1.82514	2.09252
	2.29229	2.70973	4.07289		2.32115	1.78054	2.25545		1.31443	2.4424	1.5018		3.23837	1.60944	2.86704
	4.30877	2.05882	0.645559		0.795445	2.05668	2.45104		1.28451	3.03371	1.38095		3.0234	0.412276	2.84873
	6.69606	2.87796	3.25684		1.70131	0.284509	2.63761		1.14469	2.09421	0.947995		2.03755	0.464133	1.41096
	3.23345	2.3662	2.30824		5.09624	1.87994	3.27438		-0.0891274	2.71021	1.56469		2.77558	1.98664	2.28402
	3.49741	2.80282	3.0986		2.78773	1.64053	2.36331		0.261159	2.46885	2.39252		2.67128	1.80455	2.01779
	4.31341	3.66161	3.60334		0.737137	1.05784	2.57061		1.3592	3.11878	0.701494		2.08848	-0.585603	1.64826
	3.0986	3.95213	2.98883		0.00964785	1.1124	2.87912		0.731624	3.05999	2.84882		3.18769	1.97379	1.91271
	4.803	2.63336	2.46488		5.66434	1.75508	2.13588		1.91249	2.58679	3.25173		3.37175	0.716259	2.74707
	2.26266	2.78424	1.4255		4.34992	1.13239	2.47257		0.457455	2.50214	0.61532		2.81238	1.37186	2.57255
	3.91964	3.14539	1.09613		0.552782	3.23208	4.19141		1.41297	2.46692	2.76184		4.5957	-0.264771	0.10251
	3.72299	2.69994	2.55639		3.44607	1.50774	2.79689		-0.646997	2.13321	-0.256046		3.08872	1.06753	3.13217
	4.9225	2.67953	0.631698		0.763627	0.00916995	2.05026		0.394795	3.44561	-0.334071		3.74196	0.532625	3.37944
	2.21866	3.83681	2.406		0.576765	0.184961	2.66115		0.907865	4.25145	0.586557		2.04357	0.300008	1.92846
	3.93022	3.14688	4.58455		1.68911	1.35229	2.50691		1.25329	2.0397	1.77545		2.00517	-0.518073	-1.84163
	3.56834	2.84449	1.16856		-0.979064	0.0215947	2.08596		1.93463	2.8084	1.18551		2.40002	0.437571	3.19933
	2.6538	2.90247	2.33401		-0.51937	-0.234262	2.88319		1.4797	2.87123	0.44122		4.73143	0.221146	1.28678
	4.37593	3.66283	2.95736		1.74965	2.33278	3.40329		1.31784	2.27756	2.09458		3.37364	-0.277138	2.92905
	4.54257	2.28854	1.38353		-1.394	0.0678817	2.35882		-0.0636622	2.66199	0.0528693		2.24045	-0.422922	1.06018
	5.44903	3.26431	1.30351		0.298332	0.0391314	2.20416		-0.478851	3.82139	-0.966837		2.25511	0.556068	1.28711
	2.89681	3.08295	4.45295		1.24975	2.45163	2.44402		1.83554	3.64359	2.40533		3.03617	1.2403	5.07472
	5.20661	2.95141	4.36857		3.01401	1.70499	2.12222		0.534743	2.07174	5.89896		2.40242	0.422357	0.112926
	4.31814	3.08617	2.54002		0.600522	1.19782	2.29541		0.885314	2.07689	1.44383		2.40267	1.07329	2.70899
	2.34551	2.53256	3.87512		4.41139	0.25076	2.22329		1.73928	2.69165	1.40883		4.93749	0.215412	3.15984
	3.41106	2.65934	2.94		4.8945	-1.2043	2.50263		-0.915205	3.30796	3.27275		5.83179	1.74412	1.9923
	2.64784	3.41096	2.41392		0.21131	-0.223069	2.2965		0.109372	3.44801	1.79708		2.05394	0.856879	0.106955
	2.54063	3.21693	3.19936		-0.089008	0.814924	3.18969		1.33288	2.60062	1.11316		2.05423	1.27802	1.26797
	2.427	3.58586	2.00115		0.390945	1.04955	2.2633		0.00675531	2.21929	1.30313		3.15315	0.103528	0.483731
	4.89269	2.1708	2.84146		-1.02716	0.959938	4.4035		1.24274	3.12518	1.68864		2.13713	0.455079	1.29856
	4.95282	2.77577	3.13138		0.529428	0.41853	2.43284		1.30008	2.03905	0.97711		2.01871	0.509375	1.18092
	2.65226	4.80954	2.15055		-1.41726	-0.163068	2.77333		0.367303	3.37814	-0.24293		2.72928	1.89854	0.210052
					-1.66656	-0.646167	2.17033		0.658453	2.01708	0.669481		4.19744	0.98614	0.0513872
					4.08006	-0.143117	2.25861		1.61191	2.89221	2.50254		3.43716	0.225389	-1.1948
					0.352642	1.24659	2.29189		0.291999	2.97281	2.38954		2.30191	0.659792	2.51045
					1.5469	1.32851	2.15457		0.780421	4.24262	1.83706		2.92778	0.362658	2.02282
					1.06132	1.22258	2.07046		0.414786	3.67431	3.60403		5.16172	1.50846	2.27486
					0.128263	1.06782	2.82812		1.15534	2.73172	-2.48691		4.61493	1.31511	2.79185
					0.325037	2.44898	2.81017		1.41185	2.51991	0.646765		3.14289	1.60294	3.14026
					3.15996	-0.752849	3.74291		1.16318	3.12173	1.27838		2.22744	1.05465	3.38887
					1.83267	1.04488	2.75204		1.80449	2.15295	1.90183		2.02778	0.677171	4.61797
					1.85202	2.11657	2.53526		1.01255	2.93831	1.98839		2.6345	1.43337	2.39125
					5.56581	1.81098	2.40782		0.597307	2.05968	-1.01393		2.9293	1.3957	2.52244
					0.868684	0.371041	2.18036		0.165937	2.46054	-0.460988		2.39353	0.87647	2.48731
					-0.747231	4.07725	3.03077		1.51545	2.40971	1.67645		2.1691	0.209927	1.77662
					1.0195	0.96186	3.97356		1.23041	2.21483	2.4833		2.46566	0.289094	3.62255
					-0.0479088	0.900881	4.59928		-0.408242	2.09896	2.02579		4.35245	-0.278463	-1.24441
					3.01044	1.04932	3.64464		-0.33999	2.9827	0.388321		3.44575	1.90114	2.25137
					-0.131948	0.0751818	2.48382		0.608413	4.13011	2.32873		2.6888	1.12672	2.5857
					1.94738	0.31938	4.06086		-0.437176	2.35756	0.790684		2.24173	1.54149	2.60771
					-0.149554	0.23999	3.62323		0.21155	2.37246	-0.321107		3.22957	-0.356715	0.749527
					1.32426	0.850816	2.10358		-0.39484	3.90624	-0.0668296		3.0436	1.56074	2.58802
					1.17886	0.814345	2.55196		1.82097	2.63609	0.0855728		2.20144	1.60274	1.69312
					3.06031	2.34793	3.71816		0.753238	4.21567	2.1461		4.56146	0.621415	1.177
					0.839427	0.444027	2.05621		0.322498	2.13514	1.09335		2.81936	1.36947	2.83562
					0.715065	1.40796	2.5916		0.0928422	3.80498	0.170237		2.21895	1.24041	2.11369
					5.02668	1.47149	2.04611		1.47034	4.03045	1.64555		3.2581	1.48921	1.29741
					5.53431	1.18588	2.7763		0.536749	2.00816	2.79348		2.8317	1.78848	2.74349
					1.59365	2.12606	2.59181		-0.346714	3.91579	-0.393858		3.32231	0.528702	2.35447
					1.2668	0.807075	2.90623		1.15936	2.08086	0.28242		5.46272	1.3155	2.66696
					6.29227	2.08491	2.29475		0.485937	3.89066	0.123678		2.59469	-0.177394	0.459082
					3.05496	2.0664	2.13684		0.651509	2.44538	0.823393		2.13041	-0.0180909	2.41025
					1.99468	1.13114	2.52399		0.572284	2.8537	1.81401		2.01336	1.38946	1.89231
					-1.37177	0.130904	2.14707		-2.53453	2.12243	-0.261882		4.35948	0.58892	2.78303
					1.25787	1.30837	2.18166		-1.46385	2.45204	-0.0151472		2.05894	1.18693	3.00311
					0.204513	1.11105	2.13467		0.761369	4.29354	2.678		3.34036	0.320812	3.92608
					3.95898	0.349067	2.13623		0.540467	3.28889	3.20372		2.67135	0.423717	2.82381
					2.13012	0.835386	2.3067		1.55939	2.95742	1.49336		2.5392	1.04285	2.51162
					1.68577	1.39408	3.07377		1.68418	2.10425	2.52927		2.44484	1.05124	0.795953
					1.70762	1.24501	2.34625		-1.14151	3.45006	1.09201		6.07874	0.667328	1.92036
					1.38294	-0.409371	2.664		-0.409546	2.13994	0.426541		6.73342	1.69069	2.43385
					0.595436	0.0388331	2.87208		1.40394	2.67012	1.7744		2.36255	0.530791	0.905503
					1.37454	0.569747	2.95401		0.127486	2.28953	1.99638		2.28665	1.58903	2.12839
					0.472179	0.79161	2.7963		1.0355	2.55529	2.00061		4.85289	1.48727	2.42278
					1.52814	1.41911	3.5562		-1.15903	3.18509	-1.72014		6.63455	1.63097	2.8545
					1.8396	1.03299	2.35187		0.0909686	2.29319	1.24211		2.61896	1.82031	1.25363
					1.14256	0.59324	2.10145		-0.403293	3.78807	-0.667222		4.27003	0.604122	2.04791
					1.96406	0.588959	2.52053		0.808894	2.1113	2.37906		2.56189	0.354942	2.50971
					3.91417	0.247705	2.54143		0.140591	2.70932	1.97648		5.22273	0.941238	1.23753
					1.52616	1.23132	2.13247		-0.0756111	2.3915	2.13308		2.29387	1.21393	1.54193
					-0.0627974	0.405715	2.37079		-0.745404	3.57961	-1.33786		2.75851	1.73366	1.7161
					6.05422	2.75858	3.63356		1.5981	2.29874	2.27574		2.17809	1.3903	2.05013
					-1.16772	-0.366347	3.78063		1.33272	2.57989	0.142884		2.21949	0.412823	3.08391
					3.06274	1.93345	2.23612		1.45932	2.02319	-0.479184		2.67429	1.8909	2.19472
					2.18571	2.53455	2.28327		0.808181	2.13573	0.876815		3.29084	0.985344	1.71668
					5.17378	1.42102	3.01123		-0.423976	2.73157	1.30018		2.03175	0.993171	1.75444
					1.80631	1.25987	4.11319		0.307506	3.27769	1.19839		3.10086	1.49374	2.0003
					2.35059	0.326636	2.34032		0.0589319	2.17175	-0.565941		3.04275	0.720318	1.91433
					6.37476	1.19468	2.52158		-0.135484	3.03315	-1.52854		4.05117	-0.248903	2.18786
					2.64833	1.01648	2.33533		0.215254	2.26719	0.675329		2.68467	1.11433	2.55348
					0.236997	1.29931	3.6739		-0.102266	3.86761	-0.562466		3.43366	0.795398	1.44471
					-0.184513	0.0236211	2.24207		1.0055	2.77287	5.56568		3.60857	1.60701	2.22786
					1.64088	1.15767	2.55998		-2.85421	2.6966	-1.17189		3.21628	1.44408	3.24908
					-1.44496	-1.13108	2.65553		1.55998	2.01493	2.8601		2.7834	1.47904	2.73324
					1.62963	0.167328	2.52043		1.9485	3.71577	2.66779		2.04539	0.534235	1.04229
					1.53359	0.953697	2.61128		1.66869	2.1227	3.35341		3.55633	1.38109	3.38003
					0.469653	0.506118	2.42735		1.1117	3.83722	2.74363		2.99006	0.0479849	2.23673
					-0.263445	-0.435294	2.57181		1.41919	2.37048	2.12038		3.33124	0.62815	0.804322
					0.913488	1.58787	2.33854		1.15514	2.8684	1.02313		2.0113	0.4559	2.07821
					1.75108	0.938436	2.42119		-0.0426792	2.23172	0.741004		2.94801	0.613858	-0.121414
					-0.976262	-0.604603	2.16304		1.50641	3.43187	2.22702		2.80128	0.466844	1.36668
					3.0018	0.669379	2.8042		1.66336	2.09736	3.06671		2.08344	-0.0658337	1.69585
					0.90341	0.898369	2.25252		1.23643	4.59148	1.56114		3.26379	1.6346	1.86219
					0.120432	1.2924	2.69147		0.764036	2.06996	2.77044		3.71554	1.59617	1.93231
					1.15672	1.34574	2.41876		0.712936	2.08433	0.362311		2.05486	0.921273	1.24349
					1.44913	1.04551	4.07329		0.747492	4.24256	1.90803		2.7346	0.939125	4.77333
					2.1232	1.35783	2.06337		-0.628534	2.1647	0.926047		2.09371	1.16465	2.46912
					4.5073	1.21833	2.20121		-0.750948	2.17123	0.20306		2.2631	1.29455	0.272441
					-0.0677574	-0.322606	2.61952		1.59562	2.99825	1.95719		4.92433	1.79455	1.52912
					4.79477	2.0112	2.10372		0.605796	2.14141	-1.10759		2.55129	1.18207	2.88435
					2.8122	1.01304	2.97208		1.56442	2.14725	2.28888		2.66095	0.570146	3.17414
					1.54419	0.699769	2.92298		-1.17821	3.80398	1.42667		3.32104	0.98689	2.35367
					2.87223	2.62744	2.11456		1.41316	4.66749	0.295444		2.32225	-2.73204	-4.65157
					0.518073	0.450517	3.14351		0.549432	2.38726	0.181835		3.53757	0.959494	2.02631
					1.08373	-0.313404	2.86823		1.08467	3.30668	0.977801		5.15372	0.200258	0.661245
					2.50083	0.430766	2.4696		1.32523	2.94627	1.66181		2.01679	1.20723	0.36916
					0.634646	1.24897	2.20273		-1.04444	2.19407	-1.21355		2.28436	-2.52458	-3.73795
					0.435751	-0.302484	2.1528		0.622305	4.74236	1.21698		2.41453	1.21627	2.10519
					2.48745	2.57295	2.73908		0.27621	2.71317	0.187637		2.5712	1.74348	2.68448
					-0.254408	-0.115638	2.07192		0.1159	2.3843	-0.657981		3.02223	-1.92316	-1.87345
					3.47371	1.72599	2.11231		1.39436	2.34656	-0.109046		4.52531	0.383223	3.71528
					2.69138	0.0447117	2.21692		0.594991	3.20803	-0.972354		2.18689	-2.56242	-4.33123
					-0.909256	0.468354	3.38509		-2.24675	2.72153	-0.755121		2.12873	0.493901	3.34334
					5.69592	1.94075	3.87498		-0.0875941	2.08949	2.45093		2.65696	0.950206	2.82764
					-0.975752	-1.11985	2.63585		0.3244	2.33928	1.98202		2.13848	1.11664	1.30495
					1.12376	1.39716	2.73165		-0.926384	2.20623	2.60545		4.01645	1.33738	1.24763
					1.57333	0.647608	2.28795		-0.483486	2.70753	-0.174276		3.71261	-0.0366197	4.33337
					2.60355	0.377449	2.07548		-0.114452	2.56845	-1.28144		4.93617	0.129693	0.188325
[truncated: 13,630 more rows]

## Sheet: Supp Fig 1b
Supp Fig 1b

## Sheet: Supp Fig 1c
Supp Fig 1c

## Sheet: Supp Fig 2a
	Supp Fig 2a			colony	exp
			Name
		1	plxhi	11	exp1173
		2	plxlo	62	exp1173
		3	plxlohi	60	exp1173
		4	plxhi	11	exp1346
		5	plxlo	77	exp1346
		6	plxlohi	64	exp1346
		7	plxlo	53	exp1154
		8	plxlohi	53	exp1154
		9	plxhi	7	exp1154
				average_colony
			Name
		1	plxhi	9.66667
		2	plxlo	64
		3	plxlohi	59

## Sheet: Supp Fig 2b
	Supp Fig 2b			count	treatment
			Time
		1	1	8448	lo
		2	2	8901	lo
		3	3	9240	lo
		4	4	9149	lo
		5	5	9619	lo
		6	6	9924	lo
		7	7	9768	lo
		8	8	10534	lo
		9	9	11436	lo
		10	10	11594	lo
		11	11	12293	lo
		12	12	13079	lo
		13	13	14180	lo
		14	14	13895	lo
		15	15	14949	lo
		16	16	15209	lo
		17	1	8334	lotohi
		18	2	8575	lotohi
		19	3	8848	lotohi
		20	4	8742	lotohi
		21	5	8886	lotohi
		22	6	8205	lotohi
		23	7	7349	lotohi
		24	8	7270	lotohi
		25	9	7460	lotohi
		26	10	7570	lotohi
		27	11	7019	lotohi
		28	12	7272	lotohi
		29	13	7701	lotohi
		30	14	7039	lotohi
		31	15	7451	lotohi
		32	16	8077	lotohi
		33	1	2706	hi
		34	2	2741	hi
		35	3	2783	hi
		36	4	2418	hi
		37	5	2461	hi
		38	6	2569	hi
		39	7	2452	hi
		40	8	2500	hi
		41	9	2671	hi
		42	10	2661	hi
		43	11	2559	hi
		44	12	2515	hi
		45	13	2745	hi
		46	14	2683	hi
		47	15	2875	hi
		48	16	3131	hi
		49	1	4830	losplitlo
		50	2	5371	losplitlo
		51	3	6149	losplitlo
		52	4	6655	losplitlo
		53	5	8145	losplitlo
		54	6	10232	losplitlo
		55	7	12719	losplitlo
		56	8	15439	losplitlo
		57	9	20487	losplitlo
		58	10	26232	losplitlo
		59	11	31887	losplitlo
		60	12	40160	losplitlo
		61	13	46878	losplitlo
		62	1	4573	losplithi
		63	2	4866	losplithi
		64	3	5154	losplithi
		65	4	4734	losplithi
		66	5	5077	losplithi
		67	6	5618	losplithi
		68	7	6218	losplithi
		69	8	6227	losplithi
		70	9	7386	losplithi
		71	10	9096	losplithi
		72	11	9644	losplithi
		73	12	11752	losplithi
		74	13	13889	losplithi
		75	1	4094	hisplithi
		76	2	4127	hisplithi
		77	3	4254	hisplithi
		78	4	3321	hisplithi
		79	5	3415	hisplithi
		80	6	3577	hisplithi
		81	7	3637	hisplithi
		82	8	3241	hisplithi
		83	9	3530	hisplithi
		84	10	3835	hisplithi
		85	11	3664	hisplithi
		86	12	3986	hisplithi
		87	13	4423	hisplithi

## Sheet: Supp Fig 2c
	Supp Fig 2c			colony count	exp code	well	time	Column7	UniqueID	OrderedID	Group
			condition
		1	d1	6	VID780	B1	27d15h31m	LUT.tif	1	1	timecourse
		2	d10	12	VID780	B5	27d15h31m	LUT.tif	2	2	timecourse
		3	d12	16	VID780	B6	27d15h31m	LUT.tif	3	3	timecourse
		4	d14	18	VID780	C1	27d15h31m	LUT.tif	4	4	timecourse
		5	d16	16	VID780	C2	27d15h31m	LUT.tif	5	5	timecourse
		6	d21	19	VID780	C3	27d15h31m	LUT.tif	6	6	timecourse
		7	d28	18	VID780	C4	27d15h31m	LUT.tif	7	7	timecourse
		8	d3	12	VID780	B2	28d15h31m	LUT.tif	8	8	timecourse
		9	d5	9	VID780	B3	27d15h31m	LUT.tif	9	9	timecourse
		10	d7	7	VID780	B4	27d15h31m	LUT.tif	10	10	timecourse
		11	thi1	7	VID780	A4	27d15h31m	LUT.tif	11	11	timecourse
		12	thi2	3	VID780	A5	27d15h31m	LUT.tif	12	12	timecourse
		13	tlo1	18	VID780	A2	27d15h31m	LUT.tif	13	13	timecourse
		14	tlo2	18	VID780	A3	27d15h31m	LUT.tif	14	14	timecourse

## Sheet: Supp Fig 2d
	Supp Fig 2d			Length	Experiment
			Name
		1	a_bc30	55	overlap_results_exp1
		2	b_bc30	203	overlap_results_exp1
		3	c_bc30	61	overlap_results_exp1
		4	d_bc30	114	overlap_results_exp1
		5	a_c_overlap	24	overlap_results_exp1
		6	a_b_overlap	32	overlap_results_exp1
		7	b_c_overlap	36	overlap_results_exp1
		8	b_d_overlap	49	overlap_results_exp1
		9	a_d_overlap	25	overlap_results_exp1
		10	d_c_overlap	33	overlap_results_exp1
		11	a_bc30	64	overlap_results_exp2
		12	b_bc30	202	overlap_results_exp2
		13	c_bc30	70	overlap_results_exp2
		14	d_bc30	181	overlap_results_exp2
		15	a_c_overlap	20	overlap_results_exp2
		16	a_b_overlap	34	overlap_results_exp2
		17	b_c_overlap	26	overlap_results_exp2
		18	b_d_overlap	64	overlap_results_exp2
		19	a_d_overlap	36	overlap_results_exp2
		20	d_c_overlap	35	overlap_results_exp2
		21	a_bc30	107	overlap_results_exp3
		22	b_bc30	169	overlap_results_exp3
		23	c_bc30	77	overlap_results_exp3
		24	d_bc30	150	overlap_results_exp3
		25	a_c_overlap	35	overlap_results_exp3
		26	a_b_overlap	44	overlap_results_exp3
		27	b_c_overlap	36	overlap_results_exp3
		28	b_d_overlap	51	overlap_results_exp3
		29	a_d_overlap	42	overlap_results_exp3
		30	d_c_overlap	33	overlap_results_exp3
		31	a_bc30	74	overlap_results_exp4
		32	b_bc30	130	overlap_results_exp4
		33	c_bc30	67	overlap_results_exp4
		34	d_bc30	129	overlap_results_exp4
		35	a_c_overlap	26	overlap_results_exp4
		36	a_b_overlap	33	overlap_results_exp4
		37	b_c_overlap	30	overlap_results_exp4
		38	b_d_overlap	36	overlap_results_exp4
		39	a_d_overlap	32	overlap_results_exp4
		40	d_c_overlap	23	overlap_results_exp4

## Sheet: Supp Fig 2f
	Id	Channel	XY	Z	Time	Tags	Shape	Name
	6678b4a5efb2f5d02e2c309a	0	2	1	1	Default blob	polygon	hi1		key
	6678b4a7efb2f5d02e2c30a0	0	2	1	1	Default blob	polygon	hi1		hi1	5nM trametinib -> 5nM trametinib
	6678b4b0efb2f5d02e2c30a6	0	2	1	1	Default blob	polygon	hi1		hi2	5nM trametinib + JNK-IN-8 -> 5nM trametinib
	6678b4b3efb2f5d02e2c30a9	0	2	1	1	Default blob	polygon	hi1		lo1	1nM trametinib -> 1nM trametinib
	6678b4beefb2f5d02e2c30b8	0	2	1	1	Default blob	polygon	hi1		lo2	1nM trametinib + JNK-IN-8 -> 1nM trametinib
	6678b4c0efb2f5d02e2c30bb	0	2	1	1	Default blob	polygon	hi1		lohi1	1nM trametinib -> 5nM trametinib
	6678b4c3efb2f5d02e2c30be	0	2	1	1	Default blob	polygon	hi1		lohi2	1nM trametinib + JNK-IN-8 -> 5nM trametinib
	6678b4c8efb2f5d02e2c30c4	0	2	1	1	Default blob	polygon	hi1
	6678b4c9efb2f5d02e2c30c7	0	2	1	1	Default blob	polygon	hi1
	6678b4cfefb2f5d02e2c30d0	0	2	1	1	Default blob	polygon	hi1
	6678b4d2efb2f5d02e2c30d6	0	2	1	1	Default blob	polygon	hi1
	6678b4d4efb2f5d02e2c30d9	0	2	1	1	Default blob	polygon	hi1
	6678b4d7efb2f5d02e2c30df	0	2	1	1	Default blob	polygon	hi1
	6678b4d9efb2f5d02e2c30e2	0	2	1	1	Default blob	polygon	hi1
	6678b4dcefb2f5d02e2c30e5	0	2	1	1	Default blob	polygon	hi1
	6678b4ebefb2f5d02e2c30f1	0	2	1	1	Default blob	polygon	hi1
	6678b788efb2f5d02e2c33d2	0	2	1	1	Default blob	polygon	hi1
	6678b7b9efb2f5d02e2c33de	0	2	1	1	Default blob	polygon	hi1
	669794528c218b2e63a7c35e	0	2	1	1	Default blob	polygon	hi1
	6697946e8c218b2e63a7c364	0	2	1	1	Default blob	polygon	hi1
	669794738c218b2e63a7c367	0	2	1	1	Default blob	polygon	hi1
	669794fb8c218b2e63a7c380	0	2	1	1	Default blob	polygon	hi1
	6697952a8c218b2e63a7c387	0	2	1	1	Default blob	polygon	hi1
	6697952b8c218b2e63a7c38a	0	2	1	1	Default blob	polygon	hi1
	669795398c218b2e63a7c38d	0	2	1	1	Default blob	polygon	hi1
	669795418c218b2e63a7c390	0	2	1	1	Default blob	polygon	hi1
	669795618c218b2e63a7c398	0	2	1	1	Default blob	polygon	hi1
	669795638c218b2e63a7c39b	0	2	1	1	Default blob	polygon	hi1
	6678b503efb2f5d02e2c3100	0	3	1	1	Default blob	polygon	hi2
	6678b506efb2f5d02e2c3103	0	3	1	1	Default blob	polygon	hi2
	6678b508efb2f5d02e2c3106	0	3	1	1	Default blob	polygon	hi2
	6678b50aefb2f5d02e2c310c	0	3	1	1	Default blob	polygon	hi2
	6678b50eefb2f5d02e2c3112	0	3	1	1	Default blob	polygon	hi2
	6678b513efb2f5d02e2c311e	0	3	1	1	Default blob	polygon	hi2
	6678b515efb2f5d02e2c3124	0	3	1	1	Default blob	polygon	hi2
	6678b523efb2f5d02e2c3133	0	3	1	1	Default blob	polygon	hi2
	6678b525efb2f5d02e2c3136	0	3	1	1	Default blob	polygon	hi2
	6678b526efb2f5d02e2c3139	0	3	1	1	Default blob	polygon	hi2
	6678b527efb2f5d02e2c313c	0	3	1	1	Default blob	polygon	hi2
	6678b528efb2f5d02e2c313f	0	3	1	1	Default blob	polygon	hi2
	6678b530efb2f5d02e2c3145	0	3	1	1	Default blob	polygon	hi2
	6678b53defb2f5d02e2c3154	0	3	1	1	Default blob	polygon	hi2
	669793da8c218b2e63a7c34d	0	3	1	1	Default blob	polygon	hi2
	669795f78c218b2e63a7c3af	0	3	1	1	Default blob	polygon	hi2
	669795f98c218b2e63a7c3b2	0	3	1	1	Default blob	polygon	hi2
	6697960d8c218b2e63a7c3b7	0	3	1	1	Default blob	polygon	hi2
	6697961c8c218b2e63a7c3bd	0	3	1	1	Default blob	polygon	hi2
	669796258c218b2e63a7c3c0	0	3	1	1	Default blob	polygon	hi2
	6697962d8c218b2e63a7c3c3	0	3	1	1	Default blob	polygon	hi2
	6697963d8c218b2e63a7c3c6	0	3	1	1	Default blob	polygon	hi2
	6697963f8c218b2e63a7c3c9	0	3	1	1	Default blob	polygon	hi2
	6697965a8c218b2e63a7c3cc	0	3	1	1	Default blob	polygon	hi2
	6697968f8c218b2e63a7c3d1	0	3	1	1	Default blob	polygon	hi2
	6678b6cfefb2f5d02e2c330b	0	5	1	1	Default blob	polygon	lohi1
	6678b6d0efb2f5d02e2c330e	0	5	1	1	Default blob	polygon	lohi1
	6678b6d1efb2f5d02e2c3311	0	5	1	1	Default blob	polygon	lohi1
	6678b6d2efb2f5d02e2c3314	0	5	1	1	Default blob	polygon	lohi1
	6678b6d3efb2f5d02e2c3317	0	5	1	1	Default blob	polygon	lohi1
	6678b6d4efb2f5d02e2c331a	0	5	1	1	Default blob	polygon	lohi1
	6678b6d6efb2f5d02e2c331d	0	5	1	1	Default blob	polygon	lohi1
	6678b6d7efb2f5d02e2c3320	0	5	1	1	Default blob	polygon	lohi1
	6678b6d9efb2f5d02e2c3323	0	5	1	1	Default blob	polygon	lohi1
	6678b6dcefb2f5d02e2c3326	0	5	1	1	Default blob	polygon	lohi1
	6678b6dfefb2f5d02e2c3329	0	5	1	1	Default blob	polygon	lohi1
	6678b6e2efb2f5d02e2c332c	0	5	1	1	Default blob	polygon	lohi1
	6678b6e5efb2f5d02e2c332f	0	5	1	1	Default blob	polygon	lohi1
	6678b6e6efb2f5d02e2c3332	0	5	1	1	Default blob	polygon	lohi1
	6678b6e7efb2f5d02e2c3335	0	5	1	1	Default blob	polygon	lohi1
	6678b6e9efb2f5d02e2c3338	0	5	1	1	Default blob	polygon	lohi1
	6678b6fbefb2f5d02e2c3341	0	5	1	1	Default blob	polygon	lohi1
	6678b6fcefb2f5d02e2c3344	0	5	1	1	Default blob	polygon	lohi1
	6678b6fdefb2f5d02e2c3347	0	5	1	1	Default blob	polygon	lohi1
	6678b6feefb2f5d02e2c334a	0	5	1	1	Default blob	polygon	lohi1
	6678b6ffefb2f5d02e2c334d	0	5	1	1	Default blob	polygon	lohi1
	6678b700efb2f5d02e2c3350	0	5	1	1	Default blob	polygon	lohi1
	6678b701efb2f5d02e2c3353	0	5	1	1	Default blob	polygon	lohi1
	6678b703efb2f5d02e2c3356	0	5	1	1	Default blob	polygon	lohi1
	6678b704efb2f5d02e2c3359	0	5	1	1	Default blob	polygon	lohi1
	6678b706efb2f5d02e2c335c	0	5	1	1	Default blob	polygon	lohi1
	6678b709efb2f5d02e2c335f	0	5	1	1	Default blob	polygon	lohi1
	6678b70aefb2f5d02e2c3362	0	5	1	1	Default blob	polygon	lohi1
	6678b70cefb2f5d02e2c3365	0	5	1	1	Default blob	polygon	lohi1
	6678b70eefb2f5d02e2c3368	0	5	1	1	Default blob	polygon	lohi1
	6678b711efb2f5d02e2c336b	0	5	1	1	Default blob	polygon	lohi1
	6678b714efb2f5d02e2c336e	0	5	1	1	Default blob	polygon	lohi1
	6678b715efb2f5d02e2c3371	0	5	1	1	Default blob	polygon	lohi1
	6678b717efb2f5d02e2c3374	0	5	1	1	Default blob	polygon	lohi1
	6678b718efb2f5d02e2c3377	0	5	1	1	Default blob	polygon	lohi1
	6678b71befb2f5d02e2c337a	0	5	1	1	Default blob	polygon	lohi1
	6678b71eefb2f5d02e2c337d	0	5	1	1	Default blob	polygon	lohi1
	6678b71fefb2f5d02e2c3380	0	5	1	1	Default blob	polygon	lohi1
	6678b720efb2f5d02e2c3383	0	5	1	1	Default blob	polygon	lohi1
	6678b721efb2f5d02e2c3386	0	5	1	1	Default blob	polygon	lohi1
	6678b722efb2f5d02e2c3389	0	5	1	1	Default blob	polygon	lohi1
	6678b723efb2f5d02e2c338c	0	5	1	1	Default blob	polygon	lohi1
	6678b724efb2f5d02e2c338f	0	5	1	1	Default blob	polygon	lohi1
	6678b727efb2f5d02e2c3392	0	5	1	1	Default blob	polygon	lohi1
	6678b729efb2f5d02e2c3395	0	5	1	1	Default blob	polygon	lohi1
	6678b72cefb2f5d02e2c3398	0	5	1	1	Default blob	polygon	lohi1
	6678b730efb2f5d02e2c339b	0	5	1	1	Default blob	polygon	lohi1
	6678b732efb2f5d02e2c339e	0	5	1	1	Default blob	polygon	lohi1
	6678b733efb2f5d02e2c33a1	0	5	1	1	Default blob	polygon	lohi1
	6678b734efb2f5d02e2c33a4	0	5	1	1	Default blob	polygon	lohi1
	6678b736efb2f5d02e2c33a7	0	5	1	1	Default blob	polygon	lohi1
	6678b741efb2f5d02e2c33b0	0	5	1	1	Default blob	polygon	lohi1
	6678b742efb2f5d02e2c33b3	0	5	1	1	Default blob	polygon	lohi1
	6678b745efb2f5d02e2c33b6	0	5	1	1	Default blob	polygon	lohi1
	6678b747efb2f5d02e2c33b9	0	5	1	1	Default blob	polygon	lohi1
	6678b748efb2f5d02e2c33bc	0	5	1	1	Default blob	polygon	lohi1
	6678b74aefb2f5d02e2c33bf	0	5	1	1	Default blob	polygon	lohi1
	6678b74befb2f5d02e2c33c2	0	5	1	1	Default blob	polygon	lohi1
	6678b74eefb2f5d02e2c33c5	0	5	1	1	Default blob	polygon	lohi1
	6678b758efb2f5d02e2c33c8	0	5	1	1	Default blob	polygon	lohi1
	6678b55eefb2f5d02e2c3157	0	6	1	1	Default blob	polygon	lohi2
	6678b55fefb2f5d02e2c315a	0	6	1	1	Default blob	polygon	lohi2
	6678b561efb2f5d02e2c315d	0	6	1	1	Default blob	polygon	lohi2
	6678b563efb2f5d02e2c3160	0	6	1	1	Default blob	polygon	lohi2
	6678b564efb2f5d02e2c3163	0	6	1	1	Default blob	polygon	lohi2
	6678b567efb2f5d02e2c3166	0	6	1	1	Default blob	polygon	lohi2
	6678b568efb2f5d02e2c3169	0	6	1	1	Default blob	polygon	lohi2
	6678b569efb2f5d02e2c316c	0	6	1	1	Default blob	polygon	lohi2
	6678b56aefb2f5d02e2c316f	0	6	1	1	Default blob	polygon	lohi2
	6678b56defb2f5d02e2c3172	0	6	1	1	Default blob	polygon	lohi2
	6678b56eefb2f5d02e2c3175	0	6	1	1	Default blob	polygon	lohi2
	6678b570efb2f5d02e2c3178	0	6	1	1	Default blob	polygon	lohi2
	6678b571efb2f5d02e2c317b	0	6	1	1	Default blob	polygon	lohi2
	6678b574efb2f5d02e2c317e	0	6	1	1	Default blob	polygon	lohi2
	6678b576efb2f5d02e2c3181	0	6	1	1	Default blob	polygon	lohi2
	6678b579efb2f5d02e2c3184	0	6	1	1	Default blob	polygon	lohi2
	6678b57defb2f5d02e2c3187	0	6	1	1	Default blob	polygon	lohi2
	6678b57defb2f5d02e2c318a	0	6	1	1	Default blob	polygon	lohi2
	6678b57fefb2f5d02e2c318d	0	6	1	1	Default blob	polygon	lohi2
	6678b580efb2f5d02e2c3190	0	6	1	1	Default blob	polygon	lohi2
	6678b581efb2f5d02e2c3193	0	6	1	1	Default blob	polygon	lohi2
	6678b582efb2f5d02e2c3196	0	6	1	1	Default blob	polygon	lohi2
	6678b586efb2f5d02e2c319c	0	6	1	1	Default blob	polygon	lohi2
	6678b589efb2f5d02e2c319f	0	6	1	1	Default blob	polygon	lohi2
	6678b58defb2f5d02e2c31a2	0	6	1	1	Default blob	polygon	lohi2
	6678b58fefb2f5d02e2c31a5	0	6	1	1	Default blob	polygon	lohi2
	6678b591efb2f5d02e2c31a8	0	6	1	1	Default blob	polygon	lohi2
	6678b594efb2f5d02e2c31ab	0	6	1	1	Default blob	polygon	lohi2
	6678b5a0efb2f5d02e2c31ae	0	6	1	1	Default blob	polygon	lohi2
	6678b642efb2f5d02e2c325a	0	8	1	1	Default blob	polygon	lo1
	6678b643efb2f5d02e2c325d	0	8	1	1	Default blob	polygon	lo1
	6678b644efb2f5d02e2c3260	0	8	1	1	Default blob	polygon	lo1
	6678b646efb2f5d02e2c3263	0	8	1	1	Default blob	polygon	lo1
	6678b647efb2f5d02e2c3266	0	8	1	1	Default blob	polygon	lo1
	6678b648efb2f5d02e2c3269	0	8	1	1	Default blob	polygon	lo1
	6678b64aefb2f5d02e2c326c	0	8	1	1	Default blob	polygon	lo1
	6678b64befb2f5d02e2c326f	0	8	1	1	Default blob	polygon	lo1
	6678b64cefb2f5d02e2c3272	0	8	1	1	Default blob	polygon	lo1
	6678b64eefb2f5d02e2c3275	0	8	1	1	Default blob	polygon	lo1
	6678b64fefb2f5d02e2c3278	0	8	1	1	Default blob	polygon	lo1
	6678b652efb2f5d02e2c327b	0	8	1	1	Default blob	polygon	lo1
	6678b655efb2f5d02e2c327e	0	8	1	1	Default blob	polygon	lo1
	6678b656efb2f5d02e2c3281	0	8	1	1	Default blob	polygon	lo1
	6678b657efb2f5d02e2c3284	0	8	1	1	Default blob	polygon	lo1
	6678b658efb2f5d02e2c3287	0	8	1	1	Default blob	polygon	lo1
	6678b659efb2f5d02e2c328a	0	8	1	1	Default blob	polygon	lo1
	6678b65aefb2f5d02e2c328d	0	8	1	1	Default blob	polygon	lo1
	6678b65befb2f5d02e2c3290	0	8	1	1	Default blob	polygon	lo1
	6678b65cefb2f5d02e2c3293	0	8	1	1	Default blob	polygon	lo1
	6678b65eefb2f5d02e2c3296	0	8	1	1	Default blob	polygon	lo1
	6678b660efb2f5d02e2c3299	0	8	1	1	Default blob	polygon	lo1
	6678b662efb2f5d02e2c329c	0	8	1	1	Default blob	polygon	lo1
	6678b663efb2f5d02e2c329f	0	8	1	1	Default blob	polygon	lo1
	6678b664efb2f5d02e2c32a2	0	8	1	1	Default blob	polygon	lo1
	6678b665efb2f5d02e2c32a5	0	8	1	1	Default blob	polygon	lo1
	6678b666efb2f5d02e2c32a8	0	8	1	1	Default blob	polygon	lo1
	6678b667efb2f5d02e2c32ab	0	8	1	1	Default blob	polygon	lo1
	6678b66aefb2f5d02e2c32ae	0	8	1	1	Default blob	polygon	lo1
	6678b66defb2f5d02e2c32b1	0	8	1	1	Default blob	polygon	lo1
	6678b66fefb2f5d02e2c32b4	0	8	1	1	Default blob	polygon	lo1
	6678b671efb2f5d02e2c32b7	0	8	1	1	Default blob	polygon	lo1
	6678b672efb2f5d02e2c32ba	0	8	1	1	Default blob	polygon	lo1
	6678b675efb2f5d02e2c32bd	0	8	1	1	Default blob	polygon	lo1
	6678b676efb2f5d02e2c32c0	0	8	1	1	Default blob	polygon	lo1
	6678b677efb2f5d02e2c32c3	0	8	1	1	Default blob	polygon	lo1
	6678b678efb2f5d02e2c32c6	0	8	1	1	Default blob	polygon	lo1
	6678b67befb2f5d02e2c32c9	0	8	1	1	Default blob	polygon	lo1
	6678b67cefb2f5d02e2c32cc	0	8	1	1	Default blob	polygon	lo1
	6678b67fefb2f5d02e2c32cf	0	8	1	1	Default blob	polygon	lo1
	6678b681efb2f5d02e2c32d2	0	8	1	1	Default blob	polygon	lo1
	6678b682efb2f5d02e2c32d5	0	8	1	1	Default blob	polygon	lo1
	6678b683efb2f5d02e2c32d8	0	8	1	1	Default blob	polygon	lo1
	6678b684efb2f5d02e2c32db	0	8	1	1	Default blob	polygon	lo1
	6678b686efb2f5d02e2c32de	0	8	1	1	Default blob	polygon	lo1
	6678b687efb2f5d02e2c32e1	0	8	1	1	Default blob	polygon	lo1
	6678b688efb2f5d02e2c32e4	0	8	1	1	Default blob	polygon	lo1
	6678b68aefb2f5d02e2c32e7	0	8	1	1	Default blob	polygon	lo1
	6678b68befb2f5d02e2c32ea	0	8	1	1	Default blob	polygon	lo1
	6678b68defb2f5d02e2c32ed	0	8	1	1	Default blob	polygon	lo1
	6678b690efb2f5d02e2c32f0	0	8	1	1	Default blob	polygon	lo1
	6678b691efb2f5d02e2c32f3	0	8	1	1	Default blob	polygon	lo1
	6678b693efb2f5d02e2c32f6	0	8	1	1	Default blob	polygon	lo1
	6678b694efb2f5d02e2c32f9	0	8	1	1	Default blob	polygon	lo1
	6678b697efb2f5d02e2c32fc	0	8	1	1	Default blob	polygon	lo1
	6678b6a1efb2f5d02e2c32ff	0	8	1	1	Default blob	polygon	lo1
	6678b6a6efb2f5d02e2c3302	0	8	1	1	Default blob	polygon	lo1
	6678b6adefb2f5d02e2c3305	0	8	1	1	Default blob	polygon	lo1
	6678b6b9efb2f5d02e2c3308	0	8	1	1	Default blob	polygon	lo1
	6678b5c7efb2f5d02e2c31bb	0	9	1	1	Default blob	polygon	lo2
	6678b5c8efb2f5d02e2c31be	0	9	1	1	Default blob	polygon	lo2
	6678b5c9efb2f5d02e2c31c1	0	9	1	1	Default blob	polygon	lo2
	6678b5cbefb2f5d02e2c31c4	0	9	1	1	Default blob	polygon	lo2
	6678b5cdefb2f5d02e2c31c7	0	9	1	1	Default blob	polygon	lo2
	6678b5cfefb2f5d02e2c31ca	0	9	1	1	Default blob	polygon	lo2
	6678b5d0efb2f5d02e2c31cd	0	9	1	1	Default blob	polygon	lo2
	6678b5d2efb2f5d02e2c31d0	0	9	1	1	Default blob	polygon	lo2
	6678b5d3efb2f5d02e2c31d3	0	9	1	1	Default blob	polygon	lo2
	6678b5d5efb2f5d02e2c31d6	0	9	1	1	Default blob	polygon	lo2
	6678b5d7efb2f5d02e2c31d9	0	9	1	1	Default blob	polygon	lo2
	6678b5d8efb2f5d02e2c31dc	0	9	1	1	Default blob	polygon	lo2
	6678b5daefb2f5d02e2c31df	0	9	1	1	Default blob	polygon	lo2
	6678b5dcefb2f5d02e2c31e2	0	9	1	1	Default blob	polygon	lo2
	6678b5ddefb2f5d02e2c31e5	0	9	1	1	Default blob	polygon	lo2
	6678b5e0efb2f5d02e2c31e8	0	9	1	1	Default blob	polygon	lo2
	6678b5e2efb2f5d02e2c31eb	0	9	1	1	Default blob	polygon	lo2
	6678b5e3efb2f5d02e2c31ee	0	9	1	1	Default blob	polygon	lo2
	6678b5e5efb2f5d02e2c31f1	0	9	1	1	Default blob	polygon	lo2
	6678b5e6efb2f5d02e2c31f4	0	9	1	1	Default blob	polygon	lo2
	6678b5e8efb2f5d02e2c31f7	0	9	1	1	Default blob	polygon	lo2
	6678b5e9efb2f5d02e2c31fa	0	9	1	1	Default blob	polygon	lo2
	6678b5eaefb2f5d02e2c31fd	0	9	1	1	Default blob	polygon	lo2
	6678b5ecefb2f5d02e2c3200	0	9	1	1	Default blob	polygon	lo2
	6678b5edefb2f5d02e2c3203	0	9	1	1	Default blob	polygon	lo2
	6678b5f0efb2f5d02e2c3206	0	9	1	1	Default blob	polygon	lo2
	6678b5f1efb2f5d02e2c3209	0	9	1	1	Default blob	polygon	lo2
	6678b5f4efb2f5d02e2c320c	0	9	1	1	Default blob	polygon	lo2
	6678b5f7efb2f5d02e2c320f	0	9	1	1	Default blob	polygon	lo2
	6678b5faefb2f5d02e2c3212	0	9	1	1	Default blob	polygon	lo2
	6678b5fcefb2f5d02e2c3215	0	9	1	1	Default blob	polygon	lo2
	6678b5feefb2f5d02e2c3218	0	9	1	1	Default blob	polygon	lo2
	6678b5ffefb2f5d02e2c321b	0	9	1	1	Default blob	polygon	lo2
	6678b603efb2f5d02e2c321e	0	9	1	1	Default blob	polygon	lo2
	6678b607efb2f5d02e2c3221	0	9	1	1	Default blob	polygon	lo2
	6678b609efb2f5d02e2c3224	0	9	1	1	Default blob	polygon	lo2
	6678b60befb2f5d02e2c3227	0	9	1	1	Default blob	polygon	lo2
	6678b60defb2f5d02e2c322a	0	9	1	1	Default blob	polygon	lo2
	6678b60eefb2f5d02e2c322d	0	9	1	1	Default blob	polygon	lo2
	6678b60fefb2f5d02e2c3230	0	9	1	1	Default blob	polygon	lo2
	6678b611efb2f5d02e2c3233	0	9	1	1	Default blob	polygon	lo2
	6678b612efb2f5d02e2c3236	0	9	1	1	Default blob	polygon	lo2
	6678b613efb2f5d02e2c3239	0	9	1	1	Default blob	polygon	lo2
	6678b616efb2f5d02e2c323c	0	9	1	1	Default blob	polygon	lo2
	6678b61aefb2f5d02e2c323f	0	9	1	1	Default blob	polygon	lo2
	6678b61befb2f5d02e2c3242	0	9	1	1	Default blob	polygon	lo2
	6678b61eefb2f5d02e2c3245	0	9	1	1	Default blob	polygon	lo2
	6678b621efb2f5d02e2c3248	0	9	1	1	Default blob	polygon	lo2
	6678b623efb2f5d02e2c324b	0	9	1	1	Default blob	polygon	lo2
	6678b625efb2f5d02e2c324e	0	9	1	1	Default blob	polygon	lo2
	6678b627efb2f5d02e2c3251	0	9	1	1	Default blob	polygon	lo2
	6678b628efb2f5d02e2c3254	0	9	1	1	Default blob	polygon	lo2
	6678b62befb2f5d02e2c3257	0	9	1	1	Default blob	polygon	lo2

## Sheet: Supp Fig 3b
	Row.names	umap_1	umap_2	orig.ident	nCount_RNA	nFeature_RNA	percent.mt	sampleID	treatment	AP1_inh	condition	RNA_snn_res.0.2	RNA_snn_res.0.4	RNA_snn_res.0.6	seurat_clusters	BC50StarcodeD8
1	AAACCCAAGAGCAGAA-1_2	-1.30635	6.04225	SeuratProject	18515	4508	3.64029	s2	low	none	2	1	6	7	7	ATAGTAGTTCTTGGTGATCCTCGACCAGATCATGATCATCCAGTACTTCC
2	AAACCCAAGGCACTCC-1_4	0.792743	-4.49859	SeuratProject	12448	3902	10.4515	s4	high	AP1i	4	0	2	3	3	ATTGGTGATGAACTTGGTGGTCATCATCTACAAGGACATGCTGTCCACAA
3	AAACCCAAGGTGCTAG-1_1	-3.45398	-2.4001	SeuratProject	17331	4306	6.56627	s1	high	none	1	2	3	2	2	NA
4	AAACCCAAGTGTTCAC-1_4	-2.423	4.11818	SeuratProject	28232	5613	2.82658	s4	high	AP1i	4	1	5	5	5	AGCATGCCCGCCAGCGCTACTCCGCACCTGCCACCCTCAGCTCTCGGGCC
5	AAACCCACAAATGGTA-1_4	-3.25082	5.33616	SeuratProject	31250	6816	8.3968	s4	high	AP1i	4	1	6	7	7	ATTGTAGTAGGAGAACATGTAGTTCGACCTCATGCACGTGAAGTTGTTGG
6	AAACCCACAGAGTCTT-1_1	-0.634897	4.74745	SeuratProject	14275	4776	2.54991	s1	high	none	1	1	1	1	1	NA
7	AAACCCACAGCAGTGA-1_5	9.05217	-1.54505	SeuratProject	6399	2866	12.7051	s5	low	AP1i	5	3	4	6	6	NA
8	AAACCCACAGCTTCGG-1_3	-1.74858	-0.638785	SeuratProject	14367	4323	5.74929	s3	low-high	none	3	2	3	2	2	ATTGTAGTAGGAGAACATGTAGTTCGACCTCATGCACGTGAAGTTGTTGG
9	AAACCCACATAATCGC-1_5	-2.45427	3.59541	SeuratProject	28287	6439	3.54226	s5	low	AP1i	5	1	1	5	5	ATACGAGTTGATCGTGGACAAGGACCAGCTCGACAAGCTGATGTTGTTGG
10	AAACCCACATCTGCGG-1_3	1.01623	-0.991834	SeuratProject	12492	3512	9.79827	s3	low-high	none	3	0	0	4	4	ATAGTACCTCATGGAGGTCTTGTAGGTGGTGGTGTTGCTGCTGATCAACG
11	AAACCCACATCTGTTT-1_2	1.99853	-1.41076	SeuratProject	10028	3442	6.2126	s2	low	none	2	0	0	4	4	NA
12	AAACCCAGTCAGATTC-1_1	0.0555977	-2.0576	SeuratProject	12963	4109	5.05284	s1	high	none	1	0	0	3	3	NA
13	AAACCCAGTGAATTAG-1_5	8.22113	-0.225217	SeuratProject	10866	3423	14.0622	s5	low	AP1i	5	3	4	6	6	NA
14	AAACCCAGTGATGTAA-1_2	-0.825411	0.940404	SeuratProject	11460	3793	7.12042	s2	low	none	2	1	1	1	1	ATTGCTGCAGTTGCACATCAAGATGTTCCACTACAAGTTGCTCTAGGTGC
15	AAACCCAGTTCAAGTC-1_3	-3.22422	-4.75145	SeuratProject	10064	3464	9.87679	s3	low-high	none	3	2	3	2	2	ATTCAAGGTGGACCTCTTGATCTAGGAGTAGGTCATGCTGTTCTTGTAGG
16	AAACCCAGTTCGGGTC-1_4	7.39341	-1.50685	SeuratProject	12596	3550	1.94506	s4	high	AP1i	4	3	4	6	6	NA
17	AAACCCATCCATACTT-1_3	-3.53177	5.8521	SeuratProject	19672	5068	6.30846	s3	low-high	none	3	1	6	7	7	ATAGGACATCCTGAAGATGGACGAGTTCTTCATGCACAACATCTAGGTGT
18	AAACCCATCCCGTTCA-1_4	5.51629	1.51384	SeuratProject	6839	3627	13.116	s4	high	AP1i	4	4	7	9	9	ATTGCTCTACCAGGACGTGTACTTGATGTAGGAGAACTTGGTGGTCAACA
19	AAACCCATCGCTAGCG-1_4	-3.69074	6.58046	SeuratProject	19543	5790	7.91588	s4	high	AP1i	4	1	6	7	7	ATTCTTCTTGTTCGTCTAGAAGTTCGTGATGATGTTGATCCACAACTAGT
20	AAACCCATCTCCCATG-1_3	-4.18616	-4.00849	SeuratProject	8615	2960	6.34939	s3	low-high	none	3	2	3	2	2	NA
21	AAACCCATCTCTATGT-1_2	-0.218466	-0.720945	SeuratProject	13506	4124	12.2538	s2	low	none	2	0	0	3	3	NA
22	AAACCCATCTGCTAGA-1_3	3.9309	0.931838	SeuratProject	12189	4265	11.7893	s3	low-high	none	3	4	7	9	9	NA
23	AAACCCATCTGGTCAA-1_5	9.0011	-1.65718	SeuratProject	6401	2262	8.68614	s5	low	AP1i	5	3	4	6	6	NA
24	AAACCCATCTTACCAT-1_4	1.00502	0.671078	SeuratProject	33122	5649	6.09867	s4	high	AP1i	4	0	0	4	4	ATTCAACGAGAAGTTGTAGTAGGTGGAGCTGGTCTTCGAGTTGCAGTAGG
25	AAACGAAAGCATCAGG-1_5	7.6422	-0.619378	SeuratProject	26953	5106	3.83631	s5	low	AP1i	5	0	4	6	6	NA
26	AAACGAAAGTATCTGC-1_3	-0.841333	2.94291	SeuratProject	14242	4454	9.47198	s3	low-high	none	3	1	1	1	1	NA
27	AAACGAACAAATACGA-1_2	-2.45623	1.00964	SeuratProject	12248	3965	10.467	s2	low	none	2	1	1	1	1	NA
28	AAACGAACACAGCATT-1_4	-1.68495	4.92866	SeuratProject	18799	4497	12.9741	s4	high	AP1i	4	1	6	7	7	ATTCTTGTTGGTCGTGGAGTTCGTGATGGTCCTCTTCTTGCTGCTGTGTT
29	AAACGAACACCGTCGA-1_3	-4.31785	5.815	SeuratProject	17170	5097	7.35585	s3	low-high	none	3	2	1	7	7	NA
30	AAACGAAGTACGATTC-1_2	1.05314	3.40459	SeuratProject	31418	5497	5.3568	s2	low	none	2	1	1	8	8	NA
31	AAACGAAGTCTAGATC-1_5	8.5808	-1.26679	SeuratProject	4499	1953	16.6037	s5	low	AP1i	5	3	4	6	6	ATAGAACATCGTGGTCATGGTGTTCTTCCACATCCTCCTGGTCATGGACC
32	AAACGAAGTCTGCATA-1_2	-0.00482978	2.33451	SeuratProject	9824	3314	12.0419	s2	low	none	2	1	1	1	1	NA
33	AAACGAAGTGCAGATG-1_2	-3.30135	4.04408	SeuratProject	16443	4485	7.55945	s2	low	none	2	1	5	5	5	ATTGTTGATGCAGGTCGTGGTCCTGATCTTGGAGTTCTTGTAGTTCTACG
34	AAACGAAGTGGAACAC-1_3	0.0276394	-1.96375	SeuratProject	27720	5660	5.48701	s3	low-high	none	3	0	0	3	3	ATTTGCACGTCTTCCACTACTTGTTCCTCGAGATGGTGTAGCTGCACTTC
35	AAACGAAGTTAAACAG-1_4	-2.41919	2.56716	SeuratProject	32096	6264	11.2039	s4	high	AP1i	4	1	1	1	1	ATACGAGGAGAAGGAGTTCTTCTTGATCTACCACTAGGTGCTGTACATGT
36	AAACGAATCAGTAGGG-1_5	-5.41916	-1.58701	SeuratProject	9279	2869	6.33689	s5	low	AP1i	5	2	3	2	2	ATTGTTCATGCACAAGATCTTGCAGCAGGACCAGGTCGAGCTGTAGTTCC
37	AAACGAATCCTGTTGC-1_4	-0.666225	-2.90927	SeuratProject	14736	4296	8.85586	s4	high	AP1i	4	2	2	3	3	ATTCTTGTTGGTCGTGGAGTTCGTGATGGTCCTCTTCTTGCTGCTGTGTT
38	AAACGAATCCTTACCG-1_6	3.01062	0.71093	SeuratProject	5341	2404	6.70286	s6	low-high	AP1i	6	4	7	9	9	NA
39	AAACGAATCGATTCCC-1_3	5.18874	0.866782	SeuratProject	3414	1781	0.76157	s3	low-high	none	3	4	7	9	9	NA
40	AAACGAATCGTTCTGC-1_4	0.310109	-2.33489	SeuratProject	15381	3943	7.89936	s4	high	AP1i	4	0	0	0	0	NA
41	AAACGCTAGACCCTTA-1_2	3.82541	0.526046	SeuratProject	3739	1847	12.7842	s2	low	none	2	0	0	0	0	NA
42	AAACGCTAGGTCCCGT-1_6	-0.7354	-1.12725	SeuratProject	7565	2913	7.99736	s6	low-high	AP1i	6	0	0	4	4	NA
43	AAACGCTAGGTTCCAT-1_5	7.29091	-1.12764	SeuratProject	10500	3312	0.685714	s5	low	AP1i	5	3	4	6	6	NA
44	AAACGCTAGTAAGCAT-1_6	3.12486	1.54551	SeuratProject	8004	2770	3.72314	s6	low-high	AP1i	6	0	1	8	8	NA
45	AAACGCTAGTAGACCG-1_6	8.79986	-1.13473	SeuratProject	3770	2012	2.9443	s6	low-high	AP1i	6	3	4	6	6	ATACCAGTACGACGTGTAGGTGTTGGACCACGTGCTGGTCTTCTTGCAGT
46	AAACGCTAGTGCCTCG-1_1	8.786	-2.41427	SeuratProject	4041	1961	8.58698	s1	high	none	1	3	4	6	6	ATAGTTCATGCAGTAGAAGATGCACATGTTCCTGCACTAGCTGATCCACC
47	AAACGCTAGTTGGCGA-1_6	2.56532	0.799482	SeuratProject	11098	2947	0.234276	s6	low-high	AP1i	6	0	1	8	8	NA
48	AAACGCTCACATCATG-1_2	-2.19833	-2.56488	SeuratProject	9402	3432	11.4976	s2	low	none	2	2	2	3	3	ATTGAACATCGTCTAGAAGTTCTTGATCTAGCTGTTGCTCCTGTACGTGT
49	AAACGCTCACGCTGAC-1_3	-2.26442	-3.03454	SeuratProject	10105	3302	3.42405	s3	low-high	none	3	2	2	3	3	ATACTAGTTCCTGGTGCACAAGGTCAAGGTGAAGGAGTTCATGTTGGAGA
50	AAACGCTCAGAGGACT-1_6	0.156617	-3.4261	SeuratProject	5861	2402	7.40488	s6	low-high	AP1i	6	0	0	0	0	ATTGGTCTTGCTCTTCTTCGTGTTGGTGGTCCTGGTGCTCAACCTCGTCC
51	AAACGCTCAGCCGTCA-1_2	0.765525	-0.373517	SeuratProject	5344	2423	10.6849	s2	low	none	2	4	7	9	9	NA
52	AAACGCTCAGTTTCGA-1_4	8.86072	-1.52525	SeuratProject	8753	3400	11.9273	s4	high	AP1i	4	3	4	6	6	NA
53	AAACGCTCATCCGAGC-1_2	-1.60236	6.19783	SeuratProject	20526	5168	8.87655	s2	low	none	2	1	6	7	7	NA
54	AAACGCTGTACGTAGG-1_6	8.02964	-2.16291	SeuratProject	4149	1858	15.9557	s6	low-high	AP1i	6	3	4	6	6	NA
55	AAACGCTGTACTCGAT-1_2	2.94847	-3.10206	SeuratProject	8518	2907	10.8007	s2	low	none	2	0	0	0	0	NA
56	AAACGCTGTCACATTG-1_5	7.408	0.152612	SeuratProject	12173	3833	1.95515	s5	low	AP1i	5	1	1	5	5	NA
57	AAACGCTGTTTGGCTA-1_2	1.73266	0.385936	SeuratProject	20559	4348	3.06435	s2	low	none	2	0	1	8	8	NA
58	AAACGCTTCAACGAGG-1_6	-3.75768	-2.28944	SeuratProject	9149	2925	7.50902	s6	low-high	AP1i	6	2	3	2	2	NA
59	AAACGCTTCACTCCGT-1_6	-0.672244	-3.58581	SeuratProject	5349	2085	6.65545	s6	low-high	AP1i	6	2	2	3	3	NA
60	AAACGCTTCACTGTTT-1_3	2.79967	-1.53804	SeuratProject	10087	3353	4.3224	s3	low-high	none	3	0	0	0	0	ATTGTTGTTCATCGTCGTCTTGGTGTACCTCTACCTCTTCTTGATGGAGC
61	AAACGCTTCCCATAGA-1_6	-5.02754	1.42805	SeuratProject	7859	2994	7.87632	s6	low-high	AP1i	6	1	5	5	5	ATTCGTGCTGGTCATCATGTAGCAGATGCAGTTCGAGTACGTCTTGTACC
62	AAACGCTTCCCATTCG-1_5	-1.38009	-1.78956	SeuratProject	11280	3681	3.35106	s5	low	AP1i	5	2	2	3	3	ATTCGAGGTGTTGCTGTAGGAGTTGGTCATGTACGTCAACATGTACTTGT
63	AAACGCTTCCCTCTTT-1_6	-0.289749	0.604224	SeuratProject	5194	2282	6.83481	s6	low-high	AP1i	6	0	0	4	4	ATAGTAGAAGTTCCAGTTCGAGATCTACCTCCACATGCAGTTGTTCAAGG
64	AAACGCTTCGTAGTGT-1_1	-2.41429	4.4775	SeuratProject	26626	5456	8.79591	s1	high	none	1	1	5	5	5	NA
65	AAACGCTTCTAACGCA-1_5	-3.47133	-2.77098	SeuratProject	10589	3377	4.51412	s5	low	AP1i	5	2	3	2	2	ATTGCACGTCGAGTACAACGAGAACGACGTGCTCTTCTAGTTGCTCTTCT
66	AAACGCTTCTTCCCAG-1_6	-0.125485	3.14204	SeuratProject	5938	2479	6.01213	s6	low-high	AP1i	6	0	1	1	1	ATACTTCGTCTAGCTGTAGCACATGCTCAACGTGGACTTGTTCTTCTAGT
67	AAAGAACAGAGTGTTA-1_5	8.79339	-1.36464	SeuratProject	4500	1866	16.8	s5	low	AP1i	5	3	4	6	6	NA
68	AAAGAACAGGAGAATG-1_6	0.504345	-4.64908	SeuratProject	3806	1918	5.67525	s6	low-high	AP1i	6	0	2	3	3	ATACATCATGTTCATGTTCTTGAAGCAGTACGAGGTCTTCATCATGCTGG
69	AAAGAACAGGCTCACC-1_3	0.787179	-0.574902	SeuratProject	14873	4362	16.1971	s3	low-high	none	3	0	0	4	4	ATTGCTCTAGTTGGTGTACTTCGAGATGCTGCAGCAGTAGGTGTACTAGT
70	AAAGAACAGTCTCTGA-1_5	2.06361	1.25449	SeuratProject	19376	4097	2.4102	s5	low	AP1i	5	0	1	8	8	ATACCTGTACCACGACCAGGTCGAGGAGCTGTTGTTCTTCGTGTACGTGG
71	AAAGAACAGTGGTGAC-1_6	8.21792	-2.34895	SeuratProject	3418	1657	5.58806	s6	low-high	AP1i	6	3	4	6	6	ATAGGAGGTGTTGATCCACTACGTCAACCACATCAACTACTAGCACTACG
72	AAAGAACCAAGATGTA-1_4	0.266504	-0.712964	SeuratProject	30795	5784	6.50106	s4	high	AP1i	4	0	0	4	4	NA
73	AAAGAACCACCAGCGT-1_3	-4.07722	0.0892469	SeuratProject	24154	5463	8.27192	s3	low-high	none	3	2	3	2	2	ATTCTAGCTGCAGGAGGAGGTCTTGTTGGAGATGCTCTTGATCATGTAGC
74	AAAGAACCAGTTGTCA-1_1	-4.38377	-2.87217	SeuratProject	13291	3898	8.74276	s1	high	none	1	2	3	2	2	ATTCTTCTTGTTCGTCTAGAAGTTCGTGATGATGTTGATCCACAACTAGT
75	AAAGAACGTAACAGGC-1_6	-5.21294	-2.2308	SeuratProject	3565	1684	11.641	s6	low-high	AP1i	6	2	3	2	2	NA
76	AAAGAACGTCCAATCA-1_4	3.71831	0.256201	SeuratProject	16968	4591	4.66761	s4	high	AP1i	4	2	2	3	3	NA
77	AAAGAACGTCTGCCTT-1_1	-0.245511	1.29973	SeuratProject	29078	6667	5.00722	s1	high	none	1	0	1	4	4	ATAGTAGGTCGACGTGTACTACTTCTTCAAGATGCTCGTGTAGTACCTGT
78	AAAGAACGTCTGCGCA-1_6	-5.15564	-3.53679	SeuratProject	6880	2315	8.99709	s6	low-high	AP1i	6	2	3	2	2	ATTCAAGATCTACATCGTCCAGAAGTACTTCTTGAAGCAGTACTTGAACG
79	AAAGAACGTGCAACGA-1_6	-0.936779	2.31163	SeuratProject	11200	3356	4.17857	s6	low-high	AP1i	6	1	1	1	1	NA
80	AAAGAACGTTGGCTAT-1_6	1.60982	2.89522	SeuratProject	9326	2878	4.82522	s6	low-high	AP1i	6	1	1	8	8	NA
81	AAAGAACTCGTTACCC-1_1	-4.4102	6.47755	SeuratProject	14100	3991	8.14184	s1	high	none	1	1	6	7	7	ATAGTAGTACGAGGAGGACTTCTTGGTGCTGTTGGACGAGGTCGTGTTCA
82	AAAGAACTCTCCAAGA-1_6	-1.39127	-3.24628	SeuratProject	3688	1723	5.45011	s6	low-high	AP1i	6	2	2	3	3	NA
83	AAAGAACTCTGGGCGT-1_6	-1.15517	5.27234	SeuratProject	6183	2328	9.31587	s6	low-high	AP1i	6	1	6	7	7	ATACAAGATGGAGCAGTTGGTCGTGTACGTCGTGTTGTACCAGATCTTGG
84	AAAGGATAGATTAGCA-1_5	5.45754	1.16769	SeuratProject	3648	1926	11.4035	s5	low	AP1i	5	4	7	9	9	NA
85	AAAGGATAGCCGTCGT-1_6	-3.6691	-3.18531	SeuratProject	3501	1681	7.88346	s6	low-high	AP1i	6	2	3	2	2	ATTCAAGATCTACATCGTCCAGAAGTACTTCTTGAAGCAGTACTTGAACG
86	AAAGGATAGCGCCCAT-1_6	-1.60207	-2.99435	SeuratProject	8671	2831	1.97209	s6	low-high	AP1i	6	2	2	3	3	NA
87	AAAGGATAGGTTCAGG-1_2	-2.47369	2.49434	SeuratProject	11820	3702	8.50254	s2	low	none	2	1	1	1	1	ATACTTCGTCTAGCTGTAGCACATGCTCAACGTGGACTTGTTCTTCTAGT
88	AAAGGATAGTCTGTAC-1_6	-2.16485	6.00059	SeuratProject	10290	3079	9.72789	s6	low-high	AP1i	6	1	6	7	7	NA
89	AAAGGATCAAATTAGG-1_2	3.78632	0.0440695	SeuratProject	21313	4612	12.8138	s2	low	none	2	0	4	8	8	NA
90	AAAGGATCAAGCGCAA-1_1	-4.51715	-3.19208	SeuratProject	23443	4864	4.99083	s1	high	none	1	2	3	2	2	NA
91	AAAGGATCACCAGTAT-1_4	2.4528	-0.570806	SeuratProject	12466	3974	6.25702	s4	high	AP1i	4	0	0	0	0	NA
92	AAAGGATCACTACGGC-1_4	2.23136	0.709966	SeuratProject	14731	4026	6.77483	s4	high	AP1i	4	0	0	4	4	NA
93	AAAGGATCAGCGTTGC-1_4	-1.42611	5.95433	SeuratProject	23260	5245	7.02064	s4	high	AP1i	4	1	6	7	7	ATTGTAGTAGGAGAACATGTAGTTCGACCTCATGCACGTGAAGTTGTTGG
94	AAAGGATGTATTTCCT-1_4	1.96143	-1.50388	SeuratProject	12242	3747	7.74383	s4	high	AP1i	4	0	0	0	0	ATTGATCAACGACTTCCTCCAGGACTAGCACAAGTTCATGTTGTAGTACT
95	AAAGGATGTCAAACGG-1_2	-2.65606	3.67313	SeuratProject	31829	5935	8.06183	s2	low	none	2	1	5	1	1	NA
96	AAAGGATGTGATATAG-1_3	-3.40616	-0.565693	SeuratProject	16218	4577	6.56678	s3	low-high	none	3	2	3	2	2	NA
97	AAAGGATTCATGGTAC-1_2	-4.50386	6.3544	SeuratProject	16683	4328	7.97818	s2	low	none	2	1	6	7	7	NA
98	AAAGGATTCCCGAGGT-1_1	0.260759	1.07774	SeuratProject	15806	4540	5.24484	s1	high	none	1	0	1	4	4	ATTGTAGTAGGAGAACATGTAGTTCGACCTCATGCACGTGAAGTTGTTGG
99	AAAGGATTCCCTCTCC-1_6	-4.04112	6.62722	SeuratProject	4189	1764	6.15899	s6	low-high	AP1i	6	1	6	7	7	ATTCGTGCTGGTCATCATGTAGCAGATGCAGTTCGAGTACGTCTTGTACC
100	AAAGGATTCGTCGCTT-1_3	2.27558	-4.25649	SeuratProject	11093	3413	7.09456	s3	low-high	none	3	0	0	0	0	ATTGTTCGTCTACGTCCTGCACCTCCTGTTCTTCTTCGTCCTCATCGAGT
101	AAAGGATTCTACGCAA-1_3	-1.16611	-1.55313	SeuratProject	12570	3819	7.22355	s3	low-high	none	3	2	2	3	3	NA
102	AAAGGATTCTGTGTGA-1_5	3.17746	-2.62831	SeuratProject	8645	2651	7.39156	s5	low	AP1i	5	0	0	0	0	ATAGCTGTTCGTCCAGTAGGTGCTGAACGAGGTCTTGGTGTACCAGTTCT
103	AAAGGATTCTTAGTTC-1_3	-5.084	-2.62876	SeuratProject	10337	3120	9.57725	s3	low-high	none	3	2	3	2	2	ATAGTAGTACGAGGAGGACTTCTTGGTGCTGTTGGACGAGGTCGTGTTCA
104	AAAGGGCAGCCTGCCA-1_3	-1.11063	-4.09863	SeuratProject	6834	2569	3.40942	s3	low-high	none	3	2	2	3	3	ATACTAGTTCCTGGTGCACAAGGTCAAGGTGAAGGAGTTCATGTTGGAGA
105	AAAGGGCAGGAATGTT-1_2	-5.47119	-2.67382	SeuratProject	5624	2223	12.1266	s2	low	none	2	2	3	2	2	ATTGGAGCTGTTCAACTAGCTCTAGGTCATGATGTTCTTCATGTACCTGG
106	AAAGGGCAGGATGGCT-1_6	-1.51819	-2.30302	SeuratProject	7673	2428	7.51987	s6	low-high	AP1i	6	2	2	3	3	ATAGTAGTAGTTGATGCAGCTGTAGTTGCTCGTGATCAAGGACTTCTTCA
107	AAAGGGCAGTTGGACG-1_5	2.72941	-1.7174	SeuratProject	12257	4056	8.75418	s5	low	AP1i	5	0	0	0	0	ATTCATGATGTAGGAGATCTTGGTCAAGGTGGAGTTGTTCCAGAAGCTGG
108	AAAGGGCCAAAGGTTA-1_1	-1.42489	-2.9801	SeuratProject	9729	3054	7.33888	s1	high	none	1	2	2	3	3	ATTCTAGTACGTCATGCTGCTCATCGTGATGTTCAAGCTCTTCTACAACG
109	AAAGGGCCACAGTACT-1_6	-3.16247	-1.50007	SeuratProject	12970	3651	4.38705	s6	low-high	AP1i	6	2	3	2	2	NA
110	AAAGGGCCACGTAGTT-1_2	-2.14186	-3.09054	SeuratProject	11489	3485	16.9118	s2	low	none	2	2	2	3	3	ATTCGACTAGATGTTCCTCTAGAAGCTCTACTTCTTGTTGCAGCAGATGG
111	AAAGGGCCATTGTGCA-1_6	2.4007	-3.8275	SeuratProject	6984	2686	8.31901	s6	low-high	AP1i	6	0	0	0	0	NA
112	AAAGGGCGTACCTGTA-1_1	-3.38576	-3.82973	SeuratProject	9403	3085	13.3255	s1	high	none	1	2	3	2	2	ATAGTAGTACGAGGAGGACTTCTTGGTGCTGTTGGACGAGGTCGTGTTCA
113	AAAGGGCGTATGACAA-1_2	0.751882	-3.10207	SeuratProject	7683	2702	12.6643	s2	low	none	2	0	0	0	0	ATTGGAGTTGTTGTTGGACTTGTACTAGATGTACAAGTTGATCATGCAGA
114	AAAGGGCGTCACCACG-1_2	-3.53218	0.0417464	SeuratProject	9968	2981	16.2219	s2	low	none	2	2	2	3	3	ATTGGAGTTGTTGTTGGACTTGTACTAGATGTACAAGTTGATCATGCAGA
115	AAAGGGCGTCCCGTGA-1_5	8.2538	-2.00176	SeuratProject	3503	1650	11.9326	s5	low	AP1i	5	3	4	6	6	ATAGTACATCTAGAACTTGATCATCCTGCAGATCATCCTGGTCGTGTACC
116	AAAGGGCGTCCGGTGT-1_2	-4.0141	-2.39999	SeuratProject	11593	3520	7.38377	s2	low	none	2	2	3	2	2	ATAGTAGTACGAGGAGGACTTCTTGGTGCTGTTGGACGAGGTCGTGTTCA
117	AAAGGGCGTCTTAGTG-1_3	-3.77803	-4.41781	SeuratProject	6829	2428	12.154	s3	low-high	none	3	2	3	2	2	ATTCAAGGTGGACCTCTTGATCTAGGAGTAGGTCATGCTGTTCTTGTAGG
118	AAAGGGCGTGAGCTCC-1_1	-4.99855	1.47292	SeuratProject	6099	2550	15.2976	s1	high	none	1	2	3	2	2	NA
119	AAAGGGCGTTATCTTC-1_1	-4.28704	-1.43254	SeuratProject	14105	3681	8.30202	s1	high	none	1	2	3	2	2	NA
120	AAAGGGCGTTGAAGTA-1_5	0.954751	0.158232	SeuratProject	12746	4008	2.64397	s5	low	AP1i	5	0	1	4	4	NA
121	AAAGGGCGTTTACTTC-1_5	3.19143	-2.48397	SeuratProject	9712	3263	7.18699	s5	low	AP1i	5	0	0	0	0	NA
122	AAAGGGCTCAAGTTGC-1_1	-2.27637	6.28287	SeuratProject	22703	5551	2.38735	s1	high	none	1	1	6	7	7	ATACTTCGTCTAGCTGTAGCACATGCTCAACGTGGACTTGTTCTTCTAGT
123	AAAGGGCTCACTTATC-1_1	-4.8371	6.07458	SeuratProject	28274	6076	12.4744	s1	high	none	1	2	3	2	2	NA
124	AAAGGGCTCCATCTGC-1_2	0.952826	-1.29734	SeuratProject	11651	3818	7.32984	s2	low	none	2	0	0	4	4	ATAGTAGAAGTTCCAGTTCGAGATCTACCTCCACATGCAGTTGTTCAAGG
125	AAAGGGCTCCCAAGCG-1_3	2.18606	-1.85647	SeuratProject	8094	2951	2.08797	s3	low-high	none	3	0	0	0	0	ATAGGACATCCTGAAGATGGACGAGTTCTTCATGCACAACATCTAGGTGT
126	AAAGGGCTCCTGCCAT-1_6	7.83701	-2.54867	SeuratProject	4222	1977	3.48176	s6	low-high	AP1i	6	3	4	6	6	ATTGATCGAGTTCGTGTAGGTGAACTACTTCTTCAACTTGTTGATGTTGG
127	AAAGGGCTCCTTTGAT-1_3	-4.31941	-2.91352	SeuratProject	12438	3991	5.25004	s3	low-high	none	3	2	3	2	2	ATTCTTCAAGCTCTACATGGTGTTGTACCACCTCGAGTAGCACTACCTCA
128	AAAGGGCTCGGCGATC-1_5	8.85109	-1.20862	SeuratProject	4004	1863	14.2108	s5	low	AP1i	5	3	4	6	6	ATTCATCGTGCTCAACTTGTACCACGACTAGCTGGAGGACAACTTGCAGC
129	AAAGGTAAGAACTTCC-1_6	1.79511	-2.55323	SeuratProject	3471	1676	6.97205	s6	low-high	AP1i	6	0	0	0	0	ATAGTTGTAGCACCACCTGCTGTAGGTCATGTTGATGATGTACATCGTCA
130	AAAGGTAAGACAACAT-1_2	-1.97627	-3.01655	SeuratProject	24339	4925	8.04881	s2	low	none	2	2	2	3	3	ATTCTTCTTGTTCGTCTAGAAGTTCGTGATGATGTTGATCCACAACTAGT
131	AAAGGTAAGCATTGTC-1_6	4.16474	-1.52349	SeuratProject	3391	1673	8.72899	s6	low-high	AP1i	6	0	0	0	0	ATTGATCAACGACTTCCTCCAGGACTAGCACAAGTTCATGTTGTAGTACT
132	AAAGGTAAGGGCCAAT-1_2	-0.393583	4.98826	SeuratProject	30138	4908	4.04805	s2	low	none	2	1	6	7	7	NA
133	AAAGGTACACGTACTA-1_1	-1.30075	3.74186	SeuratProject	17958	4679	8.14122	s1	high	none	1	1	6	7	7	ATTGGTGATGAACTTGGTGGTCATCATCTACAAGGACATGCTGTCCACAA
134	AAAGGTACATCGCTGG-1_6	1.62277	-1.2034	SeuratProject	4855	1962	3.74871	s6	low-high	AP1i	6	0	0	0	0	ATACTTCGTCTAGCTGTAGCACATGCTCAACGTGGACTTGTTCTTCTAGT
135	AAAGGTACATGACGAG-1_3	-0.21217	-3.638	SeuratProject	12462	3797	9.43669	s3	low-high	none	3	2	2	3	3	NA
136	AAAGGTACATGATCTG-1_6	-2.48242	0.820961	SeuratProject	7095	2827	8.42847	s6	low-high	AP1i	6	1	1	1	1	NA
137	AAAGGTAGTCCGGATC-1_6	-2.70506	3.17256	SeuratProject	12524	3525	7.26605	s6	low-high	AP1i	6	1	5	5	5	ATTGCTGCTCTTCGTCGTCTTCTACGTCCTCTACAACAACTACCAGTTGA
138	AAAGGTAGTCCGGCAT-1_6	-1.14173	2.52812	SeuratProject	13169	3532	7.25188	s6	low-high	AP1i	6	1	1	1	1	NA
139	AAAGGTAGTCTACATG-1_2	0.899781	-0.177001	SeuratProject	5684	2377	9.905	s2	low	none	2	0	7	9	9	NA
140	AAAGGTAGTGAGGCAT-1_6	-0.809804	-1.64107	SeuratProject	7976	2797	3.61083	s6	low-high	AP1i	6	2	2	3	3	NA
141	AAAGGTAGTGCACGCT-1_1	0.199409	2.55413	SeuratProject	28334	5095	6.62455	s1	high	none	1	1	1	1	1	NA
142	AAAGGTAGTGCATGAG-1_3	8.43669	-2.31862	SeuratProject	4398	1789	8.86767	s3	low-high	none	3	3	4	6	6	ATTGGTGTTGAAGTTCTTGTACCTCATGATCATGTTCCTCGAGCACGACG
143	AAAGGTAGTTGTGGCC-1_2	-1.79753	1.34985	SeuratProject	16514	4404	10.2459	s2	low	none	2	1	1	1	1	ATTGAACGTGATCTTCCAGGACTTGTTGCTGATCAACAAGAACTAGGTGC
144	AAAGGTAGTTTGCAGT-1_2	8.32282	-0.410667	SeuratProject	13751	2964	9.19206	s2	low	none	2	3	4	6	6	NA
145	AAAGGTATCATCTCTA-1_4	9.37513	-0.885725	SeuratProject	3775	2024	11.4437	s4	high	AP1i	4	3	4	6	6	ATTCTTGGACTTGTTCATGTTCCAGATCAAGGACTAGCTGTCGTCGTGAA
146	AAAGGTATCGAGCCTG-1_6	-2.33573	0.181618	SeuratProject	8215	2956	8.19233	s6	low-high	AP1i	6	1	1	1	1	ATTCTTCTTGTTCGTCTAGAAGTTCGTGATGATGTTGATCCACAACTAGT
147	AAAGGTATCGCGATCG-1_6	-2.57901	3.27348	SeuratProject	7810	2961	5.18566	s6	low-high	AP1i	6	1	5	5	5	NA
148	AAAGGTATCGGTTGTA-1_2	-0.601537	3.28459	SeuratProject	10851	3575	11.2524	s2	low	none	2	1	1	1	1	ATAGTTCATCCTGGAGTTGCAGAAGTTGTAGAACCAGGTGTTCGTCCTCA
149	AAAGGTATCGTCCTCA-1_1	-3.53459	-3.36245	SeuratProject	11036	3522	6.43349	s1	high	none	1	2	3	2	2	NA
150	AAAGTCCAGAGCGACT-1_3	-1.37323	5.13715	SeuratProject	16076	4141	10.5126	s3	low-high	none	3	1	6	7	7	ATTGGTGATGAACTTGGTGGTCATCATCTACAAGGACATGCTGTCCACAA
151	AAAGTCCAGCGCCTCA-1_3	-2.09861	-2.73076	SeuratProject	15338	4153	3.33811	s3	low-high	none	3	2	2	3	3	ATTGCAGTAGAAGTTCAACGTGATCTTCAAGTAGTTCAAGGTGAACCTCG
152	AAAGTCCAGGACGCAT-1_1	-0.199439	4.84957	SeuratProject	5595	1856	1.07239	s1	high	none	1	1	6	7	7	NA
153	AAAGTCCAGGTACAAT-1_3	0.622421	-1.95758	SeuratProject	13910	3858	9.56147	s3	low-high	none	3	0	0	0	0	ATTGGTGATGAACTTGGTGGTCATCATCTACAAGGACATGCTGTCCACAA
154	AAAGTCCAGTCTCGTA-1_6	-2.90022	3.64416	SeuratProject	9489	3264	9.99052	s6	low-high	AP1i	6	1	5	5	5	ATAGTTGTTGTAGTAGTTCATGTTCAACGTCTTCAACTACAACCAGTTGT
155	AAAGTCCCAAGGCAAC-1_5	0.915199	-3.45807	SeuratProject	15280	4481	4.34555	s5	low	AP1i	5	0	0	0	0	NA
156	AAAGTCCCACCTCTGT-1_6	4.46347	-1.46103	SeuratProject	6134	2575	3.58657	s6	low-high	AP1i	6	0	0	0	0	ATTGATCAACGACTTCCTCCAGGACTAGCACAAGTTCATGTTGTAGTACT
157	AAAGTCCCAGACCTAT-1_1	-4.9531	0.718519	SeuratProject	23010	5339	4.03303	s1	high	none	1	2	3	2	2	ATAGTAGTACGAGGAGGACTTCTTGGTGCTGTTGGACGAGGTCGTGTTCA
158	AAAGTCCGTAAGCAAT-1_5	1.6776	-1.63283	SeuratProject	6876	2609	3.67946	s5	low	AP1i	5	0	0	0	0	ATTCTTGCTCATGGTGAAGTACCAGCTGGTGATGCTGCTGGTCATGAACT
159	AAAGTCCGTACGTGAG-1_6	-1.3207	-3.20559	SeuratProject	5040	2172	9.72222	s6	low-high	AP1i	6	2	2	3	3	ATACCTCGTGTAGTAGCTCAACTTCTACTAGTAGTAGGTCCTGTACTTCG
160	AAAGTCCGTCGCAGTC-1_1	-4.73722	4.89036	SeuratProject	14600	4312	6.92466	s1	high	none	1	1	5	5	5	ATAGTAGTACGAGGAGGACTTCTTGGTGCTGTTGGACGAGGTCGTGTTCA
161	AAAGTCCGTGCAATGG-1_5	2.33638	-3.83598	SeuratProject	3822	1662	8.37258	s5	low	AP1i	5	0	0	0	0	NA
162	AAAGTCCGTGCCTTCT-1_6	-2.46519	4.79825	SeuratProject	23124	4894	4.99481	s6	low-high	AP1i	6	1	5	5	5	NA
163	AAAGTCCGTGGTCTAT-1_3	0.827239	-1.21715	SeuratProject	23558	4962	5.64564	s3	low-high	none	3	0	0	4	4	ATTGGTCCTGCAGCTCGTCTTGTACTAGGTGCTCTAGTTGAACATGCAGC
164	AAAGTCCGTTGCCAAT-1_3	-4.5814	-2.55705	SeuratProject	16026	4391	9.47211	s3	low-high	none	3	2	3	2	2	ATTGTAGTAGGAGAACATGTAGTTCGACCTCATGCACGTGAAGTTGTTGG
165	AAAGTCCGTTGGTGTT-1_2	0.755094	0.880156	SeuratProject	4897	2054	14.9888	s2	low	none	2	0	1	4	4	NA
166	AAAGTCCTCATCCTAT-1_1	-0.313526	-3.42707	SeuratProject	18014	4510	4.26335	s1	high	none	1	2	2	3	3	NA
167	AAAGTCCTCATCTATC-1_6	-3.92892	2.28115	SeuratProject	4220	1981	13.6493	s6	low-high	AP1i	6	1	5	5	5	ATTCTACCAGGTGCTGGACAACTTGATGCTCTAGCAGGTGTAGCAGCAGA
168	AAAGTCCTCCACGTCT-1_2	1.15895	0.821619	SeuratProject	9891	2710	2.0827	s2	low	none	2	0	1	4	4	ATTGAACCAGCAGGTCGTCATCTACATGTAGTTGCTGCTCGTGGTCCAGC
169	AAAGTCCTCCGTACGG-1_6	-0.405953	0.106603	SeuratProject	7188	2580	4.57707	s6	low-high	AP1i	6	0	1	4	4	ATTCAACAACATCTAGCTGATCCAGATGCTGTACTACGTGCACGTGTTCA
170	AAAGTCCTCCTTCTTC-1_3	2.16604	-3.51487	SeuratProject	13345	4050	6.54178	s3	low-high	none	3	0	0	0	0	ATAGTTGTTGTAGTAGTTCATGTTCAACGTCTTCAACTACAACCAGTTGT
171	AAAGTCCTCGCTTTAT-1_2	-0.0700599	0.563145	SeuratProject	8308	2854	11.2903	s2	low	none	2	0	1	1	1	ATTGCTGCAGTTGCACATCAAGATGTTCCACTACAAGTTGCTCTAGGTGC
172	AAAGTCCTCGGAAACG-1_1	-5.33937	-2.21428	SeuratProject	13910	3559	8.39684	s1	high	none	1	2	3	2	2	NA
173	AAAGTCCTCGGTAGGA-1_6	1.83861	1.37191	SeuratProject	9747	2828	4.08331	s6	low-high	AP1i	6	0	1	8	8	NA
174	AAAGTGAAGAGTAACT-1_6	-1.02127	2.92613	SeuratProject	7863	2850	8.27928	s6	low-high	AP1i	6	1	1	1	1	ATACCTGCACTACAACGTGGACTAGCTGTTCGTCTTCCAGCTGTTGAAGG
175	AAAGTGAAGCACACAG-1_2	-4.78631	-1.75547	SeuratProject	12221	3771	12.8713	s2	low	none	2	2	3	2	2	ATAGTAGAAGTTCCAGTTCGAGATCTACCTCCACATGCAGTTGTTCAAGG
176	AAAGTGAAGCGACTAG-1_6	0.0164898	-3.9019	SeuratProject	4347	1646	6.25719	s6	low-high	AP1i	6	2	2	3	3	NA
177	AAAGTGAAGCGGGTAT-1_2	-1.88237	5.90723	SeuratProject	7069	2773	11.8121	s2	low	none	2	1	6	7	7	NA
178	AAAGTGAAGCTCCGAC-1_5	-1.67353	-2.80816	SeuratProject	7753	2906	14.6782	s5	low	AP1i	5	2	2	3	3	ATTGGAGTTGTTGTTGGACTTGTACTAGATGTACAAGTTGATCATGCAGA
179	AAAGTGAAGGGTGGGA-1_3	-2.34029	5.8074	SeuratProject	28078	5106	7.54327	s3	low-high	none	3	1	6	7	7	ATAGTAGTACGAGGAGGACTTCTTGGTGCTGTTGGACGAGGTCGTGTTCA
180	AAAGTGAAGGTAGCCA-1_3	-1.56228	3.72718	SeuratProject	17021	3753	4.5297	s3	low-high	none	3	1	5	5	5	ATTGATCATCAACGTCGAGCTGATCCTGTAGGACTAGTACTAGTTCGTCC
181	AAAGTGAAGTTACTCG-1_4	2.44335	1.12149	SeuratProject	26622	5042	4.26715	s4	high	AP1i	4	0	0	8	8	NA
182	AAAGTGACAAGTATCC-1_6	-2.39538	3.74132	SeuratProject	7393	2728	5.80279	s6	low-high	AP1i	6	1	5	5	5	NA
183	AAAGTGACACTGTCGG-1_4	1.07846	-0.731906	SeuratProject	23594	5586	6.48046	s4	high	AP1i	4	0	0	4	4	NA
184	AAAGTGACAGGCATTT-1_5	1.00309	-3.77957	SeuratProject	5070	1982	9.36884	s5	low	AP1i	5	0	0	0	0	NA
185	AAAGTGAGTACGCTTA-1_4	2.44286	-1.44213	SeuratProject	21418	4791	6.98945	s4	high	AP1i	4	0	0	0	0	NA
186	AAAGTGAGTCGCGGTT-1_6	-4.18907	-2.60325	SeuratProject	5704	2167	12.3247	s6	low-high	AP1i	6	2	3	2	2	NA
187	AAAGTGAGTGGTCAAG-1_6	6.9406	-1.45659	SeuratProject	3215	1712	2.33281	s6	low-high	AP1i	6	3	4	6	6	ATTGATCTAGGTCTTCGAGCTCATCGTGGTGATCATGTTCTACCAGGAGG
188	AAAGTGAGTTGTAGCT-1_6	-3.84144	-3.99556	SeuratProject	3689	1860	7.02087	s6	low-high	AP1i	6	2	3	2	2	ATTGTTCGTCTACGTCCTGCACCTCCTGTTCTTCTTCGTCCTCATCGAGT
189	AAAGTGAGTTTCGCTC-1_6	0.717978	-1.26169	SeuratProject	6184	2347	7.92367	s6	low-high	AP1i	6	0	0	0	0	NA
190	AAAGTGATCAAGTCTG-1_6	-3.56324	1.1691	SeuratProject	4123	1861	10.3565	s6	low-high	AP1i	6	1	2	3	3	ATTCAAGATCTACATCGTCCAGAAGTACTTCTTGAAGCAGTACTTGAACG
191	AAAGTGATCCATCTGC-1_5	7.43773	-2.55491	SeuratProject	7372	2946	8.26099	s5	low	AP1i	5	3	4	6	6	ATAGCTGCTGGACTAGCACAACATGCTGGTCCAGCAGGTCTTCCTGTACG
192	AAAGTGATCCCGAACG-1_5	-4.12737	3.79566	SeuratProject	22143	5066	2.23999	s5	low	AP1i	5	1	5	5	5	NA
193	AAAGTGATCGACGCGT-1_2	-2.64405	6.70295	SeuratProject	9310	3091	10.1933	s2	low	none	2	1	6	7	7	ATTGGTCCTCATGGACTAGCAGTACTAGTTGCACCACTAGAACTAGATCA
194	AAAGTGATCGTACCTC-1_6	-1.91328	3.99931	SeuratProject	14391	3767	4.05114	s6	low-high	AP1i	6	1	5	1	1	NA
195	AAATGGAAGACGCCAA-1_2	-3.06007	0.597187	SeuratProject	13712	3508	10.4215	s2	low	none	2	0	0	0	0	NA
196	AAATGGAAGGCTGGAT-1_5	0.538869	-1.0198	SeuratProject	20551	4851	6.88531	s5	low	AP1i	5	0	0	0	0	NA
197	AAATGGACAACGGGTA-1_2	-4.39156	4.11796	SeuratProject	13875	4119	9.34054	s2	low	none	2	1	5	5	5	NA
198	AAATGGACAAGATCCT-1_6	4.18772	-1.4207	SeuratProject	3956	1832	6.31951	s6	low-high	AP1i	6	0	0	0	0	ATACATGATCCAGGTGAACGTCTTGTTGTAGTTCTTGGAGCTCATCTACT
199	AAATGGACAGAAGTTA-1_2	0.272935	0.0890608	SeuratProject	11365	3488	14.0079	s2	low	none	2	0	0	4	4	ATTGAAGCAGCACTTGTAGATCTTGTAGTACTAGCTCATGCTGTTGGTCT
200	AAATGGACAGCACGAA-1_2	-3.3569	4.33352	SeuratProject	22523	5218	9.75447	s2	low	none	2	1	5	5	5	NA
201	AAATGGACATAACCCA-1_3	1.78344	-2.00998	SeuratProject	13474	3981	5.01707	s3	low-high	none	3	0	0	0	0	ATTCATCTAGTAGTTCTTCATGGACGTGTTGTTGTTCAAGTACCTGCAGG
202	AAATGGACATGACGAG-1_2	2.4878	0.872428	SeuratProject	13391	3599	11.8363	s2	low	none	2	0	0	0	0	ATTGGACCACATGAAGTAGGTCTACGTCAAGAAGTCGTGCTGAAGTGGTC
203	AAATGGACATGCAGGA-1_6	0.557999	1.79439	SeuratProject	4506	1986	7.41234	s6	low-high	AP1i	6	0	1	4	4	ATAGCACTTGGACTACAACAAGAACAAGCTGATCTTCGTCAACATCTACA
204	AAATGGAGTAACATCC-1_3	-1.54812	-1.53407	SeuratProject	17836	4984	3.95829	s3	low-high	none	3	2	2	3	3	ATTCGAGAAGCACGTGGTGATCCTCTAGGAGGACTACGTCTTGGTGAAGT
205	AAATGGAGTAGCACAG-1_1	7.52203	-1.98101	SeuratProject	6545	2443	9.04507	s1	high	none	1	3	4	6	6	NA
206	AAATGGAGTCGTCTCT-1_2	0.00427182	-0.496616	SeuratProject	8313	2784	13.0518	s2	low	none	2	0	1	4	4	ATTGGAGCTGTTCAACTAGCTCTAGGTCATGATGTTCTTCATGTACCTGG
207	AAATGGAGTCTACGTA-1_2	5.73135	-1.94351	SeuratProject	6967	2645	9.15746	s2	low	none	2	3	4	6	6	ATTGATCAACGACTTCCTCCAGGACTAGCACAAGTTCATGTTGTAGTACT
208	AAATGGAGTCTCGCGA-1_6	0.800957	-0.334876	SeuratProject	13628	3505	4.57881	s6	low-high	AP1i	6	0	0	4	4	NA
209	AAATGGAGTGGCTACC-1_4	-0.112229	0.862284	SeuratProject	29353	6059	10.3601	s4	high	AP1i	4	0	1	4	4	NA
210	AAATGGATCACACCCT-1_2	-1.32191	6.46192	SeuratProject	4271	1813	10.4191	s2	low	none	2	1	6	7	7	ATTCTTCCACGAGGAGGTCTTGCTCTACTTGTTCTTCCAGTAGAAGCTCC
211	AAATGGATCACATTGG-1_3	-3.3109	-0.426783	SeuratProject	11433	3842	7.51334	s3	low-high	none	3	2	2	3	3	ATTGGTGATGTTCTTGTACATGTTGTAGCAGAACTTCTTCGTGATCATGG
212	AAATGGATCATGTCAG-1_2	3.60243	-0.341932	SeuratProject	19593	5212	2.34267	s2	low	none	2	0	4	8	8	ATTCATGATGTAGGAGATCTTGGTCAAGGTGGAGTTGTTCCAGAAGCTGG
213	AAATGGATCCACTAGA-1_6	-2.01182	1.21791	SeuratProject	13483	3866	4.72447	s6	low-high	AP1i	6	1	1	1	1	NA
214	AAATGGATCGTCTAAG-1_2	1.74155	-2.6113	SeuratProject	5767	2103	9.71042	s2	low	none	2	0	0	0	0	ATAGCTGTTCGTCCAGTAGGTGCTGAACGAGGTCTTGGTGTACCAGTTCT
215	AAATGGATCTGGGATT-1_6	0.407682	-1.27699	SeuratProject	4357	2223	7.94124	s6	low-high	AP1i	6	0	0	0	0	ATTCCACTACAAGGACTTGTTCTTGTTCTAGGTCATGAACTTGTTGCTCC
216	AAATGGATCTGGGCCA-1_6	6.47085	-2.05396	SeuratProject	5203	2178	6.55391	s6	low-high	AP1i	6	3	4	6	6	ATTGATCCACGAGCAGTAGTAGGTGCTCATCGACTTGTACCTCGAGAAGT
217	AACAAAGAGACCTCCG-1_6	-1.21833	-0.0937527	SeuratProject	5052	2204	4.67142	s6	low-high	AP1i	6	0	1	4	4	NA
218	AACAAAGAGGACATCG-1_2	2.00459	-0.866935	SeuratProject	13733	3548	5.43945	s2	low	none	2	0	0	0	0	NA
219	AACAAAGAGTTGTAAG-1_5	8.54353	-1.59421	SeuratProject	3835	1667	11.9948	s5	low	AP1i	5	3	4	6	6	ATACTTGATGTTCTACTTCTAGAAGTTCATCAACGTCGTGCTCATGGTCA
220	AACAAAGAGTTTGTCG-1_3	-4.18899	-4.20375	SeuratProject	8630	2906	13.9977	s3	low-high	none	3	2	3	2	2	ATTCAAGGTGGACCTCTTGATCTAGGAGTAGGTCATGCTGTTCTTGTAGG
221	AACAAAGCAAATGGAT-1_3	-2.07498	5.45998	SeuratProject	16794	4352	9.40812	s3	low-high	none	3	1	6	7	7	ATACGAGAAGTAGCTCAAGAACTTCGAGTACGACTTGGAGTTCCTCCACG
222	AACAAAGCAACCAACT-1_2	-2.0689	0.0622943	SeuratProject	16716	4478	11.2587	s2	low	none	2	1	1	1	1	ATTGGTCCAGCAGGTCGTCATGCAGAACCAGGACGAGATCCTCATGCACA
223	AACAAAGCAACGACTT-1_1	0.788804	-3.32223	SeuratProject	11690	3403	8.6142	s1	high	none	1	0	0	0	0	NA
224	AACAAAGCAAGTTCGT-1_2	-0.178182	1.04115	SeuratProject	15628	4189	9.58536	s2	low	none	2	0	1	4	4	ATACATCATGTTCATGTTCTTGAAGCAGTACGAGGTCTTCATCATGCTGG
225	AACAAAGCACTAGGCC-1_3	-4.84217	3.68181	SeuratProject	34462	6436	2.8321	s3	low-high	none	3	1	5	5	5	NA
226	AACAAAGCATAACAGA-1_1	-0.19722	2.05082	SeuratProject	30090	5993	5.96876	s1	high	none	1	0	1	1	1	ATACCTGCACTACAACGTGGACTAGCTGTTCGTCTTCCAGCTGTTGAAGG
227	AACAAAGCATTGAGGG-1_2	1.28043	-0.409407	SeuratProject	12338	3557	10.8283	s2	low	none	2	0	0	4	4	ATTGCTCTAGCTCAAGGAGTTGTAGATGTACCTCAACTTCCTGAAGGACC
228	AACAAAGGTAAGCGGT-1_6	-4.02776	-2.67156	SeuratProject	9262	2781	3.21745	s6	low-high	AP1i	6	2	3	2	2	NA
229	AACAAAGGTAGCTCGC-1_1	8.77194	-1.12569	SeuratProject	7660	3000	12.0366	s1	high	none	1	3	4	6	6	ATTCGTCTTGGAGTACTTCCTGGAGTAGAAGATCGTGTTGGACTAGGACC
230	AACAAAGGTATGCGTT-1_3	-4.69759	-2.54183	SeuratProject	5921	2027	6.04628	s3	low-high	none	3	2	3	2	2	NA
231	AACAAAGTCACCCTGT-1_1	-2.30267	5.88533	SeuratProject	31868	5911	3.21639	s1	high	none	1	1	6	7	7	ATTCTTCTTGTTCGTCTAGAAGTTCGTGATGATGTTGATCCACAACTAGT
232	AACAAAGTCACCTCAC-1_2	9.12651	-1.55152	SeuratProject	3381	1646	9.52381	s2	low	none	2	3	4	6	6	ATAGGTGTTGAAGTACTAGGTCCAGATGCTCATGGAGGAGCAGCACCACA
233	AACAAAGTCACTTATC-1_2	-3.37515	6.38517	SeuratProject	4583	2132	7.00415	s2	low	none	2	1	6	7	7	NA
234	AACAAAGTCATTTACC-1_3	-2.61754	1.06512	SeuratProject	23736	5855	7.07364	s3	low-high	none	3	1	1	1	1	ATTGTAGTAGGAGAACATGTAGTTCGACCTCATGCACGTGAAGTTGTTGG
235	AACAAAGTCTGCGTCT-1_6	0.55273	-3.86172	SeuratProject	4855	2196	6.07621	s6	low-high	AP1i	6	0	2	3	3	ATAGTAGTAGTTGATGCAGCTGTAGTTGCTCGTGATCAAGGACTTCTTCA
236	AACAACCAGAACTTCC-1_6	2.71326	-0.304383	SeuratProject	11562	3066	1.13302	s6	low-high	AP1i	6	0	0	8	8	NA
237	AACAACCAGCATCAAA-1_2	-4.72464	4.99823	SeuratProject	18919	5174	11.4647	s2	low	none	2	1	5	5	5	NA
238	AACAACCAGCGGGTAT-1_5	8.73348	-2.42947	SeuratProject	4524	2139	11.6932	s5	low	AP1i	5	3	4	6	6	NA
239	AACAACCAGGAGTATT-1_2	8.15936	-2.33868	SeuratProject	3441	1648	16.0709	s2	low	none	2	3	4	6	6	ATAGCAGATGCAGGACGTGTAGCTCATCTTCTAGATGATGCTCTAGTACT
240	AACAACCAGTAGCCAG-1_4	0.966551	-1.35977	SeuratProject	14066	4142	7.88426	s4	high	AP1i	4	0	0	4	4	NA
241	AACAACCAGTCTGGTT-1_5	3.22048	-2.78999	SeuratProject	8199	3230	6.08611	s5	low	AP1i	5	0	0	0	0	ATTCTTCTTGTTCGTCTAGAAGTTCGTGATGATGTTGATCCACAACTAGT
242	AACAACCAGTGAATAC-1_1	-2.16274	1.86851	SeuratProject	19635	5139	9.37102	s1	high	none	1	1	1	1	1	ATAGATCTTGCAGTACTAGCAGGAGTTGTAGGTGTAGATGGAGGTCTTGT
243	AACAACCAGTGAGCCA-1_4	0.28893	-1.19427	SeuratProject	24557	5298	5.47705	s4	high	AP1i	4	0	0	0	0	NA
244	AACAACCCACACACGC-1_5	3.2399	0.853028	SeuratProject	9766	3836	8.09953	s5	low	AP1i	5	4	7	9	9	NA
245	AACAACCCACGACGCT-1_6	-0.869434	-4.12417	SeuratProject	6866	2563	6.46665	s6	low-high	AP1i	6	2	2	3	3	NA
246	AACAACCCAGAGGCTA-1_2	-3.29017	-4.75537	SeuratProject	7725	2520	8.3754	s2	low	none	2	2	3	2	2	ATTCAAGGTGGACCTCTTGATCTAGGAGTAGGTCATGCTGTTCTTGTAGG
247	AACAACCCAGGACTAG-1_6	1.93571	0.518922	SeuratProject	18653	4493	10.2504	s6	low-high	AP1i	6	0	0	4	4	NA
248	AACAACCCAGTTGTTG-1_6	-3.50378	4.19158	SeuratProject	5386	2361	9.65466	s6	low-high	AP1i	6	1	5	5	5	NA
249	AACAACCCATCGCTAA-1_5	0.937019	-2.2378	SeuratProject	14878	4579	6.09625	s5	low	AP1i	5	0	0	0	0	ATTCGAGCTGAAGCTCGACGTCCTGATGGTGGTGTTGCTCGTGGACCTCA
250	AACAACCGTCGCAACC-1_5	8.88909	-1.3065	SeuratProject	5284	2525	10.1628	s5	low	AP1i	5	3	4	6	6	ATTGTACTAGTTCCTCATCATGTAGTACCAGTTGGACTTGTAGCTCTACA
251	AACAACCGTGATGAAT-1_6	1.64675	-2.11053	SeuratProject	7146	2541	6.80101	s6	low-high	AP1i	6	0	0	0	0	ATACCTCTTGGTCGTCCAGATGTACAACATGAACGTCGAGCAGGTCCTCC
252	AACAACCGTGCTGTCG-1_4	2.11257	-0.72626	SeuratProject	19440	4745	5.8179	s4	high	AP1i	4	0	0	4	4	NA
253	AACAACCGTGGCAGAT-1_2	-0.535654	1.40775	SeuratProject	15637	4470	12.1123	s2	low	none	2	0	1	1	1	NA
254	AACAACCGTGTAGGAC-1_5	2.13794	-0.422978	SeuratProject	8357	2871	3.05133	s5	low	AP1i	5	0	0	4	4	ATTGAACATCAACTTGATGTTCATCGAGTACAACGAGAAGATGGAGCAGT
255	AACAACCGTTAGGACG-1_1	-2.79838	3.28491	SeuratProject	27173	5721	6.63894	s1	high	none	1	1	5	5	5	NA
256	AACAACCGTTGATCGT-1_2	-3.84675	-3.82504	SeuratProject	6517	2366	9.71306	s2	low	none	2	2	3	2	2	ATAGTAGTACGAGGAGGACTTCTTGGTGCTGTTGGACGAGGTCGTGTTCA
257	AACAACCTCCCTATTA-1_3	0.109185	1.27778	SeuratProject	19722	4975	3.13356	s3	low-high	none	3	0	1	1	1	NA
258	AACAACCTCCCTTGGT-1_5	7.72694	-1.51416	SeuratProject	9771	3543	4.85109	s5	low	AP1i	5	3	4	6	6	NA
259	AACAACCTCGACATCA-1_5	1.02266	-0.135307	SeuratProject	12049	4051	7.23712	s5	low	AP1i	5	0	0	4	4	NA
260	AACAACCTCTTTGATC-1_4	3.76527	-2.16286	SeuratProject	24713	5990	3.6499	s4	high	AP1i	4	0	0	0	0	NA
261	AACAAGAAGTGTTGTC-1_1	8.04764	-1.83265	SeuratProject	8226	3074	6.58886	s1	high	none	1	3	4	6	6	NA
262	AACAAGACAACACAGG-1_6	-5.07783	4.65466	SeuratProject	9062	3271	8.38667	s6	low-high	AP1i	6	1	5	5	5	ATTCAAGATCTACATCGTCCAGAAGTACTTCTTGAAGCAGTACTTGAACG
263	AACAAGACAAGCCATT-1_5	1.48669	-1.25756	SeuratProject	16324	4222	5.91767	s5	low	AP1i	5	0	0	0	0	NA
264	AACAAGACAAGTGACG-1_6	-2.35475	3.04288	SeuratProject	8568	2900	9.54715	s6	low-high	AP1i	6	1	5	1	1	ATACTTCGTCTAGCTGTAGCACATGCTCAACGTGGACTTGTTCTTCTAGT
265	AACAAGACAATCGTCA-1_6	-2.6651	6.61041	SeuratProject	11858	3651	1.82156	s6	low-high	AP1i	6	1	6	7	7	ATTTGCACGTCTTCCACTACTTGTTCCTCGAGATGGTGTAGCTGCACTTC
266	AACAAGACACAAGTTC-1_2	-2.46763	-1.54155	SeuratProject	13548	4179	7.4845	s2	low	none	2	2	2	3	3	ATTCATCTAGTAGTTCTTCATGGACGTGTTGTTGTTCAAGTACCTGCAGG
267	AACAAGACACGGCCAT-1_6	-3.0946	6.21452	SeuratProject	12008	3688	6.13757	s6	low-high	AP1i	6	1	6	7	7	NA
268	AACAAGACAGAGATGC-1_4	2.15316	-0.580059	SeuratProject	24408	5064	6.44051	s4	high	AP1i	4	0	0	4	4	NA
269	AACAAGACAGGCGAAT-1_4	1.83879	-3.72868	SeuratProject	10711	3830	5.73242	s4	high	AP1i	4	0	0	0	0	NA
270	AACAAGACATAGGTAA-1_4	5.55934	1.49398	SeuratProject	5283	3428	1.21143	s4	high	AP1i	4	4	7	9	9	NA
271	AACAAGACATCGCCTT-1_3	6.1105	-2.65014	SeuratProject	13372	4022	6.07239	s3	low-high	none	3	3	4	6	6	NA
272	AACAAGACATTGAAAG-1_2	1.47419	-3.6375	SeuratProject	6978	2616	15.076	s2	low	none	2	0	0	0	0	ATTGAAGGAGTAGGACTAGTAGGTGGTCATCTAGCAGTACAACTACGTCA
273	AACAAGAGTCATCTAG-1_3	-1.51559	-0.311028	SeuratProject	12607	3775	10.0738	s3	low-high	none	3	1	1	1	1	ATTGCTGCTCTTCGTCGTCTTCTACGTCCTCTACAACAACTACCAGTTGA
274	AACAAGAGTGGAAGTC-1_3	-5.33426	-2.8022	SeuratProject	13195	3754	11.1482	s3	low-high	none	3	2	3	2	2	ATTCTTCAAGCTCTACATGGTGTTGTACCACCTCGAGTAGCACTACCTCA
275	AACAAGAGTGGTATGG-1_3	-3.97038	-3.3065	SeuratProject	11572	4199	8.73661	s3	low-high	none	3	2	3	2	2	ATTGTAGTAGGAGAACATGTAGTTCGACCTCATGCACGTGAAGTTGTTGG
276	AACAAGAGTTTCGTAG-1_6	1.67878	-1.62747	SeuratProject	4106	1695	6.67316	s6	low-high	AP1i	6	0	0	4	4	NA
277	AACAAGATCAACCGAT-1_5	7.96732	-1.33191	SeuratProject	8433	3174	7.22163	s5	low	AP1i	5	3	4	6	6	ATTCTTCTAGATGGACGTGGTCGTCTAGTAGAACGTGTACAAGATCGAGA
278	AACAAGATCCGATAGT-1_4	1.09028	-1.92063	SeuratProject	20521	5069	6.49091	s4	high	AP1i	4	0	0	0	0	ATTCTTCTTGTTCGTCTAGAAGTTCGTGATGATGTTGATCCACAACTAGT
279	AACAAGATCCGGTAAT-1_3	-4.04223	3.84323	SeuratProject	21100	5167	4.40758	s3	low-high	none	3	1	5	5	5	NA
280	AACAAGATCGCAAGAG-1_4	8.92609	-2.38415	SeuratProject	3532	1636	13.1653	s4	high	AP1i	4	3	4	6	6	NA
281	AACAAGATCGCTACAA-1_1	-3.93126	5.65198	SeuratProject	23115	5182	5.47696	s1	high	none	1	1	6	7	7	ATAGTAGTACGAGGAGGACTTCTTGGTGCTGTTGGACGAGGTCGTGTTCA
282	AACAAGATCGCTCTCA-1_5	-4.74875	1.0977	SeuratProject	14725	4473	7.49066	s5	low	AP1i	5	2	3	2	2	ATTCTACCAGGTGCTGGACAACTTGATGCTCTAGCAGGTGTAGCAGCAGA
283	AACAAGATCGGTAGAG-1_5	1.14842	0.174549	SeuratProject	8937	3053	6.19895	s5	low	AP1i	5	0	0	4	4	NA
284	AACAAGATCTCGCTTG-1_5	-5.38258	-2.50638	SeuratProject	19568	4305	5.463	s5	low	AP1i	5	2	3	2	2	NA
285	AACACACAGCCATTGT-1_3	1.738	-0.522728	SeuratProject	19912	4708	4.26878	s3	low-high	none	3	0	0	4	4	NA
286	AACACACAGCTTCGTA-1_5	1.30451	-1.14463	SeuratProject	8797	2869	8.54837	s5	low	AP1i	5	0	0	0	0	NA
287	AACACACAGGCTAACG-1_2	2.21974	-2.87333	SeuratProject	18078	4495	6.12346	s2	low	none	2	0	0	0	0	NA
288	AACACACAGGTCCAGA-1_2	7.39055	-2.26236	SeuratProject	4847	2318	7.36538	s2	low	none	2	3	4	6	6	ATTGATCAACGACTTCCTCCAGGACTAGCACAAGTTCATGTTGTAGTACT
289	AACACACCAACGAGGT-1_2	1.7247	-3.59659	SeuratProject	9398	2895	7.91658	s2	low	none	2	0	0	0	0	NA
290	AACACACCAATAGGAT-1_2	0.944984	-0.508211	SeuratProject	10476	3299	7.14968	s2	low	none	2	0	0	4	4	ATTCGACCACTACCTGATCATGTAGTTCATCGTCAACCTCCACCTGGTCT
291	AACACACCACGTAGAG-1_1	3.04089	-1.86561	SeuratProject	17072	4925	8.25914	s1	high	none	1	0	0	0	0	NA
292	AACACACCAGAGGCTA-1_5	-4.09149	-3.70682	SeuratProject	7938	2805	5.37919	s5	low	AP1i	5	2	3	2	2	ATTCTTCTTGTTCGTCTAGAAGTTCGTGATGATGTTGATCCACAACTAGT
293	AACACACCATTGACTG-1_2	3.17233	0.526623	SeuratProject	4132	2116	8.13166	s2	low	none	2	4	7	9	9	NA
294	AACACACGTAAGATCA-1_6	-2.21066	4.13398	SeuratProject	14340	4070	8.66806	s6	low-high	AP1i	6	1	1	1	1	NA
295	AACACACGTACCACGC-1_4	7.11764	-1.50642	SeuratProject	33888	6914	6.33558	s4	high	AP1i	4	3	4	6	6	NA
296	AACACACGTCGCGTTG-1_6	0.765798	-0.969929	SeuratProject	9649	3358	5.18188	s6	low-high	AP1i	6	0	0	4	4	ATACGACTTGTTCTTGTTGATGTAGGACTTGCTGAAGTACAACGTGCTGA
297	AACACACTCAACTACG-1_3	3.20358	0.13551	SeuratProject	9342	2940	8.8739	s3	low-high	none	3	0	4	8	8	NA
298	AACACACTCACGTCCT-1_5	1.34432	-1.82561	SeuratProject	10871	3432	3.90029	s5	low	AP1i	5	0	0	0	0	ATTCTTGTACGTCGTGGTGCTCTAGAACCTGTAGTACCTGCTCGTCTTGG
299	AACACACTCAGTGCGC-1_5	2.36888	-3.0145	SeuratProject	10553	3917	7.90297	s5	low	AP1i	5	0	0	0	0	ATTCCTGGTGATCGACCACCAGGTGAAGTTGTACTTCCACGTCTGGTGGT
300	AACACACTCATGAGAA-1_1	1.69333	-0.912576	SeuratProject	10191	3495	4.87685	s1	high	none	1	0	0	4	4	ATTCATCTAGTAGTTCTTCATGGACGTGTTGTTGTTCAAGTACCTGCAGG
301	AACACACTCATGGTAC-1_5	1.41295	-3.58694	SeuratProject	10197	3441	10.6992	s5	low	AP1i	5	0	0	0	0	ATTCTACTAGTTGATCTTGCTGCTGTAGCAGAAGTACATCTTCTAGCTCT
302	AACACACTCCCATGGG-1_6	1.62928	-0.806493	SeuratProject	6872	2461	4.58382	s6	low-high	AP1i	6	0	0	4	4	ATTGTTGATGTTCTACCTGAAGGACCTCGTCTAGTAGGTGATGTACGAGT
303	AACACACTCGAACGGA-1_2	-0.924627	1.88667	SeuratProject	15429	3930	3.79156	s2	low	none	2	1	1	1	1	ATTGATCAACGACTTCCTCCAGGACTAGCACAAGTTCATGTTGTAGTACT
304	AACACACTCGAGTACT-1_1	7.96751	-1.56632	SeuratProject	11593	3797	5.25317	s1	high	none	1	3	4	6	6	ATTGTTCTACTAGTACCAGTAGGAGGTGGTCATGAAGCAGGTGCAGGACT
305	AACACACTCGTGCATA-1_4	6.24351	-2.40869	SeuratProject	28578	5671	2.6209	s4	high	AP1i	4	3	4	6	6	NA
306	AACACACTCTCTCAAT-1_4	7.11026	-1.31695	SeuratProject	10983	3642	5.07147	s4	high	AP1i	4	3	4	6	6	NA
307	AACAGGGAGACCGTTT-1_5	2.46999	-3.26783	SeuratProject	6815	2914	9.09758	s5	low	AP1i	5	0	0	0	0	ATTGAAGCAGCACTTGTAGATCTTGTAGTACTAGCTCATGCTGTTGGTCT
308	AACAGGGAGATGGTCG-1_6	-1.75251	5.46065	SeuratProject	11323	3790	6.82681	s6	low-high	AP1i	6	1	6	7	7	ATTCATCTAGTAGTTCTTCATGGACGTGTTGTTGTTCAAGTACCTGCAGG
309	AACAGGGAGGACTAAT-1_5	9.00771	-1.22243	SeuratProject	6494	2670	15.984	s5	low	AP1i	5	3	4	6	6	ATTCGACATGGTGTAGTAGGTGTTCAACATGTTCAAGGTGCACTTCTAGG
310	AACAGGGAGGAGATAG-1_3	-2.97868	5.93588	SeuratProject	24618	5670	9.09903	s3	low-high	none	3	1	6	7	7	NA
311	AACAGGGAGGCTGAAC-1_2	1.22139	-0.144909	SeuratProject	6466	2560	15.0789	s2	low	none	2	0	7	9	9	NA
312	AACAGGGAGGTTTGAA-1_2	-2.54183	3.90016	SeuratProject	14920	4041	8.55228	s2	low	none	2	1	5	5	5	NA
313	AACAGGGAGTGGATAT-1_5	4.69514	-2.7629	SeuratProject	6726	2461	5.06988	s5	low	AP1i	5	0	0	8	8	ATTGATCAACGACTTCCTCCAGGACTAGCACAAGTTCATGTTGTAGTACT
314	AACAGGGCAACCCGCA-1_2	-1.02856	4.33708	SeuratProject	17249	5003	9.94261	s2	low	none	2	1	6	7	7	ATAGCTGCTGGACTAGCACAACATGCTGGTCCAGCAGGTCTTCCTGTACG
315	AACAGGGCACGCAGTC-1_6	1.5642	1.30194	SeuratProject	14514	3825	4.06504	s6	low-high	AP1i	6	0	1	8	8	NA
316	AACAGGGCACGCCAGT-1_1	6.59622	-1.38156	SeuratProject	20438	4609	6.68363	s1	high	none	1	3	4	6	6	NA
317	AACAGGGCAGCTGTAT-1_5	8.25587	-1.25255	SeuratProject	7790	2955	11.181	s5	low	AP1i	5	3	4	6	6	ATTGGTGCTCTTCATGGAGGACCACCACTAGCTCTACTACTACGTCTTCT
318	AACAGGGCATATGCGT-1_2	1.30346	0.764754	SeuratProject	12413	3728	19.8421	s2	low	none	2	0	0	4	4	ATTCCAGGTCATGTTGGTCATGATGGTCTAGTACATGTTCTTCTAGTTGA
319	AACAGGGGTATGGAAT-1_3	-2.29256	4.09813	SeuratProject	34256	7096	7.4673	s3	low-high	none	3	1	5	5	5	ATTGGTCCTGCAGCTCGTCTTGTACTAGGTGCTCTAGTTGAACATGCAGC
320	AACAGGGGTCTCAGGC-1_3	1.68051	-4.09764	SeuratProject	10495	3449	5.60267	s3	low-high	none	3	0	0	0	0	NA
321	AACAGGGGTCTTTCAT-1_3	5.48588	1.07369	SeuratProject	5923	3394	11.2274	s3	low-high	none	3	4	7	9	9	ATAGATGTTGTTCCTGTTGCTCTTCAACATGGTGGACGTCCTGTACAAGA
322	AACAGGGGTGCTGTCG-1_3	-2.26624	3.02554	SeuratProject	28639	5613	4.56022	s3	low-high	none	3	1	1	5	5	NA
323	AACAGGGTCACTTCTA-1_6	0.264948	-3.52412	SeuratProject	4223	1881	9.8745	s6	low-high	AP1i	6	0	0	0	0	NA
324	AACAGGGTCATGGATC-1_1	-4.15209	5.56701	SeuratProject	24653	5633	6.25482	s1	high	none	1	1	6	7	7	ATTGGTCCTGCAGCTCGTCTTGTACTAGGTGCTCTAGTTGAACATGCAGC
325	AACAGGGTCGCTGATA-1_2	1.36234	-3.53477	SeuratProject	5280	2232	9.56439	s2	low	none	2	0	0	0	0	NA
326	AACAGGGTCTCTCTTC-1_6	2.81896	-2.60499	SeuratProject	3953	1899	6.98204	s6	low-high	AP1i	6	0	0	0	0	NA
327	AACCAACAGAACAAGG-1_1	-0.298244	2.60853	SeuratProject	15263	3988	6.53214	s1	high	none	1	1	1	1	1	NA
328	AACCAACAGATCCAAA-1_6	6.70689	-2.71419	SeuratProject	4956	2090	3.9548	s6	low-high	AP1i	6	3	4	6	6	ATTCGTCTTGTACTTCTTCCAGTAGGACAAGGAGTAGGTGTAGTAGTTCC
329	AACCAACAGTGGTTAA-1_5	1.40446	-2.83857	SeuratProject	6666	2654	9.67597	s5	low	AP1i	5	0	0	0	0	ATTGTTGTTCATCGTCGTCTTGGTGTACCTCTACCTCTTCTTGATGGAGC
330	AACCAACAGTTTCTTC-1_3	-1.97291	-1.23108	SeuratProject	17748	4545	2.8792	s3	low-high	none	3	2	2	3	3	ATACTAGTTCCTGGTGCACAAGGTCAAGGTGAAGGAGTTCATGTTGGAGA
331	AACCAACCAAAGGGCT-1_6	-2.87744	2.50657	SeuratProject	11464	3663	4.47488	s6	low-high	AP1i	6	1	5	5	5	ATTGCTGTTCAACTACCTGAACAAGTTCTACCTGCACTTGCTGGACCTCT
332	AACCAACCAACACAGG-1_1	0.276927	2.14375	SeuratProject	16631	4705	5.1891	s1	high	none	1	0	1	1	1	NA
333	AACCAACCACACGCCA-1_5	-2.01354	-0.642966	SeuratProject	13746	4554	4.36491	s5	low	AP1i	5	2	1	1	1	ATTGGAGCTGTTCAACTAGCTCTAGGTCATGATGTTCTTCATGTACCTGG
334	AACCAACCACGCGCTA-1_6	0.208587	-2.36556	SeuratProject	12076	3377	4.09076	s6	low-high	AP1i	6	0	0	0	0	NA
335	AACCAACCACGGTGCT-1_1	-4.67416	-1.89714	SeuratProject	18255	4976	9.23035	s1	high	none	1	2	3	2	2	NA
336	AACCAACCACTGCATA-1_2	1.12042	-3.25577	SeuratProject	7652	2772	9.38317	s2	low	none	2	0	0	0	0	ATACCTGCACCTGGTGGAGCAGATGCACAAGCTCTTCGTGATCAAGATGT
337	AACCAACCACTTGTCC-1_6	-0.82146	3.40257	SeuratProject	12806	3773	3.38904	s6	low-high	AP1i	6	1	1	1	1	ATACAAGATGGAGCAGTTGGTCGTGTACGTCGTGTTGTACCAGATCTTGG
338	AACCAACCAGACACCC-1_6	-4.31867	-2.59886	SeuratProject	7912	2930	8.59454	s6	low-high	AP1i	6	2	3	2	2	ATAGATGTAGCACATGCTCGACCAGTTGTTCTACTACATGTTCTTCAAGA
339	AACCAACCAGATAAAC-1_1	-5.10467	-3.25044	SeuratProject	11308	3502	11.1602	s1	high	none	1	2	3	2	2	ATTCTTCAAGCTCTACATGGTGTTGTACCACCTCGAGTAGCACTACCTCA
340	AACCAACCAGCATGCC-1_2	3.53816	0.417913	SeuratProject	4707	2173	12.1096	s2	low	none	2	0	0	0	0	NA
341	AACCAACCAGCGGTCT-1_2	-1.62482	0.535418	SeuratProject	19101	4709	11.345	s2	low	none	2	1	1	1	1	NA
342	AACCAACCAGGACAGT-1_1	-0.477014	-1.47521	SeuratProject	29502	5467	7.84693	s1	high	none	1	0	0	3	3	NA
343	AACCAACCAGGCTACC-1_1	-3.27824	6.62087	SeuratProject	19518	4897	5.10811	s1	high	none	1	1	6	7	7	ATAGTAGTACGAGGAGGACTTCTTGGTGCTGTTGGACGAGGTCGTGTTCA
344	AACCAACCAGTGGCTC-1_5	8.9237	-0.888131	SeuratProject	6536	2877	10.6181	s5	low	AP1i	5	3	4	6	6	NA
345	AACCAACCATCGTGGC-1_6	-3.4693	-0.419666	SeuratProject	10553	3747	7.03118	s6	low-high	AP1i	6	2	2	3	3	ATTCAAGATCTACATCGTCCAGAAGTACTTCTTGAAGCAGTACTTGAACG
346	AACCAACCATTGCAAC-1_5	-3.39065	0.290905	SeuratProject	11478	4896	2.43074	s5	low	AP1i	5	2	2	3	3	NA
347	AACCAACGTCAACACT-1_2	-3.03431	4.47035	SeuratProject	29471	5702	2.70435	s2	low	none	2	1	5	5	5	NA
348	AACCAACGTCAGGAGT-1_3	2.29761	-3.21105	SeuratProject	8558	3320	7.37322	s3	low-high	none	3	0	0	0	0	ATACCTCGTGTAGTAGCTCAACTTCTACTAGTAGTAGGTCCTGTACTTCG
349	AACCAACGTCGATTCA-1_1	7.09731	-1.59175	SeuratProject	6833	2805	2.92697	s1	high	none	1	3	4	6	6	ATTCTTCTACAAGTTCTTGGACCTGAAGCTCGACTTGATCATCGTGGAGA
350	AACCAACGTTGCACGC-1_5	1.15187	-0.221261	SeuratProject	16713	4555	9.20242	s5	low	AP1i	5	0	0	4	4	ATTCTAGCACCTGAACAAGTAGATGCAGTAGTTGTTCCTGGAGTAGTTCA
351	AACCAACTCGAGAATA-1_1	-2.9757	-2.80156	SeuratProject	16056	4520	6.37768	s1	high	none	1	2	2	3	3	ATACTAGTTCCTGGTGCACAAGGTCAAGGTGAAGGAGTTCATGTTGGAGA
352	AACCAACTCTCAGGCG-1_5	3.99719	0.738001	SeuratProject	3672	1868	11.3017	s5	low	AP1i	5	4	7	9	9	NA
353	AACCAACTCTGAGTCA-1_6	0.670387	-1.89673	SeuratProject	7584	2755	4.64135	s6	low-high	AP1i	6	0	0	3	3	ATTGGACTTGGACGACGTGGTGCTCGTGCTGGTGAAGCAGGAGGTGTTGC
354	AACCACAAGAGGTTAT-1_2	1.79506	-4.02704	SeuratProject	6263	2489	12.2625	s2	low	none	2	0	0	0	0	NA
355	AACCACAAGATCCTAC-1_3	-4.98282	-1.13169	SeuratProject	17246	4213	4.70834	s3	low-high	none	3	2	3	2	2	NA
356	AACCACAAGCCACAAG-1_6	-1.33776	6.60573	SeuratProject	10252	3481	9.31526	s6	low-high	AP1i	6	1	6	7	7	ATTGGTCGAGTTGTACCAGAACGACCTCTAGTACATGCTGTTCTTGTTGC
357	AACCACAAGCCTGGAA-1_1	-4.00436	2.86342	SeuratProject	25653	5876	10.2327	s1	high	none	1	1	5	5	5	ATTGGTGATGAACTTGGTGGTCATCATCTACAAGGACATGCTGTCCACAA
358	AACCACAAGCGCCTCA-1_1	-1.97644	2.04056	SeuratProject	31665	6372	3.8402	s1	high	none	1	1	1	1	1	NA
359	AACCACAAGGTACCTT-1_1	-1.68612	-1.31169	SeuratProject	28330	5921	1.93082	s1	high	none	1	2	2	3	3	ATTCGTGTACTAGGTGCTGATGTAGATCCTCTTGTAGCTCGACAAGTTGT
360	AACCACAAGGTCTTTG-1_3	-0.368885	1.69673	SeuratProject	30179	5966	5.78879	s3	low-high	none	3	1	1	1	1	NA
361	AACCACAAGTTACGAA-1_3	1.09004	-3.77342	SeuratProject	8509	3176	7.40393	s3	low-high	none	3	0	0	0	0	ATACCACGTCATCCTGCAGCTGATCTAGGACTTCGTGTTGCTGTACTAGC
362	AACCACACAACGGCCT-1_5	8.99825	-1.41351	SeuratProject	6492	2866	11.3062	s5	low	AP1i	5	3	4	6	6	ATACATCCTGTACGTGTACTAGGAGTAGAAGCTGCACGACCTGGTCCTCA
363	AACCACACACCTCAGG-1_6	-1.7799	1.94034	SeuratProject	12438	3866	8.37755	s6	low-high	AP1i	6	1	1	1	1	ATAGGTCATCTTGAACGAGGAGTTCCTGTTCTAGTACCTCGACCTGCTGT
364	AACCACACAGGGTCTC-1_6	-0.846773	-4.09837	SeuratProject	5166	2305	13.1436	s6	low-high	AP1i	6	2	2	3	3	ATTGAACGTGATCTTCCAGGACTTGTTGCTGATCAACAAGAACTAGGTGC
365	AACCACACATGGTGGA-1_3	0.0947729	1.1631	SeuratProject	16616	4558	13.5051	s3	low-high	none	3	0	1	4	4	ATTGATGCTCAAGTAGGTCATGTTCCACCACATCCACTAGTAGATCTTGA
366	AACCACAGTAGTCGGA-1_2	8.02286	-0.161643	SeuratProject	12115	3224	18.7288	s2	low	none	2	3	4	6	6	ATAGATTTCTAGATGATCGTGCTCTTGGTGTACGAGTTCAACGTGATGGT
367	AACCACAGTATGAAGT-1_1	-2.55632	-4.38188	SeuratProject	16383	4203	9.52817	s1	high	none	1	2	3	2	2	ATAGTAGTACGAGGAGGACTTCTTGGTGCTGTTGGACGAGGTCGTGTTCA
368	AACCACAGTCACAGAG-1_2	-0.0860832	0.0259604	SeuratProject	12859	3908	14.9934	s2	low	none	2	0	1	4	4	NA
369	AACCACAGTTAAGGAT-1_6	-3.16018	6.32725	SeuratProject	5009	2305	8.62448	s6	low-high	AP1i	6	1	6	7	7	NA
370	AACCACATCGTTGTGA-1_6	2.27463	-3.96729	SeuratProject	4189	1805	6.61256	s6	low-high	AP1i	6	0	0	0	0	NA
371	AACCACATCTCCAAGA-1_5	1.81508	-4.2369	SeuratProject	8722	3019	4.66636	s5	low	AP1i	5	0	0	0	0	NA
372	AACCATGAGAAGCGAA-1_6	2.20424	-0.665964	SeuratProject	8256	2600	4.22723	s6	low-high	AP1i	6	0	0	8	8	NA
373	AACCATGAGATTGAGT-1_4	1.58802	-4.09699	SeuratProject	8880	2982	5.95721	s4	high	AP1i	4	0	2	3	3	ATAGCTGCTGGACTAGCACAACATGCTGGTCCAGCAGGTCTTCCTGTACG
374	AACCATGAGCGTGTTT-1_6	0.188407	-4.40358	SeuratProject	3362	1618	3.45033	s6	low-high	AP1i	6	2	2	3	3	ATACGAGAAGTAGCTCAAGAACTTCGAGTACGACTTGGAGTTCCTCCACG
375	AACCATGAGTCATCGT-1_5	-5.40406	-2.24758	SeuratProject	6321	2780	14.4756	s5	low	AP1i	5	2	3	2	2	ATAGTAGTACGAGGAGGACTTCTTGGTGCTGTTGGACGAGGTCGTGTTCA
376	AACCATGCAAGATGTA-1_3	2.77136	-3.809	SeuratProject	12675	3680	11.1953	s3	low-high	none	3	0	0	0	0	NA
377	AACCATGCACCCTATC-1_2	-2.36746	6.06236	SeuratProject	18349	4335	6.43087	s2	low	none	2	1	6	7	7	ATTCTTCTTGTTCGTCTAGAAGTTCGTGATGATGTTGATCCACAACTAGT
378	AACCATGCACCCTGAG-1_2	-4.88118	5.51086	SeuratProject	16205	4223	4.50478	s2	low	none	2	1	6	7	7	ATTCAAGGTGGACCTCTTGATCTAGGAGTAGGTCATGCTGTTCTTGTAGG
379	AACCATGGTAGAGACC-1_1	2.23191	-3.65087	SeuratProject	12114	3728	3.789	s1	high	none	1	0	0	0	0	NA
380	AACCATGGTCCTTGTC-1_1	-4.21704	4.67073	SeuratProject	18269	4712	11.4785	s1	high	none	1	1	5	5	5	ATAGTAGTACGAGGAGGACTTCTTGGTGCTGTTGGACGAGGTCGTGTTCA
381	AACCATGGTCTCGCGA-1_6	-1.80003	5.81148	SeuratProject	16421	3852	5.90098	s6	low-high	AP1i	6	1	6	7	7	NA
382	AACCATGGTCTCGGAC-1_6	-2.41696	0.27884	SeuratProject	4871	2204	6.46684	s6	low-high	AP1i	6	1	1	1	1	NA
383	AACCATGGTTGTGGAG-1_4	-1.84266	5.17324	SeuratProject	30201	6546	9.61226	s4	high	AP1i	4	1	1	1	1	NA
384	AACCATGTCAGACCGC-1_4	6.06023	-2.81194	SeuratProject	24869	6257	5.78632	s4	high	AP1i	4	0	0	0	0	ATTCTTGTTGGTCGTGGAGTTCGTGATGGTCCTCTTCTTGCTGCTGTGTT
385	AACCATGTCCAATCTT-1_1	0.967689	2.1394	SeuratProject	16471	4256	5.86485	s1	high	none	1	0	1	1	1	ATTGCTCATGATCTTGCAGATGGTGCACCTCTTGAAGCACTACAACATCA
386	AACCATGTCGAGATAA-1_5	1.44906	0.421615	SeuratProject	6352	2009	6.95844	s5	low	AP1i	5	0	1	4	4	NA
387	AACCATGTCGATGCAT-1_6	0.782683	1.72933	SeuratProject	4536	1990	10.8025	s6	low-high	AP1i	6	0	1	4	4	ATTCATCGTGTTGGTGGTGAAGTTGGTCGTCTTGTTCTACATCATCCACT
388	AACCATGTCGCAAGAG-1_2	-2.9073	-2.8836	SeuratProject	20903	5043	9.14223	s2	low	none	2	2	2	3	3	NA
389	AACCATGTCTGGGAGA-1_4	5.59334	1.60326	SeuratProject	4184	2521	11.544	s4	high	AP1i	4	4	7	9	9	NA
390	AACCATGTCTTCACAT-1_3	2.49874	-1.58517	SeuratProject	15820	4567	4.7598	s3	low-high	none	3	0	0	0	0	ATTCCAGATGTTCTTGTACATCTTCTACATCGAGCTGTAGGACGAGTTCG
391	AACCCAAAGCGTTAGG-1_4	2.2701	-3.56597	SeuratProject	13293	3979	8.02678	s4	high	AP1i	4	0	0	0	0	NA
392	AACCCAAAGGGTACGT-1_3	-0.456498	0.493186	SeuratProject	24407	5490	8.05916	s3	low-high	none	3	4	7	9	9	NA
393	AACCCAACAAATACAG-1_5	-0.561336	-4.45392	SeuratProject	6131	2559	8.25314	s5	low	AP1i	5	2	2	3	3	NA
394	AACCCAACAACTCATG-1_6	-1.48152	4.08117	SeuratProject	6067	2403	7.26883	s6	low-high	AP1i	6	1	1	1	1	NA
395	AACCCAACAAGGCTTT-1_3	-0.531348	5.56024	SeuratProject	34143	5668	2.7297	s3	low-high	none	3	1	6	7	7	NA
396	AACCCAACACTTTAGG-1_2	-1.17113	6.21808	SeuratProject	20832	5743	6.322	s2	low	none	2	1	6	7	7	NA
397	AACCCAACATGTTCAG-1_3	-5.13778	-1.21673	SeuratProject	17842	4706	9.85316	s3	low-high	none	3	2	3	2	2	ATTGGTCGTGGACTTCTGTGTAGCTGATGGTGGTGCTCATGTTGAACCAG
398	AACCCAAGTAACCCTA-1_4	1.85072	-0.831412	SeuratProject	27547	5472	3.28166	s4	high	AP1i	4	0	0	4	4	ATAGGAGCAGATGTAGTACTTCAAGAACCTGCTGTTGGACTTCAAGATCC
399	AACCCAAGTACGGGAT-1_2	2.27783	-3.06334	SeuratProject	7645	2575	7.06344	s2	low	none	2	0	0	0	0	NA
400	AACCCAAGTAGGGAGG-1_4	-4.00565	-1.61538	SeuratProject	29497	5796	8.56358	s4	high	AP1i	4	2	3	2	2	NA
401	AACCCAAGTCTGATAC-1_6	-2.3842	4.22185	SeuratProject	8990	3334	8.10901	s6	low-high	AP1i	6	1	5	5	5	NA
402	AACCCAAGTGTAGCAG-1_2	-1.82353	6.66224	SeuratProject	21595	5184	9.21973	s2	low	none	2	1	6	7	7	ATTCATGATCATGTACTTGTACTTCTTCTAGCACATGTTCAAGGTCTTGC
403	AACCCAAGTTAGGACG-1_3	-2.66292	1.87183	SeuratProject	16281	4160	10.3986	s3	low-high	none	3	1	1	1	1	NA
404	AACCCAAGTTGTAAAG-1_6	-1.83043	-0.627624	SeuratProject	11898	3512	7.95932	s6	low-high	AP1i	6	2	2	1	1	ATTCTTCGTGAAGCTCTAGGAGATGCACAAGATGGTGTACTACATGTTGA
405	AACCCAAGTTTCACAG-1_3	-1.52716	-1.2563	SeuratProject	14166	3834	10.9064	s3	low-high	none	3	2	2	3	3	ATTGGTGATGAACTTGGTGGTCATCATCTACAAGGACATGCTGTCCACAA
406	AACCCAAGTTTCGTGA-1_3	-3.78054	6.20816	SeuratProject	11776	3182	7.50679	s3	low-high	none	3	1	6	7	7	ATAGTAGTACGAGGAGGACTTCTTGGTGCTGTTGGACGAGGTCGTGTTCA
407	AACCCAATCAGAACCT-1_6	-2.13064	6.14598	SeuratProject	7715	3157	9.12508	s6	low-high	AP1i	6	1	6	7	7	ATAGTAGCTCTTCAAGGTCAACCTGTAGCTCATGTTGCTCTAGAACGTGT
408	AACCCAATCCGGGACT-1_4	-3.20936	-3.17522	SeuratProject	18404	4885	6.61813	s4	high	AP1i	4	2	2	3	3	ATTGGTGATGAACTTGGTGGTCATCATCTACAAGGACATGCTGTCCACAA
409	AACCCAATCCTGGTCT-1_5	-1.30141	2.58544	SeuratProject	17551	4723	5.21338	s5	low	AP1i	5	1	1	1	1	NA
410	AACCCAATCCTTTAGT-1_1	-2.42502	4.12428	SeuratProject	23502	5581	2.40831	s1	high	none	1	1	5	5	5	NA
411	AACCCAATCGGACTGC-1_5	9.30417	-1.91652	SeuratProject	4144	1894	19.0396	s5	low	AP1i	5	3	4	6	6	NA
412	AACCCAATCGGTTCAA-1_1	7.15531	-1.42791	SeuratProject	10406	3687	4.24755	s1	high	none	1	3	4	6	6	NA
413	AACCCAATCGTGCTCT-1_2	1.43488	-4.05434	SeuratProject	7941	2837	19.0782	s2	low	none	2	0	0	0	0	ATAGGTGCTGGTCATCTTCCACCTGTTCTTCTACAACATCTTGCACTTCG
414	AACCCAATCTTCGGTC-1_2	-3.73464	4.55161	SeuratProject	21259	5271	7.40863	s2	low	none	2	1	5	5	5	NA
415	AACCTGAAGAGATTCA-1_2	-4.65072	-3.27272	SeuratProject	7822	2700	11.5827	s2	low	none	2	2	3	2	2	ATTCAAGGTGGACCTCTTGATCTAGGAGTAGGTCATGCTGTTCTTGTAGG
416	AACCTGAAGCAACAGC-1_4	-3.97567	2.05265	SeuratProject	21617	5242	6.93898	s4	high	AP1i	4	1	5	5	5	ATACGACTACTTGTAGTACTACAACATGGTGTACAACCAGTTGTACTTCC
417	AACCTGAAGCCTTGAT-1_6	-0.200065	-1.78871	SeuratProject	7512	2933	8.959	s6	low-high	AP1i	6	0	0	0	0	NA
418	AACCTGAAGCTACTGT-1_6	-4.43891	-3.41787	SeuratProject	4399	2014	8.57013	s6	low-high	AP1i	6	2	3	2	2	ATTCGTGCTGGTCATCATGTAGCAGATGCAGTTCGAGTACGTCTTGTACC
419	AACCTGAAGGACGGAG-1_6	-0.859864	3.0903	SeuratProject	8435	2746	11.8791	s6	low-high	AP1i	6	1	1	1	1	NA
420	AACCTGAAGGGCATGT-1_3	4.14644	-1.3238	SeuratProject	16039	4411	3.65983	s3	low-high	none	3	0	0	0	0	NA
421	AACCTGAAGTTACGTC-1_1	-3.67747	6.35458	SeuratProject	14061	4279	6.83451	s1	high	none	1	1	6	7	7	ATAGTAGTACGAGGAGGACTTCTTGGTGCTGTTGGACGAGGTCGTGTTCA
422	AACCTGAAGTTCCAGT-1_6	-4.50369	-0.812011	SeuratProject	8058	2868	7.2971	s6	low-high	AP1i	6	2	3	2	2	ATTCATCTAGTAGTTCTTCATGGACGTGTTGTTGTTCAAGTACCTGCAGG
423	AACCTGACAACTCGTA-1_1	-3.24108	-3.05073	SeuratProject	15196	4386	7.12029	s1	high	none	1	2	3	2	2	ATAGTAGTACGAGGAGGACTTCTTGGTGCTGTTGGACGAGGTCGTGTTCA
424	AACCTGACAAGTGGGT-1_4	-0.0276285	3.78058	SeuratProject	19231	4782	10.6859	s4	high	AP1i	4	0	1	1	1	ATTGTAGTAGGAGAACATGTAGTTCGACCTCATGCACGTGAAGTTGTTGG
425	AACCTGACACACACGC-1_6	-0.110344	0.474588	SeuratProject	6381	2705	7.22457	s6	low-high	AP1i	6	4	7	9	9	NA
426	AACCTGACATGTCAGT-1_6	2.08679	2.03483	SeuratProject	15129	3697	12.215	s6	low-high	AP1i	6	0	1	8	8	ATTGTTCGTCAACCTGTTCGACATCAAGGTCTACAACCAGATGGAGCTGC
427	AACCTGACATTGTCGA-1_5	-2.43431	5.58121	SeuratProject	21524	4914	6.14198	s5	low	AP1i	5	1	6	7	7	NA
428	AACCTGAGTACAGTAA-1_5	-3.96119	2.94008	SeuratProject	17895	4365	6.21403	s5	low	AP1i	5	1	6	7	7	NA
429	AACCTGAGTCCAGTTA-1_5	9.06806	-1.7306	SeuratProject	3743	1737	13.3583	s5	low	AP1i	5	3	4	6	6	ATACTAGTAGCAGTTGTAGGTGAAGTTCATCATCGTCTACATCGTGGTGC
430	AACCTGAGTCTAGTGT-1_5	1.1442	0.781679	SeuratProject	8785	2898	8.61696	s5	low	AP1i	5	0	1	4	4	NA
431	AACCTGAGTGAACCGA-1_5	0.938282	-1.42707	SeuratProject	12423	3718	3.63841	s5	low	AP1i	5	0	0	4	4	NA
432	AACCTGAGTTACGTAC-1_6	-0.0809472	-0.498031	SeuratProject	9252	2903	5.6096	s6	low-high	AP1i	6	0	0	4	4	NA
433	AACCTGAGTTGCAAGG-1_6	0.241654	0.29045	SeuratProject	6430	2252	2.64386	s6	low-high	AP1i	6	0	0	4	4	NA
434	AACCTGATCAAATAGG-1_4	2.45797	-1.89566	SeuratProject	7013	2701	7.04406	s4	high	AP1i	4	0	0	0	0	ATTGATCAACGACTTCCTCCAGGACTAGCACAAGTTCATGTTGTAGTACT
435	AACCTGATCAACGTGT-1_6	-0.432031	2.60896	SeuratProject	10318	3413	9.08122	s6	low-high	AP1i	6	1	1	1	1	ATTGGAGCTGTTCAACTAGCTCTAGGTCATGATGTTCTTCATGTACCTGG
436	AACCTGATCCGCTGTT-1_3	-4.12887	6.35484	SeuratProject	14333	4119	8.29554	s3	low-high	none	3	1	6	7	7	NA
437	AACCTGATCGCCATAA-1_4	-0.0691409	3.07613	SeuratProject	17472	4339	7.83539	s4	high	AP1i	4	1	1	1	1	NA
438	AACCTGATCGCGTCGA-1_2	1.86719	-4.50537	SeuratProject	7042	2637	4.85657	s2	low	none	2	0	2	0	0	NA
439	AACCTGATCGTAGGGA-1_6	-1.27062	-2.96259	SeuratProject	4165	1621	4.4898	s6	low-high	AP1i	6	2	2	3	3	NA
440	AACCTGATCGTCCTCA-1_4	8.23682	-0.264392	SeuratProject	17499	4854	13.4179	s4	high	AP1i	4	3	4	6	6	ATACATGTTGCTGTAGCTGTTGCTCGTGCTCGTCGTCGTCGAGTTGCTGG
441	AACCTTTAGCCTGAGA-1_2	-2.20421	3.28914	SeuratProject	27580	5669	4.59028	s2	low	none	2	1	5	5	5	NA
442	AACCTTTAGGCTCAAG-1_4	9.36784	-1.78835	SeuratProject	6532	2906	9.78261	s4	high	AP1i	4	3	4	6	6	NA
443	AACCTTTAGTCTTGGT-1_1	-3.79881	4.42961	SeuratProject	12935	4372	7.63819	s1	high	none	1	1	5	5	5	ATTGTAGTAGGAGAACATGTAGTTCGACCTCATGCACGTGAAGTTGTTGG
444	AACCTTTCAACTGTGT-1_6	-1.44627	2.36451	SeuratProject	6808	2745	7.4765	s6	low-high	AP1i	6	1	1	1	1	NA
445	AACCTTTCAAGCGGAT-1_5	8.81326	-1.53296	SeuratProject	3912	1873	15.2863	s5	low	AP1i	5	3	4	6	6	NA
446	AACCTTTCAATCTAGC-1_1	1.36616	-1.47124	SeuratProject	10433	3588	5.54011	s1	high	none	1	0	0	0	0	NA
447	AACCTTTCACAAATCC-1_6	0.277949	-1.85895	SeuratProject	10946	3237	2.89604	s6	low-high	AP1i	6	0	0	0	0	NA
448	AACCTTTCACTATCCC-1_1	-1.55487	1.32781	SeuratProject	19618	5534	7.00887	s1	high	none	1	1	1	1	1	ATTGGTGATGAACTTGGTGGTCATCATCTACAAGGACATGCTGTCCACAA
449	AACCTTTCACTTCAGA-1_5	5.91247	-2.80554	SeuratProject	11002	3385	10.4254	s5	low	AP1i	5	3	4	6	6	ATTCCACCAGGTGAACCTGGTCTTGCAGATGCTGGAGTTCAACGTGGAGC
450	AACCTTTCATTCATCT-1_3	-3.85595	-0.852164	SeuratProject	19761	5339	8.44087	s3	low-high	none	3	2	3	2	2	ATACCTGCAGCTGTACGTGAACTAGTACGTGGACTTCTAGCAGTTGTTGT
451	AACCTTTGTAGCTAAA-1_3	-2.7573	6.70642	SeuratProject	11283	3808	4.75937	s3	low-high	none	3	1	6	7	7	NA
452	AACCTTTGTATTGGCT-1_2	0.917239	-2.16666	SeuratProject	10431	3569	4.43869	s2	low	none	2	3	4	6	6	NA
453	AACCTTTGTCCAGCGT-1_5	2.6975	-2.57896	SeuratProject	4989	2221	7.03548	s5	low	AP1i	5	0	0	0	0	NA
454	AACCTTTGTCCGGATC-1_3	8.78195	-2.50905	SeuratProject	4498	2058	14.0729	s3	low-high	none	3	3	4	6	6	NA
455	AACCTTTGTTAAGGGC-1_1	-1.14937	2.98136	SeuratProject	18968	4330	8.91501	s1	high	none	1	1	1	1	1	NA
456	AACCTTTGTTTATGCG-1_2	-3.79342	4.27488	SeuratProject	8434	3124	8.5013	s2	low	none	2	1	5	5	5	NA
457	AACCTTTTCCATCTGC-1_3	-3.64341	3.85869	SeuratProject	26578	5593	3.36745	s3	low-high	none	3	1	5	5	5	NA
458	AACCTTTTCCGCGATG-1_5	8.0294	-2.40909	SeuratProject	5790	2375	15.8549	s5	low	AP1i	5	3	4	6	6	NA
459	AACCTTTTCCTGTACC-1_2	-0.330453	3.7914	SeuratProject	8529	3085	12.5806	s2	low	none	2	1	1	1	1	ATTCGACTAGATGTAGAACTACATCAAGCTGCAGTACGAGTTGTAGGTGG
460	AACCTTTTCGATCCAA-1_2	0.510118	0.881169	SeuratProject	12875	4180	6.91262	s2	low	none	2	0	1	4	4	NA
461	AACGAAAAGACCAAGC-1_3	3.15821	0.766669	SeuratProject	11602	3878	7.99	s3	low-high	none	3	4	7	9	9	NA
462	AACGAAAAGAGTCTGG-1_3	-1.32453	5.76682	SeuratProject	34463	5791	4.85738	s3	low-high	none	3	1	6	7	7	NA
463	AACGAAAAGGACGCAT-1_1	-1.97244	2.03831	SeuratProject	17559	4847	6.59491	s1	high	none	1	1	1	1	1	ATAGGTCCTGGTGCTCGACGAGTACTTGCACCAGATCGTGATGTTGTAGT
464	AACGAAAAGGGAGGAC-1_5	-1.10265	1.12697	SeuratProject	14383	3991	11.0269	s5	low	AP1i	5	0	1	1	1	ATTGTAGTAGGAGAACATGTAGTTCGACCTCATGCACGTGAAGTTGTTGG
465	AACGAAAAGTGATGGC-1_6	-0.811709	3.45219	SeuratProject	11213	3333	2.62196	s6	low-high	AP1i	6	1	1	1	1	ATACAAGATGGAGCAGTTGGTCGTGTACGTCGTGTTGTACCAGATCTTGG
466	AACGAAAAGTTGCGCC-1_2	-2.5586	4.21106	SeuratProject	31814	5716	6.53172	s2	low	none	2	1	5	5	5	NA
467	AACGAAACAAGCTACT-1_2	0.867855	-2.13661	SeuratProject	14844	4167	15.353	s2	low	none	2	0	0	0	0	ATAGTTCATCCTGGAGTTGCAGAAGTTGTAGAACCAGGTGTTCGTCCTCA
468	AACGAAACAAGTATCC-1_5	9.0865	-0.633751	SeuratProject	6046	2772	8.03837	s5	low	AP1i	5	3	4	6	6	NA
469	AACGAAACAATCAGCT-1_3	-4.20334	-2.65763	SeuratProject	12482	3721	8.51626	s3	low-high	none	3	2	3	2	2	ATTCTTCAAGCTCTACATGGTGTTGTACCACCTCGAGTAGCACTACCTCA
470	AACGAAACACGAGGAT-1_5	8.05721	-1.76809	SeuratProject	12385	3609	6.29794	s5	low	AP1i	5	3	4	6	6	NA
471	AACGAAACAGACACAG-1_6	-3.4551	-4.00301	SeuratProject	3903	1804	8.73687	s6	low-high	AP1i	6	2	3	2	2	ATTCGTGCTGGTCATCATGTAGCAGATGCAGTTCGAGTACGTCTTGTACC
472	AACGAAACAGATACCT-1_4	-3.63088	2.33302	SeuratProject	35014	6544	7.59696	s4	high	AP1i	4	1	1	1	1	ATAGCTCCTGATCATGTACTTGATGTACCACAACTTGTACAAGATCGTCA
473	AACGAAACAGTAGTGG-1_6	-0.300781	4.78728	SeuratProject	5202	1840	5.57478	s6	low-high	AP1i	6	1	6	7	7	NA
474	AACGAAACATACTTTC-1_2	0.668715	1.28938	SeuratProject	6995	3078	9.52109	s2	low	none	2	0	1	4	4	ATTCGTGAAGGAGAACTACTTCGTGAAGGTGCTGTACGTCTTCGAGAACA
475	AACGAAAGTAGAAACT-1_5	8.07825	-0.398508	SeuratProject	12452	3267	2.51365	s5	low	AP1i	5	3	4	6	6	ATACCAGCAGCACGACGTCCTCTTCATCCTGGTGTACTACTAGTTCGTCA
476	AACGAAAGTCTATGAC-1_5	2.40095	-3.8991	SeuratProject	4089	1811	7.87479	s5	low	AP1i	5	0	0	0	0	ATTCTTGTACGTCGTGGTGCTCTAGAACCTGTAGTACCTGCTCGTCTTGG
477	AACGAAAGTCTGATCA-1_6	-0.57087	-0.578152	SeuratProject	7421	2326	10.632	s6	low-high	AP1i	6	0	0	4	4	ATAGAAGGTGAACGTGGTGTTCAACGAGTTGCTGTTGGAGCTGGAGTTGT
478	AACGAAAGTGCATACT-1_3	-4.25065	-1.51825	SeuratProject	15424	4148	6.71032	s3	low-high	none	3	2	3	2	2	ATTCTAGAAGGACATGGTGTAGGTGTTGTTCGAGTTGGAGAACAAGATGT
479	AACGAAAGTGTCCAAT-1_3	-2.53781	6.16679	SeuratProject	26179	5899	6.39444	s3	low-high	none	3	1	6	7	7	ATAGCTGTACGTGCTGCTGCTCTTGTTGCTGCTCGAGTAGCACTAGGTCT
480	AACGAAATCCATAGAC-1_6	0.028427	-4.31502	SeuratProject	4076	1859	3.1894	s6	low-high	AP1i	6	2	2	3	3	ATTCGTGCTGGTCATCATGTAGCAGATGCAGTTCGAGTACGTCTTGTACC
481	AACGAAATCCCTCGTA-1_6	-0.929203	3.57153	SeuratProject	6281	2377	7.68986	s6	low-high	AP1i	6	1	1	1	1	NA
482	AACGAAATCGCGTTTC-1_6	3.25271	-2.42726	SeuratProject	4501	2074	8.17596	s6	low-high	AP1i	6	0	0	0	0	ATTGAAGAAGGTCTTCTAGTACGAGATGCTGGTCAAGAACTAGATCGTCA
483	AACGAAATCTAAGGAA-1_1	-2.9079	6.58167	SeuratProject	10622	3229	10.337	s1	high	none	1	1	6	7	7	ATTCTTGTTCGACGTGCACTTGGTCCTGATCGAGCTGAAGAACAAGTTCG
484	AACGGGAAGACAGCGT-1_2	1.21269	1.3343	SeuratProject	9873	2773	9.75387	s2	low	none	2	0	1	4	4	ATTCCAGGTCATGTTGGTCATGATGGTCTAGTACATGTTCTTCTAGTTGA
485	AACGGGAAGCTGCCTG-1_1	-1.08259	0.313616	SeuratProject	17739	4911	7.08608	s1	high	none	1	0	1	4	4	NA
486	AACGGGAAGGCAATGC-1_2	-4.62657	-3.31708	SeuratProject	23205	5074	9.75221	s2	low	none	2	2	2	8	8	NA
487	AACGGGAAGGTTACAA-1_1	-4.85301	-3.35554	SeuratProject	10943	3019	5.41899	s1	high	none	1	2	3	2	2	ATAGTAGTACGAGGAGGACTTCTTGGTGCTGTTGGACGAGGTCGTGTTCA
488	AACGGGACAAGTAGTA-1_1	-2.44484	6.28826	SeuratProject	18684	5030	6.45472	s1	high	none	1	1	6	7	7	ATAGTAGTACGAGGAGGACTTCTTGGTGCTGTTGGACGAGGTCGTGTTCA
489	AACGGGACATCTATCT-1_3	-4.20106	-3.7447	SeuratProject	9548	3080	8.74529	s3	low-high	none	3	2	3	2	2	ATTGTTCATGCAGGACGTCTTCTTCATGCTCGTCTTCAAGTTGTTCTTGA
490	AACGGGACATTAAGCC-1_6	-4.89986	0.407245	SeuratProject	10220	3327	4.20744	s6	low-high	AP1i	6	2	3	2	2	NA
491	AACGGGAGTACACGTT-1_1	-5.14812	0.499167	SeuratProject	15838	4298	7.31784	s1	high	none	1	2	3	2	2	NA
492	AACGGGAGTAGGTTTC-1_1	1.48352	-1.43164	SeuratProject	8371	3118	7.43041	s1	high	none	1	0	0	0	0	NA
493	AACGGGAGTAGTTAGA-1_5	-2.98161	6.20997	SeuratProject	16024	4391	6.31553	s5	low	AP1i	5	1	6	7	7	NA
494	AACGGGAGTCGTACTA-1_6	1.52324	1.74145	SeuratProject	10006	2971	2.30861	s6	low-high	AP1i	6	0	1	8	8	NA
495	AACGGGAGTGTGTCGC-1_4	0.349879	-0.294772	SeuratProject	22760	5262	10.4394	s4	high	AP1i	4	0	0	4	4	ATTGCTCTAGTTGGTGTACTTCGAGATGCTGCAGCAGTAGGTGTACTAGT
496	AACGGGATCAAGTGTC-1_1	-1.54414	-0.0287338	SeuratProject	13568	3726	14.2689	s1	high	none	1	1	1	1	1	NA
497	AACGGGATCACGGGAA-1_6	-3.89813	3.98189	SeuratProject	7861	3062	5.95344	s6	low-high	AP1i	6	1	5	5	5	ATAGGTCTACATCTTGTACCTGGTCCACTAGTTGCAGAACATCAAGATCA
498	AACGGGATCCGTCCTA-1_2	-1.61457	3.39854	SeuratProject	31374	5106	4.41448	s2	low	none	2	1	5	5	5	ATACGTGTTCATCAACTACTAGCACAAGTAGCAGAACGTGAAGCACATCA
499	AACGGGATCGGTCATA-1_3	1.59891	-1.5348	SeuratProject	14553	4350	7.12568	s3	low-high	none	3	0	0	0	0	ATTCATCTTCGATTGATGCTCATCGTCAACGTCTAGCAGTTGAAGTACTT
500	AACGGGATCTTCACGC-1_2	1.3901	-3.1203	SeuratProject	10574	3143	8.9843	s2	low	none	2	0	0	0	0	NA
501	AACGTCAAGAGAGCCT-1_3	-3.70039	3.09288	SeuratProject	35583	6189	3.98505	s3	low-high	none	3	1	5	5	5	NA
502	AACGTCAAGCCTAACT-1_5	7.28534	-1.82675	SeuratProject	18038	5330	6.01508	s5	low	AP1i	5	3	4	6	6	ATAGCTGTACGTGCTGCTGCTCTTGTTGCTGCTCGAGTAGCACTAGGTCT
503	AACGTCAAGCCTTTCC-1_6	-2.36568	6.22718	SeuratProject	12919	4216	8.37526	s6	low-high	AP1i	6	1	6	7	7	ATTCATCTAGTAGTTCTTCATGGACGTGTTGTTGTTCAAGTACCTGCAGG
504	AACGTCAAGCGACCCT-1_2	1.45405	-1.04453	SeuratProject	12855	3424	5.98211	s2	low	none	2	0	0	0	0	ATTCAACAACATCTAGCTGATCCAGATGCTGTACTACGTGCACGTGTTCA
505	AACGTCAAGCTTCATG-1_3	-4.09791	6.64078	SeuratProject	18580	4878	8.2239	s3	low-high	none	3	1	6	7	7	NA
506	AACGTCAAGGACTTCT-1_6	-4.04839	3.32086	SeuratProject	8521	3065	9.63502	s6	low-high	AP1i	6	1	5	5	5	NA
507	AACGTCAAGGGCAGTT-1_5	1.55994	-4.57572	SeuratProject	7001	2603	12.7553	s5	low	AP1i	5	0	2	0	0	NA
508	AACGTCAAGTAGGCCA-1_4	1.8942	-2.32108	SeuratProject	9832	3342	8.32994	s4	high	AP1i	4	0	0	0	0	ATTGTAGCTCTAGTAGGTGGACGTGCTCTTCATGGTCTTCCTGGTCTTGT
509	AACGTCACAATTTCGG-1_5	9.06263	-1.34235	SeuratProject	3846	2152	14.7686	s5	low	AP1i	5	3	4	6	6	ATTGTTCATGTAGTAGTAGTACCTGCTCTTGCTGTTGTACCAGGTGATCG
510	AACGTCACACGAGGTA-1_5	-3.52058	6.12128	SeuratProject	11720	4222	6.12628	s5	low	AP1i	5	2	6	7	7	NA
511	AACGTCACATCCTTCG-1_2	-4.60557	-2.1324	SeuratProject	9481	3174	8.24808	s2	low	none	2	2	3	2	2	ATTGGTGATGTTCTTGTACATGTTGTAGCAGAACTTCTTCGTGATCATGG
512	AACGTCAGTATGCGTT-1_2	-4.59631	4.26428	SeuratProject	16827	4612	11.0893	s2	low	none	2	1	5	5	5	NA
513	AACGTCAGTGGATCAG-1_3	1.83186	-2.74061	SeuratProject	15273	3907	17.4033	s3	low-high	none	3	0	0	0	0	ATAGTTGTAGCACCACCTGCTGTAGGTCATGTTGATGATGTACATCGTCA
514	AACGTCAGTGTAAATG-1_2	-1.05982	1.80777	SeuratProject	14850	4130	9.39394	s2	low	none	2	0	1	4	4	NA
515	AACGTCATCACCTACC-1_2	-3.79976	2.74627	SeuratProject	29499	5772	2.54246	s2	low	none	2	1	5	5	5	NA
516	AACGTCATCAGCGCGT-1_3	-2.0699	-1.706	SeuratProject	16189	4195	7.64717	s3	low-high	none	3	2	2	3	3	ATAGGTCATGATGGTGTACTAGCAGTACTAGGTCAAGAACCTGGACCTCT
517	AACGTCATCCATTCAT-1_4	0.747112	-2.94058	SeuratProject	24615	5176	4.1235	s4	high	AP1i	4	0	0	0	0	NA
518	AACTTCTAGAAGCGAA-1_3	-2.51196	1.9623	SeuratProject	27988	6186	5.70959	s3	low-high	none	3	1	1	1	1	NA
519	AACTTCTAGACTCATC-1_5	-2.14044	0.115224	SeuratProject	10617	3575	5.57596	s5	low	AP1i	5	2	1	1	1	ATTGGACATGAACGTCCTCTTCGACGACTAGCTCATGCTCTTGTACGTGT
520	AACTTCTAGGGAGGTG-1_2	-1.62821	5.70977	SeuratProject	13286	4171	7.94069	s2	low	none	2	1	6	7	7	NA
521	AACTTCTAGGGTCTTT-1_1	-3.08023	6.21525	SeuratProject	12003	3946	6.23178	s1	high	none	1	1	6	7	7	NA
522	AACTTCTCACTGTGTA-1_2	0.32545	0.602998	SeuratProject	11564	3516	8.18056	s2	low	none	2	0	0	4	4	ATACATGTTGTACTAGATGTTGATCATCCACAAGTTGCTCATCAAGAAGG
523	AACTTCTCAGCCGTCA-1_6	1.30153	-4.08709	SeuratProject	3909	1729	5.88386	s6	low-high	AP1i	6	0	0	0	0	NA
524	AACTTCTCATGTCGTA-1_2	-4.21298	-0.777755	SeuratProject	11168	3845	10.154	s2	low	none	2	2	3	2	2	ATTGGTGATGAACTTGGTGGTCATCATCTACAAGGACATGCTGTCCACAA
525	AACTTCTGTACGTAGG-1_5	6.89223	-2.65059	SeuratProject	6770	2306	9.24668	s5	low	AP1i	5	3	4	6	6	ATTCTTGGTGAACTAGCTGATGGTCTTGATCCTGCTGGAGTAGTTCGTCA
526	AACTTCTGTCAGTTTG-1_2	-1.95482	-1.88739	SeuratProject	11213	3348	8.89147	s2	low	none	2	2	2	3	3	ATTGGACATGAACGTCCTCTTCGACGACTAGCTCATGCTCTTGTACGTGT
527	AACTTCTGTCGAAACG-1_1	-2.54059	2.81575	SeuratProject	18562	4647	4.55231	s1	high	none	1	1	5	5	5	ATAGTAGTAGTTGATGCAGCTGTAGTTGCTCGTGATCAAGGACTTCTTCA
528	AACTTCTGTCGTCTCT-1_2	-3.29495	1.68452	SeuratProject	12262	3899	7.95139	s2	low	none	2	1	1	1	1	NA
529	AACTTCTTCAGGCGAA-1_3	-3.71084	4.17608	SeuratProject	31422	6434	4.9424	s3	low-high	none	3	1	5	5	5	NA
530	AACTTCTTCCATAGAC-1_2	-0.511751	3.66062	SeuratProject	10639	3715	11.2417	s2	low	none	2	1	1	1	1	NA
531	AACTTCTTCGATCCAA-1_1	0.0263789	-4.01875	SeuratProject	8525	3334	3.58944	s1	high	none	1	2	2	3	3	ATTGTTGGAGTTGTAGGTCAACCTGGTGAAGTACTTGTTCCTGCACATCA
532	AACTTCTTCGGAGATG-1_3	0.752181	-1.63957	SeuratProject	11607	3520	5.16068	s3	low-high	none	3	0	0	0	0	ATTGGTCCTGCAGCTCGTCTTGTACTAGGTGCTCTAGTTGAACATGCAGC
533	AACTTCTTCGTGCGAC-1_6	-0.325007	-0.564282	SeuratProject	6394	2450	6.75633	s6	low-high	AP1i	6	0	0	4	4	ATTGCACTAGGACTAGTACATGATCAAGGTGTTGCAGCAGCTGAAGTTGC
534	AACTTCTTCGTTCGCT-1_3	-4.67589	-3.28882	SeuratProject	10008	3097	7.26419	s3	low-high	none	3	2	3	2	2	NA
535	AACTTCTTCTCGCTTG-1_6	5.45574	0.971916	SeuratProject	4917	2672	8.66382	s6	low-high	AP1i	6	4	7	9	9	ATACCTGTTCTACATGCTGTTCTACCACGTGTTGATCAACCTCCTGAACC
536	AAGAACAAGAATAACC-1_6	1.52114	-0.816891	SeuratProject	5832	2206	1.93759	s6	low-high	AP1i	6	0	0	4	4	ATTGTTGATCTTCAAGGTCGTGCTCAACATCGTGGACTAGTACCTCAACT
537	AAGAACAAGCCGATTT-1_6	3.12819	-1.73546	SeuratProject	7923	2729	2.56216	s6	low-high	AP1i	6	0	1	8	8	NA
538	AAGAACAAGCGTATAA-1_2	2.4693	-4.14148	SeuratProject	6320	2179	7.05696	s2	low	none	2	0	0	0	0	NA
539	AAGAACAAGGTCACTT-1_2	-0.0592647	-1.81613	SeuratProject	13794	4169	4.95868	s2	low	none	2	0	0	3	3	ATTGCTCTAGTTGGTGTACTTCGAGATGCTGCAGCAGTAGGTGTACTAGT
540	AAGAACAAGTACAGCG-1_2	-0.374478	2.48851	SeuratProject	13091	3859	12.2756	s2	low	none	2	1	1	1	1	ATAGTTGTAGCACCACCTGCTGTAGGTCATGTTGATGATGTACATCGTCA
541	AAGAACAAGTGGCAGT-1_2	-3.93912	5.9042	SeuratProject	15090	4295	10.2651	s2	low	none	2	1	6	7	7	ATTGGTGAAGGACATGTTGTTCCTGTACTACTTGCTCTACTTCTTGCACA
542	AAGAACACAACGATTC-1_3	-4.274	4.01459	SeuratProject	27914	6554	3.40689	s3	low-high	none	3	1	5	5	5	ATACTAGTTCCTGGTGCACAAGGTCAAGGTGAAGGAGTTCATGTTGGAGA
543	AAGAACACACCGTGAC-1_6	1.79916	-1.13394	SeuratProject	9276	2926	5.61665	s6	low-high	AP1i	6	0	0	0	0	ATTCATGATGTAGGAGATCTTGGTCAAGGTGGAGTTGTTCCAGAAGCTGG
544	AAGAACACACGCTTAA-1_3	-3.55594	-2.59453	SeuratProject	13209	3808	5.87478	s3	low-high	none	3	2	3	2	2	ATTCATGTTGTTGTACGTGCTCTACTAGGTGTTGAACCAGGAGCTCTACC
545	AAGAACACAGACCAAG-1_6	-2.12051	-2.09546	SeuratProject	7778	2619	7.08408	s6	low-high	AP1i	6	2	2	3	3	ATTCTTCTTGTTCGTCTAGAAGTTCGTGATGATGTTGATCCACAACTAGT
546	AAGAACACAGGATGAC-1_2	2.32194	-3.19501	SeuratProject	12226	3916	8.61279	s2	low	none	2	0	0	0	0	NA
547	AAGAACACATCTCGTC-1_6	0.973995	1.1403	SeuratProject	14285	3741	0.700035	s6	low-high	AP1i	6	0	1	8	8	NA
548	AAGAACACATTGTCGA-1_4	-0.614491	-4.31876	SeuratProject	9999	3586	5.9606	s4	high	AP1i	4	2	2	3	3	ATTGTAGTAGGAGAACATGTAGTTCGACCTCATGCACGTGAAGTTGTTGG
549	AAGAACAGTAGCCAGA-1_5	-0.955977	5.59147	SeuratProject	4085	1766	14.3452	s5	low	AP1i	5	1	6	7	7	NA
550	AAGAACAGTATCATGC-1_5	8.28393	-1.99086	SeuratProject	9783	3888	7.16549	s5	low	AP1i	5	3	4	6	6	NA
551	AAGAACAGTGGCAACA-1_6	1.36823	-0.880132	SeuratProject	7311	2525	8.84968	s6	low-high	AP1i	6	0	0	4	4	NA
552	AAGAACATCACCGGTG-1_3	0.614613	0.263735	SeuratProject	19377	5287	7.34376	s3	low-high	none	3	0	0	4	4	ATTGTAGCTCTAGTAGGTGGACGTGCTCTTCATGGTCTTCCTGGTCTTGT
553	AAGAACATCGGCATTA-1_3	1.16731	1.08944	SeuratProject	29951	5235	2.28373	s3	low-high	none	3	0	1	4	4	ATTGTTCATGTTCAATTCCACTAGTACTTCTTGCTGGTCCAGCTCATCAA
554	AAGACAAAGAGTATAC-1_3	-2.78355	-1.25034	SeuratProject	14670	4141	6.38718	s3	low-high	none	3	2	3	2	2	ATTCTTCTTGTTCGTCTAGAAGTTCGTGATGATGTTGATCCACAACTAGT
555	AAGACAAAGGACATCG-1_5	8.91478	-1.0406	SeuratProject	7859	3253	9.84858	s5	low	AP1i	5	3	4	6	6	ATTCCAGATCTTCAACCTGCTGTAGATGAAGAAGGACATGGTCCACTTGT
556	AAGACAAAGGATGAGA-1_4	-4.67887	1.34873	SeuratProject	29309	5833	4.23078	s4	high	AP1i	4	1	5	5	5	ATTCTTCTTGTTCGTCTAGAAGTTCGTGATGATGTTGATCCACAACTAGT
557	AAGACAAAGGTGCTAG-1_2	-0.917137	2.98215	SeuratProject	11717	3484	7.09226	s2	low	none	2	1	1	1	1	ATAGGTCAAGCTGCTAATGGACGACGTGATCCTCTAGAACTAGAAGTAGT
558	AAGACAACAAATAAGC-1_1	0.385349	-1.88437	SeuratProject	8717	2700	4.11839	s1	high	none	1	0	0	0	0	NA
559	AAGACAACACCTGATA-1_3	1.89612	2.29818	SeuratProject	31797	5703	3.63242	s3	low-high	none	3	1	1	8	8	NA
560	AAGACAACACCTGCGA-1_5	0.901719	-2.15601	SeuratProject	10333	3638	8.78738	s5	low	AP1i	5	0	0	0	0	ATTGCTCTAGTTGGTGTACTTCGAGATGCTGCAGCAGTAGGTGTACTAGT
561	AAGACAACACGTTGGC-1_2	-0.247171	1.95288	SeuratProject	12390	3722	10.7587	s2	low	none	2	0	1	1	1	NA
562	AAGACAACATATCTGG-1_2	-2.31709	5.75182	SeuratProject	30474	5907	6.5761	s2	low	none	2	1	6	7	7	NA
563	AAGACAACATGCCGGT-1_6	-1.64553	-2.8839	SeuratProject	9374	2979	7.23277	s6	low-high	AP1i	6	2	2	3	3	NA
564	AAGACAACATGGAATA-1_5	8.94074	-1.4853	SeuratProject	6268	2464	13.2578	s5	low	AP1i	5	3	4	6	6	ATACTTCTACGTGGTCCTGGTCTAGTTCGTGATGAACGTGATGCAGATGC
565	AAGACAACATGGGAAC-1_5	-0.893713	-1.79459	SeuratProject	17686	4440	7.58227	s5	low	AP1i	5	2	2	3	3	NA
566	AAGACAAGTAATGATG-1_2	-5.8065	-1.50846	SeuratProject	11518	3333	2.74353	s2	low	none	2	2	3	2	2	ATTCAAGGTGGACCTCTTGATCTAGGAGTAGGTCATGCTGTTCTTGTAGG
567	AAGACAAGTACCCGAC-1_4	1.90199	-0.627939	SeuratProject	34302	5560	5.00262	s4	high	AP1i	4	0	0	8	8	ATTGCACTAGGACTTGGAGCTGAAGCAGATGTTCGTGGACAAGCTGTTGG
568	AAGACAAGTACGATCT-1_2	0.141967	1.62762	SeuratProject	10960	3247	4.18796	s2	low	none	2	0	1	1	1	ATACAAGCACCTCATCAACATGATGTCCTGCAGTAGGTCTTGTACCACGA
569	AAGACAAGTCGTCTCT-1_6	2.3642	1.58976	SeuratProject	8343	2349	1.40237	s6	low-high	AP1i	6	0	1	8	8	ATTGATCAACGACTTCCTCCAGGACTAGCACAAGTTCATGTTGTAGTACT
570	AAGACAAGTGAACGGT-1_5	2.13278	-1.63984	SeuratProject	15637	3867	4.22076	s5	low	AP1i	5	0	0	0	0	NA
571	AAGACAAGTTGTCATG-1_3	1.84364	-1.23859	SeuratProject	13827	3889	8.91734	s3	low-high	none	3	0	0	0	0	ATACAACTAGGAGGAGCTGAACGTGCTGCTGCACGACGACTTCAACCTCA
572	AAGACAAGTTTACTGG-1_1	-3.43496	2.22965	SeuratProject	21040	4930	4.96673	s1	high	none	1	1	5	5	5	ATTCTTCTTGTTCGTCTAGAAGTTCGTGATGATGTTGATCCACAACTAGT
573	AAGACAATCACGGACC-1_3	3.37395	-2.31286	SeuratProject	23553	5359	7.10313	s3	low-high	none	3	0	0	0	0	NA
574	AAGACAATCAGCAGAG-1_4	0.882383	-2.76675	SeuratProject	16013	4525	6.36982	s4	high	AP1i	4	0	0	0	0	NA
575	AAGACAATCCGACAGC-1_6	0.15059	1.59473	SeuratProject	4734	2090	12.5264	s6	low-high	AP1i	6	0	1	4	4	ATTGATCATCAACGTCGAGCTGATCCTGTAGGACTAGTACTAGTTCGTCC
576	AAGACAATCGGTCAGC-1_5	3.06682	-0.718564	SeuratProject	18341	4283	6.04111	s5	low	AP1i	5	0	0	4	4	ATTGGTGCAGGTGTAGAAGAAGATGTAGTTCGTGTTCGTGTTGTAGTACA
577	AAGACAATCGTCTCAC-1_4	2.11694	-1.83597	SeuratProject	12260	3871	3.15661	s4	high	AP1i	4	0	0	0	0	NA
578	AAGACAATCGTGTGGC-1_2	-4.12433	0.403574	SeuratProject	18753	4479	7.08687	s2	low	none	2	1	3	2	2	NA
579	AAGACAATCTTCCTAA-1_5	8.58335	-2.69851	SeuratProject	4411	2296	9.72569	s5	low	AP1i	5	3	4	6	6	ATTCAACTTCTTGTAGTTGTTCATCTTGTTGCAGGAGCTCATCCACTTGT
580	AAGACTCAGACATCAA-1_6	-4.49108	-4.11767	SeuratProject	7749	3028	8.33656	s6	low-high	AP1i	6	2	3	2	2	NA
581	AAGACTCAGAGGTTTA-1_3	-4.19055	-2.88361	SeuratProject	9449	3136	12.6045	s3	low-high	none	3	2	3	2	2	ATACCTGCACTACAACGTGGACTAGCTGTTCGTCTTCCAGCTGTTGAAGG
582	AAGACTCAGCAGTAAT-1_4	-3.12375	-0.600814	SeuratProject	20136	5413	6.58522	s4	high	AP1i	4	2	1	1	1	ATTGGTGATGTTCTTGTACATGTTGTAGCAGAACTTCTTCGTGATCATGG
583	AAGACTCAGTATTAGG-1_1	-3.42184	3.516	SeuratProject	20589	5221	7.01345	s1	high	none	1	1	5	5	5	ATTCTTCTTGTTCGTCTAGAAGTTCGTGATGATGTTGATCCACAACTAGT
584	AAGACTCAGTCGAAAT-1_4	8.29112	-0.413587	SeuratProject	13053	3732	9.55336	s4	high	AP1i	4	3	4	6	6	NA
585	AAGACTCAGTCTTGGT-1_3	-5.39978	-3.29256	SeuratProject	8029	2682	12.0314	s3	low-high	none	3	2	3	2	2	ATTCTTCAAGCTCTACATGGTGTTGTACCACCTCGAGTAGCACTACCTCA
586	AAGACTCAGTTGGACG-1_1	-4.18688	1.09891	SeuratProject	15146	4185	7.09098	s1	high	none	1	1	3	2	2	ATTCTTCTTGTTCGTCTAGAAGTTCGTGATGATGTTGATCCACAACTAGT
587	AAGACTCCACCCAAGC-1_5	1.17114	-2.49956	SeuratProject	19948	5375	4.58191	s5	low	AP1i	5	0	0	0	0	NA
588	AAGACTCCAGGTACGA-1_6	-5.18606	-3.15394	SeuratProject	5677	2151	10.2343	s6	low-high	AP1i	6	2	3	2	2	ATAGTAGTACGAGGAGGACTTCTTGGTGCTGTTGGACGAGGTCGTGTTCA
589	AAGACTCCAGTGGCTC-1_1	4.98924	1.13014	SeuratProject	9333	3535	15.847	s1	high	none	1	4	7	9	9	NA
590	AAGACTCCATCTGGGC-1_2	-2.8909	-0.859921	SeuratProject	23059	5644	8.9683	s2	low	none	2	2	1	1	1	NA
591	AAGACTCGTAGTCACT-1_3	-0.558157	-1.33615	SeuratProject	15719	3848	3.92519	s3	low-high	none	3	0	0	3	3	ATTGTAGTAGGAGAACATGTAGTTCGACCTCATGCACGTGAAGTTGTTGG
592	AAGACTCGTATGAAGT-1_5	2.27613	-1.23654	SeuratProject	10888	3678	3.87583	s5	low	AP1i	5	0	0	0	0	NA
593	AAGACTCGTCAACCAT-1_6	-1.06471	-4.15061	SeuratProject	4895	2058	7.17058	s6	low-high	AP1i	6	2	2	3	3	NA
594	AAGACTCGTGCGGTAA-1_2	1.36493	-1.19256	SeuratProject	8372	2780	10.9532	s2	low	none	2	0	0	4	4	NA
595	AAGACTCGTGCTCTTC-1_1	-0.113286	0.389858	SeuratProject	17018	4059	8.37936	s1	high	none	1	0	1	4	4	NA
596	AAGACTCGTGGTATGG-1_2	-1.9331	6.07628	SeuratProject	25248	5782	9.39876	s2	low	none	2	1	6	7	7	NA
597	AAGACTCGTTAGGAGC-1_5	-3.63474	-2.95696	SeuratProject	9610	3086	7.26327	s5	low	AP1i	5	2	3	2	2	NA
598	AAGACTCTCACAATGC-1_5	8.88733	-2.0064	SeuratProject	5418	2572	12.6984	s5	low	AP1i	5	3	4	6	6	ATACCACCTCTAGTTGGTGTTGGTGGTGTACAAGTTCGAGGACATCTAGG
599	AAGACTCTCACTGAAC-1_2	-5.46149	-1.66243	SeuratProject	26959	5405	4.53281	s2	low	none	2	2	3	2	2	NA
600	AAGACTCTCCATCTCG-1_3	-4.08415	3.89111	SeuratProject	17496	4504	2.98925	s3	low-high	none	3	1	5	5	5	ATTCTTCAAGCTCTACATGGTGTTGTACCACCTCGAGTAGCACTACCTCA
601	AAGACTCTCCGTACGG-1_1	0.268391	-4.64893	SeuratProject	7063	2724	6.62608	s1	high	none	1	0	2	3	3	NA
602	AAGACTCTCCTGTAGA-1_6	1.47697	-3.35885	SeuratProject	4661	2233	7.78803	s6	low-high	AP1i	6	0	0	0	0	NA
603	AAGACTCTCGAAATCC-1_2	-0.672475	-0.678927	SeuratProject	10207	3494	7.75938	s2	low	none	2	0	2	3	3	ATACATCATGTTCATGTTCTTGAAGCAGTACGAGGTCTTCATCATGCTGG
604	AAGACTCTCGACCTAA-1_3	-2.15597	3.68629	SeuratProject	34560	6115	3.31597	s3	low-high	none	3	1	1	1	1	NA
605	AAGACTCTCGACGACC-1_4	6.85051	-1.77426	SeuratProject	10055	3728	5.99702	s4	high	AP1i	4	3	4	6	6	ATAGATCATCATCATGTACTTCCACATGTTGAACCTCTTCATGGTCTTGG
606	AAGACTCTCTGAACGT-1_4	7.64174	-1.26138	SeuratProject	21224	5062	5.71523	s4	high	AP1i	4	3	4	6	6	ATTGAACTTCTTCTACTACTACTTCATCATGAAGTACGTGAAGCAGTAGC
607	AAGATAGAGACTGTTC-1_1	-5.48191	-2.77122	SeuratProject	12446	3240	6.71702	s1	high	none	1	2	3	2	2	NA
608	AAGATAGAGATGTAGT-1_5	7.77642	-1.92201	SeuratProject	6304	2355	12.7855	s5	low	AP1i	5	3	4	6	6	NA
609	AAGATAGAGCCTTCTC-1_5	8.6666	-0.862729	SeuratProject	4415	1957	12.1404	s5	low	AP1i	5	3	4	6	6	NA
610	AAGATAGAGCGCCATC-1_2	-0.354833	4.34876	SeuratProject	11223	3517	14.8712	s2	low	none	2	1	6	7	7	ATTGGAGTTGTTGTTGGACTTGTACTAGATGTACAAGTTGATCATGCAGA
611	AAGATAGAGTCTAGCT-1_1	-1.57789	5.67169	SeuratProject	16820	4942	10.2556	s1	high	none	1	1	6	7	7	ATTGGTGCAGGTGTAGATGGTCCAGGAGAACTAGTTGATCCTCCACGTGC
612	AAGATAGAGTGGTTGG-1_6	-4.27948	-3.29677	SeuratProject	4296	1985	11.5223	s6	low-high	AP1i	6	2	3	2	2	ATTCGTGCTGGTCATCATGTAGCAGATGCAGTTCGAGTACGTCTTGTACC
613	AAGATAGAGTGTTCCA-1_6	-5.37974	-2.85672	SeuratProject	3907	1633	6.83389	s6	low-high	AP1i	6	2	3	2	2	ATTCGTGCTGGTCATCATGTAGCAGATGCAGTTCGAGTACGTCTTGTACC
614	AAGATAGCAACCGCCA-1_1	-1.49126	3.90398	SeuratProject	7684	2121	0.104112	s1	high	none	1	1	5	5	5	ATAGTAGTACGAGGAGGACTTCTTGGTGCTGTTGGACGAGGTCGTGTTCA
615	AAGATAGCAATACCCA-1_4	6.91132	-2.58238	SeuratProject	7404	3626	11.3182	s4	high	AP1i	4	3	4	6	6	NA
616	AAGATAGCAATGGCCC-1_5	0.762305	-2.3385	SeuratProject	15052	4248	9.77943	s5	low	AP1i	5	0	0	0	0	NA
617	AAGATAGCACGTAGAG-1_1	0.242429	-2.64351	SeuratProject	20003	4487	2.81958	s1	high	none	1	0	0	0	0	NA
618	AAGATAGCAGAGCGTA-1_6	-1.60832	5.48236	SeuratProject	13253	3426	1.84864	s6	low-high	AP1i	6	1	6	7	7	NA
619	AAGATAGCAGTCTTCC-1_3	9.19414	-2.31146	SeuratProject	4064	1669	17.7657	s3	low-high	none	3	3	4	6	6	ATTCATCGTGCAGATCTAGAAGTACTTCTTGAACGACTAGGTCCAGGACG
620	AAGATAGCAGTTTGGT-1_4	3.15109	-2.3985	SeuratProject	20485	4535	6.5609	s4	high	AP1i	4	0	0	0	0	NA
621	AAGATAGGTAGTCGGA-1_3	-3.19887	3.29468	SeuratProject	33761	6017	10.5862	s3	low-high	none	3	1	1	1	1	NA
622	AAGATAGGTCTCAAGT-1_3	0.507939	1.48567	SeuratProject	25765	5207	2.30545	s3	low-high	none	3	0	1	1	1	NA
623	AAGATAGGTTCTCAGA-1_4	2.43611	-4.03852	SeuratProject	5917	2477	10.2755	s4	high	AP1i	4	0	0	0	0	NA
624	AAGATAGGTTTCGACA-1_2	-4.87252	0.331011	SeuratProject	15632	3996	7.67016	s2	low	none	2	2	3	2	2	ATTGGTGATGTTCTTGTACATGTTGTAGCAGAACTTCTTCGTGATCATGG
625	AAGATAGTCATTACTC-1_6	-2.37471	-3.41699	SeuratProject	3570	1654	9.46779	s6	low-high	AP1i	6	2	2	3	3	ATTTGCACGTCTTCCACTACTTGTTCCTCGAGATGGTGTAGCTGCACTTC
626	AAGATAGTCCAGCACG-1_3	2.23328	-1.08166	SeuratProject	23035	5062	2.82613	s3	low-high	none	3	0	0	0	0	NA
627	AAGATAGTCCGGTTCT-1_2	-3.90904	-3.0314	SeuratProject	6668	2679	9.68806	s2	low	none	2	2	3	2	2	NA
628	AAGATAGTCCTCAGGG-1_3	7.83323	-1.35061	SeuratProject	6206	2527	4.5601	s3	low-high	none	3	3	4	6	6	ATAGCTGTTGTTGCTGATCATCAAGCTCGAGCTCGTGATGAAGCTGGTGG
629	AAGATAGTCCTGTTAT-1_5	6.15331	-2.93555	SeuratProject	7545	2933	12.1007	s5	low	AP1i	5	3	4	6	6	NA
630	AAGCATCAGAAATTGC-1_2	2.07723	-3.38707	SeuratProject	4273	1679	9.3611	s2	low	none	2	0	0	0	0	ATTCCAGGTCATGTTGGTCATGATGGTCTAGTACATGTTCTTCTAGTTGA
631	AAGCATCAGACGAGCT-1_1	1.09669	-0.566099	SeuratProject	15794	4222	6.74307	s1	high	none	1	0	0	4	4	ATAGTTCAAGAAGTTGCACGACAAGCTCTTGTTGTAGTTGTACATGGTCT
632	AAGCATCAGCAGGTCA-1_6	1.72301	-1.6924	SeuratProject	4164	1790	7.37272	s6	low-high	AP1i	6	0	0	0	0	NA
633	AAGCATCAGCATTGAA-1_3	-1.55972	-1.42099	SeuratProject	18261	4843	6.82876	s3	low-high	none	3	2	2	3	3	NA
634	AAGCATCAGCCATCCG-1_2	-2.65633	4.03102	SeuratProject	31595	5789	3.64615	s2	low	none	2	1	5	5	5	NA
635	AAGCATCAGTGGTTGG-1_3	0.446283	-4.22893	SeuratProject	19061	4218	5.92309	s3	low-high	none	3	0	0	0	0	ATTCTAGTAGTTGTTCTTGAAGCTCGTGTAGGTGGACGACCTCATGAACA
636	AAGCATCCAAAGACTA-1_1	-0.373207	3.93812	SeuratProject	26894	5924	4.7334	s1	high	none	1	1	1	1	1	ATTCTAGTAGTTGTTCTTGAAGCTCGTGTAGGTGGACGACCTCATGAACA
637	AAGCATCCAACACGAG-1_6	-4.46709	3.9977	SeuratProject	12513	3557	4.56325	s6	low-high	AP1i	6	1	5	5	5	NA
638	AAGCATCCACTACAGT-1_5	1.90427	-2.06404	SeuratProject	16650	4586	3.93994	s5	low	AP1i	5	0	0	0	0	NA
639	AAGCATCCATACTGTG-1_6	4.20337	0.916556	SeuratProject	3290	1825	9.33131	s6	low-high	AP1i	6	4	7	9	9	NA
640	AAGCATCCATCAGCAT-1_5	9.36316	-2.06304	SeuratProject	4411	2133	15.8694	s5	low	AP1i	5	3	4	6	6	ATTGCACCTCTAGCAGCACCTCATGGACTTCTACGTGGTCGACATCTACG
641	AAGCATCGTAACTAAG-1_3	1.54881	-3.74507	SeuratProject	7197	2512	11.0324	s3	low-high	none	3	0	0	0	0	ATAGTACCTCATGGAGGTCTTGTAGGTGGTGGTGTTGCTGCTGATCAACG
642	AAGCATCGTACGTTCA-1_3	3.85345	-1.15416	SeuratProject	21401	4802	3.19144	s3	low-high	none	3	0	0	8	8	NA
643	AAGCATCGTCATATGC-1_1	-3.52744	-1.72126	SeuratProject	16454	4397	6.58806	s1	high	none	1	2	3	2	2	NA
644	AAGCATCGTTCGTGCG-1_5	0.381696	-0.0486834	SeuratProject	15952	4097	4.56996	s5	low	AP1i	5	0	0	4	4	ATTCAACAACATCTAGCTGATCCAGATGCTGTACTACGTGCACGTGTTCA
645	AAGCATCTCAGTCAGT-1_2	0.166838	-0.204283	SeuratProject	13183	3915	10.597	s2	low	none	2	0	0	4	4	ATTGGTGCACGTCTTCTTGTTCGTCGACTACGAGCTGGTGCTCAAGTACT
646	AAGCATCTCCAAGCAT-1_5	-0.391258	-2.43698	SeuratProject	11515	3593	10.7599	s5	low	AP1i	5	2	2	3	3	ATACTACATGGTGTTCTACATGTTCTTCTACTACGTGTAGTAGAAGTAGC
647	AAGCATCTCCCTCAAC-1_2	-0.541421	3.33277	SeuratProject	16654	4756	10.6341	s2	low	none	2	1	1	1	1	NA
648	AAGCATCTCCGAGGCT-1_3	-1.5397	0.259565	SeuratProject	24261	5252	7.65838	s3	low-high	none	3	1	1	1	1	ATAGGAGGAGGTCTAGGTCAACCACATCATGATGGTGCTGTAGGTGGAGG
649	AAGCATCTCGATCCCT-1_2	-2.85831	-4.5797	SeuratProject	6669	2421	17.214	s2	low	none	2	2	3	2	2	ATTCAAGGTGGACCTCTTGATCTAGGAGTAGGTCATGCTGTTCTTGTAGG
650	AAGCATCTCTGCACCT-1_1	-0.860805	-2.94301	SeuratProject	8317	3256	3.99182	s1	high	none	1	2	2	3	3	NA
651	AAGCATCTCTTTCCGG-1_2	-3.79433	-1.80223	SeuratProject	8575	3019	9.86589	s2	low	none	2	2	3	2	2	ATTGGAGTTGTTGTTGGACTTGTACTAGATGTACAAGTTGATCATGCAGA
652	AAGCCATAGACCTCAT-1_1	-1.58641	2.81497	SeuratProject	20889	5118	7.69783	s1	high	none	1	1	1	1	1	ATTCTAGCTCATGATCAACGTCGTGCACATGAAGTAGTAGTAGTAGATCA
653	AAGCCATAGAGGACTC-1_1	-2.54505	6.76984	SeuratProject	7091	3019	6.85376	s1	high	none	1	1	6	7	7	ATTGTAGTAGGAGAACATGTAGTTCGACCTCATGCACGTGAAGTTGTTGG
654	AAGCCATAGCACTAGG-1_5	0.990131	-3.13314	SeuratProject	8541	3062	5.71362	s5	low	AP1i	5	0	0	0	0	ATTCTTCTTGTTCGTCTAGAAGTTCGTGATGATGTTGATCCACAACTAGT
655	AAGCCATAGCATGAAT-1_5	8.6629	-1.7082	SeuratProject	4530	2271	10.7947	s5	low	AP1i	5	3	4	6	6	ATAGCAGTTCGAGTTCTTGGAGCAGAACTTCCTGCACATCTTGAAGATGC
656	AAGCCATAGCGCCCAT-1_4	1.80445	-2.9635	SeuratProject	20399	5501	8.56905	s4	high	AP1i	4	4	7	9	9	NA
657	AAGCCATAGGAACTCG-1_5	1.55263	-0.0490271	SeuratProject	8234	2857	11.8654	s5	low	AP1i	5	0	0	4	4	ATAGTTGGTGGACTTCATCCTGCTGTTCCAGTTCTTCTTGATGCTGGTGT
658	AAGCCATAGTACTGTC-1_6	-4.65573	-1.53961	SeuratProject	9192	3029	4.5148	s6	low-high	AP1i	6	2	3	2	2	ATAGTAGTACGAGGAGGACTTCTTGGTGCTGTTGGACGAGGTCGTGTTCA
659	AAGCCATAGTGATTCC-1_3	-2.72054	2.02258	SeuratProject	26007	5651	3.83358	s3	low-high	none	3	1	1	1	1	NA
660	AAGCCATCAACGTAAA-1_2	0.665321	-1.21796	SeuratProject	10765	3245	7.23641	s2	low	none	2	0	0	0	0	ATTCCTGTTGTTCTTGTTCTTGATGTTGTAGTAGGTCTTCAAGAACATCG
661	AAGCCATCAGCTATAC-1_5	3.06236	-3.44828	SeuratProject	14659	4085	2.67413	s5	low	AP1i	5	0	0	0	0	NA
662	AAGCCATCAGGTATGG-1_4	1.75219	-1.49372	SeuratProject	16119	4522	7.85409	s4	high	AP1i	4	0	0	4	4	NA
663	AAGCCATGTACATTGC-1_5	8.13522	-2.54658	SeuratProject	3287	1829	14.8159	s5	low	AP1i	5	3	4	6	6	ATTGCTGGTGAACTTGTTGTTCTTCGAGTTCTTGATGTAGTTCTTCTTCC
664	AAGCCATGTGCCGGTT-1_3	-3.86348	-4.42387	SeuratProject	13986	3870	14.3501	s3	low-high	none	3	2	3	2	2	ATTCAAGGTGGACCTCTTGATCTAGGAGTAGGTCATGCTGTTCTTGTAGG
665	AAGCCATGTGCGGTAA-1_3	2.72004	1.6895	SeuratProject	34568	5984	3.65656	s3	low-high	none	3	0	1	8	8	NA
666	AAGCCATGTGCGGTAA-1_5	-1.0581	6.37508	SeuratProject	18813	4772	4.17796	s5	low	AP1i	5	1	6	7	7	NA
667	AAGCCATGTTATGGTC-1_4	-4.01298	3.92337	SeuratProject	32616	6214	5.63221	s4	high	AP1i	4	1	5	5	5	NA
668	AAGCCATGTTGACGGA-1_5	-1.06883	4.59877	SeuratProject	15979	4361	10.6077	s5	low	AP1i	5	1	6	7	7	NA
669	AAGCCATGTTTAGAGA-1_3	1.18089	-0.961107	SeuratProject	10761	3232	10.1199	s3	low-high	none	3	0	0	4	4	ATACTTCGTCTAGCTGTAGCACATGCTCAACGTGGACTTGTTCTTCTAGT
670	AAGCCATGTTTGGGAG-1_2	1.87849	-2.2164	SeuratProject	14167	3822	8.68921	s2	low	none	2	0	0	0	0	NA
671	AAGCCATTCAAAGACA-1_6	-1.28616	-3.81322	SeuratProject	4025	1848	5.61491	s6	low-high	AP1i	6	2	2	3	3	ATACTAGTTCCTGGTGCACAAGGTCAAGGTGAAGGAGTTCATGTTGGAGA
672	AAGCCATTCACGGAGA-1_4	-0.08001	-1.77452	SeuratProject	21272	4811	7.79428	s4	high	AP1i	4	0	0	3	3	NA
673	AAGCCATTCATTGCTT-1_5	-1.22027	-2.54434	SeuratProject	9234	3025	9.3459	s5	low	AP1i	5	2	2	3	3	NA
674	AAGCCATTCCAATCCC-1_1	-3.0238	4.95577	SeuratProject	25522	5414	8.16942	s1	high	none	1	1	5	5	5	NA
675	AAGCCATTCCTCATAT-1_4	1.16496	0.0977784	SeuratProject	22946	4912	5.66548	s4	high	AP1i	4	0	1	4	4	NA
676	AAGCCATTCGACCATA-1_1	1.18781	-1.03672	SeuratProject	21234	5149	3.8476	s1	high	none	1	0	0	4	4	ATTGTTGATCTTCAAGGTCGTGCTCAACATCGTGGACTAGTACCTCAACT
677	AAGCCATTCGCGCCAA-1_2	-1.9134	-1.86822	SeuratProject	12085	3606	7.72859	s2	low	none	2	2	2	3	3	ATAGCTGCTGGACTAGCACAACATGCTGGTCCAGCAGGTCTTCCTGTACG
678	AAGCCATTCGTAGCTA-1_6	-1.56467	1.22198	SeuratProject	12271	3955	6.63353	s6	low-high	AP1i	6	1	1	1	1	ATAGAAGGTGAACGTGGTGTTCAACGAGTTGCTGTTGGAGCTGGAGTTGT
679	AAGCGAGAGGCGATAC-1_1	-4.72947	-2.18488	SeuratProject	19711	4472	9.91325	s1	high	none	1	2	3	2	2	ATAGTAGTACGAGGAGGACTTCTTGGTGCTGTTGGACGAGGTCGTGTTCA
680	AAGCGAGAGGGCGAGA-1_6	0.320655	-2.78515	SeuratProject	6384	2218	9.66479	s6	low-high	AP1i	6	0	0	0	0	ATTGTTGGAGTTGTAGGTCAACCTGGTGAAGTACTTGTTCCTGCACATCA
681	AAGCGAGAGTCGTCTA-1_6	2.84339	-1.19172	SeuratProject	5971	2070	2.31117	s6	low-high	AP1i	6	0	0	0	0	ATTGCTCTAGCTCAAGGAGTTGTAGATGTACCTCAACTTCCTGAAGGACC
682	AAGCGAGAGTTAGTAG-1_6	2.24933	-3.6033	SeuratProject	3633	1646	8.17506	s6	low-high	AP1i	6	0	0	0	0	ATTGCTGGTCGTCTACTACGTCAAGATCGACGTCTACATCATGTACCAGT
683	AAGCGAGCAATCAAGA-1_3	-1.00745	5.18255	SeuratProject	28703	6080	8.04794	s3	low-high	none	3	1	6	7	7	ATAGCAGTTGTTGCTGTTGATCGTCATGCTCATCTAGATCGTGTTCATCC
684	AAGCGAGCAATGGCCC-1_1	1.30943	2.71091	SeuratProject	27317	4936	4.21715	s1	high	none	1	0	1	8	8	NA
685	AAGCGAGCACTTTAGG-1_5	8.74676	-1.53385	SeuratProject	3627	1758	13.2341	s5	low	AP1i	5	3	4	6	6	ATTCTTCCTGTTGAACCACCACTTGTTGTACTACAACGTCGTCTTCGTGT
686	AAGCGAGCAGCATCTA-1_5	8.84117	-0.887077	SeuratProject	12677	4153	12.574	s5	low	AP1i	5	3	4	6	6	NA
687	AAGCGAGCAGCTTTCC-1_5	1.43637	-1.59919	SeuratProject	7242	2907	8.63021	s5	low	AP1i	5	0	0	0	0	NA
688	AAGCGAGCAGTAGTTC-1_6	-3.66345	3.29054	SeuratProject	9725	3083	5.7892	s6	low-high	AP1i	6	1	5	5	5	NA
689	AAGCGAGCATAATGCC-1_2	-2.02644	-1.21309	SeuratProject	12048	3689	12.3672	s2	low	none	2	2	2	3	3	NA
690	AAGCGAGCATGGTGGA-1_5	-1.62227	5.92363	SeuratProject	5258	1735	19.8935	s5	low	AP1i	5	1	6	7	7	ATTGGAGTTGTTGTTGGACTTGTACTAGATGTACAAGTTGATCATGCAGA
691	AAGCGAGGTAAGCTCT-1_1	9.1149	-2.25934	SeuratProject	4544	2048	11.1796	s1	high	none	1	3	4	6	6	ATTCGTGTTCGTCAACGTGTTGCTGGTCAAGCACTACCACTTGCAGCTGA
692	AAGCGAGGTAGCTCGC-1_6	2.90065	-2.18009	SeuratProject	7513	2610	3.28763	s6	low-high	AP1i	6	0	0	0	0	NA
693	AAGCGAGGTCATCCCT-1_1	1.30548	-1.06838	SeuratProject	12803	3983	4.28806	s1	high	none	1	0	0	4	4	ATAGATGTTGGTCATGAACGTCATCTAGATGGAGGACGTGGACTAGTTCG
694	AAGCGAGGTGCCTTTC-1_3	1.89824	2.70509	SeuratProject	16962	3556	1.10836	s3	low-high	none	3	0	1	8	8	NA
695	AAGCGAGGTGGTTTGT-1_3	-5.37648	-2.2924	SeuratProject	16375	4199	8.45191	s3	low-high	none	3	2	3	2	2	ATTCGTGCTGGTCATCATGTAGCAGATGCAGTTCGAGTACGTCTTGTACC
696	AAGCGAGGTGTGCCTG-1_2	2.62712	-3.27385	SeuratProject	8091	2624	12.7673	s2	low	none	2	0	0	0	0	NA
697	AAGCGAGGTTAAGTCC-1_6	2.12848	-2.2511	SeuratProject	5463	2406	3.11184	s6	low-high	AP1i	6	0	0	0	0	NA
698	AAGCGAGTCATAGACC-1_6	-4.07347	-3.75996	SeuratProject	3549	1732	8.25585	s6	low-high	AP1i	6	2	3	2	2	ATTCTTGTTCGACGTGCACTTGGTCCTGATCGAGCTGAAGAACAAGTTCG
699	AAGCGAGTCATTGCTT-1_1	-3.20464	-1.61135	SeuratProject	11825	3385	7.06977	s1	high	none	1	2	3	2	2	ATAGTAGTACGAGGAGGACTTCTTGGTGCTGTTGGACGAGGTCGTGTTCA
700	AAGCGAGTCCCTATTA-1_6	-4.23117	6.41605	SeuratProject	4689	2098	9.34101	s6	low-high	AP1i	6	1	6	7	7	ATTCGTGCTGGTCATCATGTAGCAGATGCAGTTCGAGTACGTCTTGTACC
701	AAGCGAGTCCTAAACG-1_1	1.12508	0.855997	SeuratProject	21468	4519	4.70933	s1	high	none	1	0	1	4	4	ATTGATGATGGACTTGTAGTTGGTGTTCTTGTAGCTCTACATCTTGTAGG
702	AAGCGAGTCCTACAAG-1_5	1.11914	-1.07713	SeuratProject	9142	3064	3.99256	s5	low	AP1i	5	0	0	0	0	ATTCTACGAGAAGATCGTCCACGTCGAGGAGCAGAAGATGCTCTAGGTGG
703	AAGCGAGTCCTACGGG-1_5	1.2846	-2.34447	SeuratProject	11135	3612	6.69062	s5	low	AP1i	5	0	0	0	0	ATTGAAGCAGCACTTGTAGATCTTGTAGTACTAGCTCATGCTGTTGGTCT
704	AAGCGAGTCTTGAACG-1_1	-1.77516	5.85552	SeuratProject	11173	3764	9.88991	s1	high	none	1	1	6	7	7	NA
705	AAGCGTTAGAAAGCGA-1_4	3.60064	-1.15941	SeuratProject	34916	5645	2.23966	s4	high	AP1i	4	0	4	8	8	ATACCTCGTGTAGTAGCTCAACTTCTACTAGTAGTAGGTCCTGTACTTCG
706	AAGCGTTAGATTGGGC-1_1	2.53996	-2.05107	SeuratProject	14194	4007	4.69212	s1	high	none	1	0	0	0	0	ATTCCTGTTGTTCTTGTTCTTGATGTTGTAGTAGGTCTTCAAGAACATCG
707	AAGCGTTAGCCATTTG-1_6	2.67392	-1.71512	SeuratProject	4259	1785	6.05776	s6	low-high	AP1i	6	0	0	0	0	ATTGGTGAAGGACATGTTGTTCCTGTACTACTTGCTCTACTTCTTGCACA
708	AAGCGTTAGTGGTCAG-1_3	1.16333	-2.84169	SeuratProject	15839	3984	6.47137	s3	low-high	none	3	0	0	0	0	NA
709	AAGCGTTCAATAGAGT-1_6	-1.57192	5.60107	SeuratProject	11181	3416	4.65075	s6	low-high	AP1i	6	1	6	7	7	NA
710	AAGCGTTCACAGTGTT-1_2	-1.21871	6.25904	SeuratProject	11011	3707	11.1434	s2	low	none	2	1	6	7	7	ATAGGTCATGTTCCTGTACGTCAAGTTCTACATGGTGTTATGCTGTACCA
711	AAGCGTTCAGCGTATT-1_2	-1.47805	-0.579291	SeuratProject	13149	3573	11.0046	s2	low	none	2	2	1	1	1	NA
712	AAGCGTTCATACAGCT-1_2	-2.16381	6.72428	SeuratProject	17291	4653	10.6529	s2	low	none	2	1	6	7	7	ATTGGTGATGAACTTGGTGGTCATCATCTACAAGGACATGCTGTCCACAA
713	AAGCGTTGTCATACCA-1_3	-0.412426	-2.41682	SeuratProject	10416	3178	6.02919	s3	low-high	none	3	0	0	0	0	ATAGCACTTGGACTACAACAAGAACAAGCTGATCTTCGTCAACATCTACA
714	AAGCGTTGTGTCGATT-1_1	-4.20844	-1.40504	SeuratProject	14145	4130	7.7059	s1	high	none	1	2	3	2	2	ATAGTAGTACGAGGAGGACTTCTTGGTGCTGTTGGACGAGGTCGTGTTCA
715	AAGCGTTTCCGCATAA-1_2	2.14972	-0.0693622	SeuratProject	16409	3807	3.57731	s2	low	none	2	0	0	8	8	NA
716	AAGCGTTTCCTGCTAC-1_4	-2.66819	2.93959	SeuratProject	15895	4723	8.44291	s4	high	AP1i	4	1	5	5	5	NA
717	AAGCGTTTCTATCGTT-1_6	1.49382	-0.121552	SeuratProject	9112	2716	4.62028	s6	low-high	AP1i	6	0	0	4	4	NA
718	AAGGAATAGAAGTCAT-1_6	-0.819906	5.46867	SeuratProject	7854	2563	6.90094	s6	low-high	AP1i	6	1	6	7	7	ATTGAACGTGATCTTCCAGGACTTGTTGCTGATCAACAAGAACTAGGTGC
719	AAGGAATAGATAGTCA-1_5	-2.34907	2.73221	SeuratProject	11350	3480	4.56388	s5	low	AP1i	5	1	5	5	5	ATTGAAGCAGCACTTGTAGATCTTGTAGTACTAGCTCATGCTGTTGGTCT
720	AAGGAATAGCCATTGT-1_2	2.02305	-3.21914	SeuratProject	8703	3128	13.1449	s2	low	none	2	0	0	0	0	ATTCATGATGAAGCTGTTCTTCTAGTACAAGGACATCGTGATCATGCTGA
721	AAGGAATAGCGAGTAC-1_5	1.15293	-3.72519	SeuratProject	5018	2144	8.15066	s5	low	AP1i	5	0	0	0	0	ATAGATCCTCTTCAAGTTCATCTTGCTCTACTTGCTGTAGAACGAGATGA
722	AAGGAATAGCGTGCTC-1_6	2.23824	1.86334	SeuratProject	8122	2492	1.25585	s6	low-high	AP1i	6	0	1	8	8	NA
723	AAGGAATAGCTCACTA-1_4	1.8933	-4.68798	SeuratProject	7956	3593	17.1317	s4	high	AP1i	4	0	0	0	0	NA
724	AAGGAATAGTTCGGTT-1_1	-3.38056	-2.47395	SeuratProject	14427	3878	9.81493	s1	high	none	1	2	3	2	2	ATAGTAGTACGAGGAGGACTTCTTGGTGCTGTTGGACGAGGTCGTGTTCA
725	AAGGAATCAATCTAGC-1_2	-1.35692	-2.41271	SeuratProject	19715	5110	8.66853	s2	low	none	2	2	2	3	3	ATACATGAACAACAAGGTGCTGGTGTTGGTGCACTTCTTCCTGCTGTTGA
726	AAGGAATCACAATGCT-1_3	-1.50493	-1.78387	SeuratProject	17828	4010	8.24546	s3	low-high	none	3	2	2	3	3	ATTGGAGTTGTTGTTGGACTTGTACTAGATGTACAAGTTGATCATGCAGA
727	AAGGAATCACACACTA-1_6	-0.375744	1.90422	SeuratProject	13688	4150	2.53507	s6	low-high	AP1i	6	1	1	1	1	NA
728	AAGGAATCACACGCCA-1_1	7.41314	-1.72191	SeuratProject	7818	3219	8.17345	s1	high	none	1	3	4	6	6	ATTCGTCGTGGTCCTGCTCCAGAACCTCAACAAGCTCTTGCACGACGTGT
729	AAGGAATCACAGTGTT-1_4	-3.24334	-0.52607	SeuratProject	4105	1725	19.7564	s4	high	AP1i	4	2	2	3	3	ATTCTTCTTGTTCGTCTAGAAGTTCGTGATGATGTTGATCCACAACTAGT
730	AAGGAATCACCAACAT-1_3	1.41837	0.212802	SeuratProject	13758	3472	8.59137	s3	low-high	none	3	0	1	4	4	NA
731	AAGGAATCACTCTCGT-1_6	5.36028	1.12097	SeuratProject	5611	2759	17.2518	s6	low-high	AP1i	6	4	7	9	9	ATTCCAGATGTTCTTGTACATCTTCTACATCGAGCTGTAGGACGAGTTCG
732	AAGGAATCACTGGCCA-1_5	2.09662	-0.993321	SeuratProject	16054	4245	2.84664	s5	low	AP1i	5	0	0	0	0	NA
733	AAGGAATCAGAATCGG-1_6	-4.36907	-2.71474	SeuratProject	6541	2556	5.21327	s6	low-high	AP1i	6	2	3	2	2	ATTCTTCTTGTTCGTCTAGAAGTTCGTGATGATGTTGATCCACAACTAGT
734	AAGGAATCAGAATTCC-1_3	-5.63474	-2.37698	SeuratProject	11080	3482	9.60289	s3	low-high	none	3	2	3	2	2	ATTCGTGCTGGTCATCATGTAGCAGATGCAGTTCGAGTACGTCTTGTACC
735	AAGGAATCAGCATACT-1_3	-3.04098	-4.36861	SeuratProject	8509	2864	8.49689	s3	low-high	none	3	2	3	2	2	ATAGTAGTACGAGGAGGACTTCTTGGTGCTGTTGGACGAGGTCGTGTTCA
736	AAGGAATCAGCGGATA-1_6	-3.44146	3.59177	SeuratProject	9009	3138	6.14941	s6	low-high	AP1i	6	1	5	5	5	ATACATCATGTTCATGTTCTTGAAGCAGTACGAGGTCTTCATCATGCTGG
737	AAGGAATCAGGGATAC-1_3	-3.38267	3.84418	SeuratProject	13508	3938	6.84779	s3	low-high	none	3	1	5	5	5	NA
738	AAGGAATCATGGACAG-1_1	-3.18804	5.14917	SeuratProject	26126	5683	6.46865	s1	high	none	1	1	6	7	7	NA
739	AAGGAATCATGGGCAA-1_2	-4.17446	6.44134	SeuratProject	9511	3128	9.98843	s2	low	none	2	1	6	7	7	ATAGTAGTACGAGGAGGACTTCTTGGTGCTGTTGGACGAGGTCGTGTTCA
740	AAGGAATGTAACAGTA-1_2	-1.32614	4.34796	SeuratProject	31109	5683	3.25951	s2	low	none	2	1	6	1	1	ATTGCTCTAGTTGGTGTACTTCGAGATGCTGCAGCAGTAGGTGTACTAGT
741	AAGGAATGTGCTGATT-1_6	-3.70669	6.37924	SeuratProject	7153	2637	3.76066	s6	low-high	AP1i	6	1	6	7	7	ATTCTTCTTGTTCGTCTAGAAGTTCGTGATGATGTTGATCCACAACTAGT
742	AAGGAATGTGGTCCGT-1_2	0.0784035	-0.634682	SeuratProject	19262	4852	15.8291	s2	low	none	2	0	0	0	0	NA
743	AAGGAATTCAGTGGGA-1_1	1.09223	-1.71778	SeuratProject	13726	4006	7.47487	s1	high	none	1	0	0	0	0	ATTGTAGTAGGAGAACATGTAGTTCGACCTCATGCACGTGAAGTTGTTGG
744	AAGGAATTCATTGTGG-1_3	-2.71369	2.51597	SeuratProject	27917	5916	4.19099	s3	low-high	none	3	1	5	5	5	NA
745	AAGGAATTCCAGTGTA-1_3	-1.16893	-1.31272	SeuratProject	13125	3674	8	s3	low-high	none	3	2	2	3	3	NA
746	AAGGAATTCGCCTTGT-1_6	-4.18414	4.65878	SeuratProject	16325	4450	4.26953	s6	low-high	AP1i	6	1	5	5	5	NA
747	AAGGAATTCGGAACTT-1_2	-3.84115	-2.17699	SeuratProject	9939	3443	10.2626	s2	low	none	2	2	3	2	2	ATTGGACTTGTAGATGTAGAACATGCTCTACGTGCACTTGATGTTGTTGG
748	AAGGAATTCGGTCATA-1_5	-1.65514	6.53068	SeuratProject	8132	3087	9.27201	s5	low	AP1i	5	1	6	7	7	NA
749	AAGGAATTCTCCCAAC-1_2	-2.2368	-4.24462	SeuratProject	3795	1978	5.7971	s2	low	none	2	2	3	2	2	ATTGGTGATGTTCTTGTACATGTTGTAGCAGAACTTCTTCGTGATCATGG
750	AAGGAATTCTCCGTGT-1_6	1.85029	-3.37323	SeuratProject	5577	2276	6.38336	s6	low-high	AP1i	6	0	0	0	0	ATACCTGCAGCTGTACGTGAACTAGTACGTGGACTTCTAGCAGTTGTTGT
751	AAGGAATTCTGCATGA-1_5	2.13045	-1.72571	SeuratProject	13111	4151	6.07887	s5	low	AP1i	5	0	0	0	0	ATTGTTGTTCATCGTCGTCTTGGTGTACCTCTACCTCTTCTTGATGGAGC
752	AAGGTAAAGCAGGGAG-1_2	-4.63111	-2.64023	SeuratProject	6656	2483	10.3666	s2	low	none	2	2	3	2	2	NA
753	AAGGTAAAGGCTCTCG-1_2	-1.03891	6.11297	SeuratProject	15339	4253	4.99381	s2	low	none	2	1	6	7	7	NA
754	AAGGTAAAGGTTCTTG-1_3	-4.77064	-0.00792386	SeuratProject	12278	3729	5.03339	s3	low-high	none	3	2	3	2	2	NA
755	AAGGTAACACGAGAAC-1_2	-4.92499	4.89698	SeuratProject	7669	2908	4.62903	s2	low	none	2	1	5	5	5	ATAGTAGTACGAGGAGGACTTCTTGGTGCTGTTGGACGAGGTCGTGTTCA
756	AAGGTAACACGCTATA-1_4	5.09338	0.981389	SeuratProject	4519	2595	10.3784	s4	high	AP1i	4	4	7	9	9	NA
757	AAGGTAACAGATCACT-1_6	-2.98482	1.91437	SeuratProject	9705	3491	7.14065	s6	low-high	AP1i	6	1	5	5	5	ATTCATCTAGTAGTTCTTCATGGACGTGTTGTTGTTCAAGTACCTGCAGG
758	AAGGTAACAGGGATAC-1_4	-1.53984	5.28354	SeuratProject	34257	6374	11.2473	s4	high	AP1i	4	1	6	7	7	NA
759	AAGGTAAGTAAGATAC-1_1	-0.666666	-3.02564	SeuratProject	10957	3081	1.442	s1	high	none	1	2	2	3	3	NA
760	AAGGTAAGTAAGCTCT-1_1	-5.05731	3.72788	SeuratProject	12942	3903	9.21805	s1	high	none	1	1	5	5	5	ATAGTAGTACGAGGAGGACTTCTTGGTGCTGTTGGACGAGGTCGTGTTCA
761	AAGGTAAGTACTGCGC-1_3	-0.907158	2.08011	SeuratProject	25645	5300	6.18054	s3	low-high	none	3	1	1	1	1	ATAGTTCAAGAAGTTGCACGACAAGCTCTTGTTGTAGTTGTACATGGTCT
762	AAGGTAAGTAGGATAT-1_2	-3.34762	1.06806	SeuratProject	20207	4789	6.04741	s2	low	none	2	1	1	1	1	NA
763	AAGGTAAGTCCTCATC-1_6	0.0930282	-1.64709	SeuratProject	9124	3107	7.58439	s6	low-high	AP1i	6	0	0	0	0	NA
764	AAGGTAAGTCGCTTGG-1_6	8.06821	-1.30464	SeuratProject	6959	2438	3.33381	s6	low-high	AP1i	6	3	4	6	6	NA
765	AAGGTAAGTCGTTGGC-1_5	1.12752	-1.91145	SeuratProject	6979	2770	9.90113	s5	low	AP1i	5	0	0	0	0	ATTCGTGATGAACTTCCTCCACCAGGAGCTCAACCACCAGCACGACTAGA
766	AAGGTAAGTGCGTGCT-1_6	4.1429	-1.58042	SeuratProject	4128	1889	7.07364	s6	low-high	AP1i	6	0	0	0	0	ATTGATCAACGACTTCCTCCAGGACTAGCACAAGTTCATGTTGTAGTACT
767	AAGGTAAGTTTGTTGG-1_6	-4.91553	5.35982	SeuratProject	4859	1948	9.50813	s6	low-high	AP1i	6	1	5	5	5	ATTCGTGCTGGTCATCATGTAGCAGATGCAGTTCGAGTACGTCTTGTACC
768	AAGGTAATCAACTACG-1_2	2.54138	1.72211	SeuratProject	24891	5275	3.36266	s2	low	none	2	1	1	1	1	ATAGTTCAAGGAGGTCGAGATGCACATCGAGTTGTTCTACTTGTAGCTCG
769	AAGGTAATCAGACCGC-1_1	0.221884	2.10572	SeuratProject	19263	5363	16.4357	s1	high	none	1	0	1	1	1	NA
770	AAGGTAATCGAACCTA-1_2	-0.28704	-3.36909	SeuratProject	12210	3775	8.31286	s2	low	none	2	2	2	3	3	ATAGGTGTTGGAGGTGTTGTACCTCGTCGAGAAGGAGAACCTGTTCGAGA
771	AAGGTAATCTAGTCAG-1_4	0.984404	-0.259608	SeuratProject	17886	4586	8.74986	s4	high	AP1i	4	0	0	4	4	NA
772	AAGGTAATCTCGTCAC-1_2	-1.04783	6.06913	SeuratProject	12833	4306	7.24694	s2	low	none	2	1	6	7	7	ATTCATCTTCGATTGATGCTCATCGTCAACGTCTAGCAGTTGAAGTACTT
773	AAGGTAATCTTACCGC-1_5	9.18282	-2.11466	SeuratProject	4204	1908	11.9886	s5	low	AP1i	5	3	4	6	6	ATTGGTGAACTAGATCGAGCAGGTGGTCCTCTTGTTCATCATGGTCGTCG
774	AAGTACCAGATACTGA-1_4	2.99143	-3.47525	SeuratProject	15309	4165	4.33079	s4	high	AP1i	4	0	0	0	0	ATTCGTGCTGGTCATCATGTAGCAGATGCAGTTCGAGTACGTCTTGTACC
775	AAGTACCAGCGAGTAC-1_6	-2.33534	-3.52814	SeuratProject	5969	2322	9.5996	s6	low-high	AP1i	6	2	2	3	3	ATAGAAGTAGTTCCTGTTGGTCCTGCAGTAGATCTTCTTCCACGTGTTCC
776	AAGTACCAGGAATGTT-1_2	-1.75341	-1.97005	SeuratProject	15164	3674	11.435	s2	low	none	2	2	2	3	3	NA
777	AAGTACCAGGCTAGCA-1_6	-3.38016	0.158805	SeuratProject	4521	1959	7.25503	s6	low-high	AP1i	6	0	0	0	0	ATAGGAGTTGCAGCTCCACTAGTTGTTCCAGGAGTTGGTGCTGCTGTTGC
778	AAGTACCAGGGTATAT-1_3	1.81128	-3.60273	SeuratProject	8056	2884	7.01341	s3	low-high	none	3	0	0	0	0	ATTGTTCCTGCTGTAGATCTTCTTCCTGTTGATCCTGCACTAGTTGGAGT
779	AAGTACCAGTCTTCGA-1_3	2.98143	-2.34703	SeuratProject	12559	3690	6.95915	s3	low-high	none	3	0	0	0	0	ATACCTCATGGTGCTAAACCTGTAGCTGGACGTGTTCCTCTAGTTCGTCG
780	AAGTACCCAAAGGGTC-1_6	-4.02735	6.66753	SeuratProject	4304	1845	7.29554	s6	low-high	AP1i	6	1	6	7	7	NA
781	AAGTACCCAACGGCTC-1_1	-3.83417	-2.31948	SeuratProject	16733	4639	6.61567	s1	high	none	1	2	3	2	2	ATTCTTCTTGTTCGTCTAGAAGTTCGTGATGATGTTGATCCACAACTAGT
782	AAGTACCCAAGTATCC-1_6	1.49705	-1.95115	SeuratProject	7411	2826	12.5489	s6	low-high	AP1i	6	0	0	0	0	ATTCATGGACGAGCAGGAGTACTTCCAGAACGTCTAGTTGTACATGCTCC
783	AAGTACCCACGCTGTG-1_5	2.01748	-2.1116	SeuratProject	12191	3849	4.93807	s5	low	AP1i	5	1	1	5	5	NA
784	AAGTACCCACTACAGT-1_6	-5.33156	-2.75783	SeuratProject	15273	3951	2.86126	s6	low-high	AP1i	6	2	2	8	8	NA
785	AAGTACCCAGCTGGTC-1_2	-2.99351	4.0551	SeuratProject	21360	4952	9.70974	s2	low	none	2	1	5	5	5	NA
786	AAGTACCCAGTTCCAA-1_5	8.53264	-1.92294	SeuratProject	4644	2299	9.10853	s5	low	AP1i	5	3	4	6	6	ATAAATGTAGCAGCACTTGGTCCTGCTCCAGAACCTCCTCGACATGCTCT
787	AAGTACCCATATAGCC-1_4	0.871976	-1.01877	SeuratProject	18999	5010	11.8059	s4	high	AP1i	4	0	0	4	4	ATTGCTGAACGAGTAGAACTACAAGTACTTCATCATCATCATCCTCAAGT
788	AAGTACCGTATCGCTA-1_5	4.34092	0.813906	SeuratProject	3096	1691	8.68863	s5	low	AP1i	5	4	7	9	9	NA
789	AAGTACCGTGCCTGAC-1_6	4.29762	0.847614	SeuratProject	4177	2004	10.079	s6	low-high	AP1i	6	4	7	9	9	NA
790	AAGTACCGTGGGTCAA-1_6	-1.65709	6.03148	SeuratProject	14707	4070	5.92915	s6	low-high	AP1i	6	1	6	7	7	ATTCCACTTGGTCATCGTCTTGAACAACTAGTACTTGATGATGTAGTTGC
791	AAGTACCGTTATGACC-1_2	1.07486	-0.760525	SeuratProject	12635	3762	6.66403	s2	low	none	2	0	0	0	0	ATTGTTGATCTTCAAGGTCGTGCTCAACATCGTGGACTAGTACCTCAACT
792	AAGTACCGTTGTGGAG-1_6	7.84298	-1.4855	SeuratProject	7079	2522	7.6282	s6	low-high	AP1i	6	3	4	6	6	NA
793	AAGTACCTCATTGCTT-1_6	-0.900785	-4.12488	SeuratProject	5110	2178	9.66732	s6	low-high	AP1i	6	2	2	3	3	ATTCATGATCTTCGAGTACTTCCAGCTCCTGTTCCAGATGTACTTGAAGT
794	AAGTACCTCCATCTAT-1_6	-4.87463	5.16784	SeuratProject	6808	2861	9.63572	s6	low-high	AP1i	6	1	5	5	5	NA
795	AAGTACCTCCGGTAGC-1_6	-4.35694	5.05409	SeuratProject	6696	2509	6.2724	s6	low-high	AP1i	6	1	5	5	5	ATAGTAGTAGTTGATGCAGCTGTAGTTGCTCGTGATCAAGGACTTCTTCA
796	AAGTACCTCTCTGCCA-1_2	-1.36021	6.47098	SeuratProject	19679	4836	4.01951	s2	low	none	2	1	6	7	7	NA
797	AAGTACCTCTTGGGCG-1_1	0.0955642	2.08587	SeuratProject	18178	4670	8.36726	s1	high	none	1	1	1	1	1	NA
798	AAGTCGTAGAGGTTAT-1_1	-1.45708	5.67803	SeuratProject	27155	5566	8.98914	s1	high	none	1	1	6	7	7	NA
799	AAGTCGTAGCATATGA-1_2	-5.23701	-3.48427	SeuratProject	4136	1725	12.5484	s2	low	none	2	2	3	2	2	ATTGGAGCTGTTCAACTAGCTCTAGGTCATGATGTTCTTCATGTACCTGG
800	AAGTCGTAGCGTCTGC-1_6	0.357396	1.7966	SeuratProject	8801	3328	0.57948	s6	low-high	AP1i	6	0	1	1	1	NA
801	AAGTCGTAGGATTTGA-1_2	-1.47256	0.358605	SeuratProject	7614	2856	13.4752	s2	low	none	2	0	7	9	9	ATTGCAGTAGAAGTTCAACGTGATCTTCAAGTAGTTCAAGGTGAACCTCG
802	AAGTCGTAGGTCCGAA-1_3	-3.9864	5.2736	SeuratProject	22531	5017	6.9593	s3	low-high	none	3	1	5	5	5	ATTGGTGATGAACTTGGTGGTCATCATCTACAAGGACATGCTGTCCACAA
803	AAGTCGTCAAGGGTCA-1_3	8.11753	-1.91648	SeuratProject	3972	1827	11.7069	s3	low-high	none	3	3	4	6	6	ATACTACATCTAGAACCTGCAGCTGTAGTACGTGGTGCTCTACCTGATCA
804	AAGTCGTCAAGTCATC-1_5	-2.81462	1.27848	SeuratProject	11685	3812	6.35002	s5	low	AP1i	5	1	1	1	1	ATTCTACCAGGTGCTGGACAACTTGATGCTCTAGCAGGTGTAGCAGCAGA
805	AAGTCGTCACGTCGTG-1_5	0.329507	-2.89293	SeuratProject	4599	2033	8.58882	s5	low	AP1i	5	0	0	0	0	ATTGGAGTTGTTGTTGGACTTGTACTAGATGTACAAGTTGATCATGCAGA
806	AAGTCGTGTATACCTG-1_2	-1.15076	2.85452	SeuratProject	8122	2811	8.07683	s2	low	none	2	1	5	5	5	NA
807	AAGTCGTGTCCGGTGT-1_6	-1.39233	5.35373	SeuratProject	10983	3086	3.2869	s6	low-high	AP1i	6	1	6	7	7	ATAGTTCTTCTAGCTGTTGGTGTTGCAGTTCGTCCTGGACCAGTTGTTGA
808	AAGTCGTGTGCAACAG-1_5	6.4777	-2.76083	SeuratProject	4623	2186	7.6141	s5	low	AP1i	5	3	4	6	6	ATACCTCGTGTAGTAGCTCAACTTCTACTAGTAGTAGGTCCTGTACTTCG
809	AAGTCGTGTGGGACAT-1_1	1.83418	-2.9183	SeuratProject	6411	2435	11.5115	s1	high	none	1	0	0	0	0	ATTGTAGTAGGAGAACATGTAGTTCGACCTCATGCACGTGAAGTTGTTGG
810	AAGTCGTGTTCGGACC-1_3	1.05339	3.63183	SeuratProject	14668	3714	2.89065	s3	low-high	none	3	1	1	8	8	ATAGTAGTACGAGGAGGACTTCTTGGTGCTGTTGGACGAGGTCGTGTTCA
811	AAGTCGTGTTCTGAGT-1_2	0.462668	-2.96708	SeuratProject	4337	1641	15.5407	s2	low	none	2	0	0	0	0	NA
812	AAGTCGTTCCACGTCT-1_2	-2.17987	3.06793	SeuratProject	13322	4114	9.45053	s2	low	none	2	1	1	1	1	ATTGCTGCAGTTGCACATCAAGATGTTCCACTACAAGTTGCTCTAGGTGC
813	AAGTCGTTCCGATAAC-1_3	-2.26233	2.7064	SeuratProject	12511	3632	4.13236	s3	low-high	none	3	1	1	5	5	ATAGGAGCAGATGTAGTACTTCAAGAACCTGCTGTTGGACTTCAAGATCC
814	AAGTCGTTCCTCACTG-1_5	2.02575	-2.72064	SeuratProject	6143	2717	8.59515	s5	low	AP1i	5	0	0	0	0	ATTCCAGCAGCTCTTGTTGTTCTTCCACTAGCAGAACTTGCTGTAGTTCG
815	AAGTCGTTCTCCTACG-1_5	-2.2887	-1.5276	SeuratProject	6368	2414	12.8926	s5	low	AP1i	5	2	2	3	3	ATACTAGTTCCTGGTGCACAAGGTCAAGGTGAAGGAGTTCATGTTGGAGA
816	AAGTCGTTCTGAGTCA-1_2	-3.93277	-3.66666	SeuratProject	6470	2484	10.6337	s2	low	none	2	2	3	2	2	ATTGGTGATGTTCTTGTACATGTTGTAGCAGAACTTCTTCGTGATCATGG
817	AAGTCGTTCTTGGGCG-1_2	-3.30692	3.67889	SeuratProject	9654	3383	4.3816	s2	low	none	2	1	5	5	5	ATTGATCAACGACTTCCTCCAGGACTAGCACAAGTTCATGTTGTAGTACT
818	AAGTGAAAGATGCTTC-1_2	-0.295182	4.08863	SeuratProject	10329	3461	14.3964	s2	low	none	2	1	1	1	1	ATAGTTCTAGGTCAAGTTCGAGCAGGTCATGCAGTTCTTGCAGCAGTTCT
819	AAGTGAAAGCGTATGG-1_2	0.903773	-1.46527	SeuratProject	7596	2682	11.4929	s2	low	none	2	0	0	0	0	ATACATCATGTTCATGTTCTTGAAGCAGTACGAGGTCTTCATCATGCTGG
820	AAGTGAAAGGACTTCT-1_3	9.1575	-2.31191	SeuratProject	3458	1944	11.3939	s3	low-high	none	3	3	4	6	6	ATTGTTCGTCTTCATGTTCTTCATGCAGTACCTCTTGGAGTAGTTGTAGT
821	AAGTGAAAGGCACTCC-1_1	-2.42841	-4.28358	SeuratProject	8530	2859	9.91794	s1	high	none	1	2	2	3	3	ATAGTAGTACGAGGAGGACTTCTTGGTGCTGTTGGACGAGGTCGTGTTCA
822	AAGTGAAAGGTCGAGT-1_3	-0.824264	-2.29914	SeuratProject	13697	4217	3.46791	s3	low-high	none	3	2	2	3	3	ATAGGAGCAGATGTAGTACTTCAAGAACCTGCTGTTGGACTTCAAGATCC
823	AAGTGAAAGTCCTGCG-1_1	-4.55757	-0.621753	SeuratProject	17604	4454	9.40127	s1	high	none	1	2	3	2	2	ATAGTAGTACGAGGAGGACTTCTTGGTGCTGTTGGACGAGGTCGTGTTCA
824	AAGTGAACAACCTATG-1_1	-1.56144	2.67322	SeuratProject	16062	4202	9.48823	s1	high	none	1	1	5	5	5	ATAGCTGCTGTAGGAGATCCTCGTCTTGCTGCACTAGCTGTTGAACTTGG
825	AAGTGAACACTGAATC-1_6	0.9556	0.0106632	SeuratProject	6922	2584	4.98411	s6	low-high	AP1i	6	0	0	4	4	NA
826	AAGTGAACACTTGGGC-1_2	8.2021	-1.62551	SeuratProject	5977	2160	9.55329	s2	low	none	2	3	4	6	6	ATAGTAGGTCGACGTGTACTACTTCTTCAAGATGCTCGTGTAGTACCTGT
827	AAGTGAACAGAGTCAG-1_3	3.41377	-3.52497	SeuratProject	10497	3231	12.8227	s3	low-high	none	3	3	4	6	6	NA
828	AAGTGAACATGTAACC-1_5	0.644971	-3.48553	SeuratProject	11385	3738	7.17611	s5	low	AP1i	5	0	0	0	0	ATTCAAGGTGGACCTCTTGATCTAGGAGTAGGTCATGCTGTTCTTGTAGG
829	AAGTGAAGTACAAAGT-1_5	-1.63947	-2.93698	SeuratProject	8591	2971	10.9068	s5	low	AP1i	5	2	2	3	3	ATTGAACCAGCAGGTCGTCATCTACATGTAGTTGCTGCTCGTGGTCCAGC
830	AAGTGAAGTCGCATCG-1_6	0.76992	-1.62501	SeuratProject	4741	1886	5.16769	s6	low-high	AP1i	6	0	0	0	0	ATTCAACAACATCTAGCTGATCCAGATGCTGTACTACGTGCACGTGTTCA
831	AAGTGAAGTGCACGCT-1_1	0.818447	-0.465149	SeuratProject	27369	5188	5.21027	s1	high	none	1	0	1	8	8	NA
832	AAGTGAAGTTACCTTT-1_2	-1.08931	-0.887529	SeuratProject	11448	3230	5.7652	s2	low	none	2	0	2	8	8	ATTGCTCATCCTGTTGATGAACGTGCTGAAGGAGCTGGTGCTCTAGGTGT
833	AAGTGAAGTTGGTACT-1_3	2.39413	-0.351568	SeuratProject	23922	4368	3.54903	s3	low-high	none	3	0	1	8	8	NA
834	AAGTGAAGTTTCAGAC-1_3	2.19331	-0.889859	SeuratProject	14653	3516	5.8964	s3	low-high	none	3	0	0	0	0	ATACATCTAGTTGTAGGACATCATGATCAAGCTGCTGTTGCTCTTGATGG
835	AAGTGAATCAAGCCCG-1_4	1.53252	-4.16764	SeuratProject	8411	3183	7.95387	s4	high	AP1i	4	0	0	0	0	NA
836	AAGTGAATCAAGCCCG-1_5	3.31217	-2.19608	SeuratProject	9719	3651	4.83589	s5	low	AP1i	5	0	0	0	0	NA
837	AAGTGAATCACCCTGT-1_5	9.05787	-1.81535	SeuratProject	7826	2917	8.40787	s5	low	AP1i	5	3	4	6	6	NA
838	AAGTGAATCATCTATC-1_2	-1.24046	2.10151	SeuratProject	15725	4356	12.4833	s2	low	none	2	1	1	1	1	ATTCTTGTAGAAGATGATGTTCTAGGACATGGTGGTCAACGAGTTGCTCG
839	AAGTGAATCATCTGTT-1_2	-3.55378	1.051	SeuratProject	34673	5555	7.48998	s2	low	none	2	1	2	3	3	NA
840	AAGTGAATCGAAGTGG-1_5	0.85849	1.02608	SeuratProject	10776	3029	7.44246	s5	low	AP1i	5	0	1	4	4	NA
841	AAGTGAATCGAGAATA-1_2	0.67638	0.253226	SeuratProject	10597	3220	14.2965	s2	low	none	2	0	0	4	4	ATAGGTGAACGTCTTGTTGGTGAACGAGATGTTCGTGCTGAAGTACGTGT
842	AAGTGAATCTGTTCAT-1_2	1.24924	0.263312	SeuratProject	7110	2253	3.26301	s2	low	none	2	0	1	4	4	ATTGTAGGTCTTGTTCTTGGTCCTCTTCATCTACAACTTCTTGTACTTGT
843	AAGTGAATCTTCGTAT-1_5	3.54519	-1.84242	SeuratProject	14421	4191	11.0464	s5	low	AP1i	5	0	4	8	8	ATACCAGATGCACGACGTCATGGACTAGTAGTTGGAGGAGGTCTTGTTGG
844	AAGTTCGAGAGGACTC-1_6	-1.69669	6.57324	SeuratProject	8385	3008	6.85748	s6	low-high	AP1i	6	1	6	7	7	NA
845	AAGTTCGAGGTACTGG-1_2	-4.36458	-1.32351	SeuratProject	19182	4646	9.45678	s2	low	none	2	2	3	2	2	NA
846	AAGTTCGAGGTCCAGA-1_3	2.49772	-1.30142	SeuratProject	20156	4508	4.22703	s3	low-high	none	3	0	0	0	0	ATAGATGTTGCTGTACTTGGTGAAGATGTTCCACTTGAACGAGATCTAGT
847	AAGTTCGAGGTCGCCT-1_6	1.65609	-2.82103	SeuratProject	4539	1900	11.7867	s6	low-high	AP1i	6	0	0	0	0	NA
848	AAGTTCGAGTATAGGT-1_6	-1.86032	2.83536	SeuratProject	6731	2198	8.29	s6	low-high	AP1i	6	1	1	1	1	ATTGATCAACGACTTCCTCCAGGACTAGCACAAGTTCATGTTGTAGTACT
849	AAGTTCGAGTCAGCGA-1_1	-1.91036	2.5786	SeuratProject	20381	4597	9.33713	s1	high	none	1	1	1	1	1	ATTGGACCACATGAAGTAGGTCTACGTCAAGAAGTCGTGCTGAAGTGGTC
850	AAGTTCGAGTGGATTA-1_2	-4.87237	4.96621	SeuratProject	14807	4242	12.0686	s2	low	none	2	1	5	5	5	NA
851	AAGTTCGCAAATGATG-1_5	-2.9003	2.89431	SeuratProject	9244	3368	8.81653	s5	low	AP1i	5	1	5	5	5	NA
852	AAGTTCGCAGCAGGAT-1_5	8.7877	-2.50936	SeuratProject	3051	1640	9.40675	s5	low	AP1i	5	3	4	6	6	NA
853	AAGTTCGGTCAGTCGC-1_6	2.55399	0.237073	SeuratProject	7311	2549	2.32526	s6	low-high	AP1i	6	0	0	0	0	NA
854	AAGTTCGGTCCAACGC-1_4	6.41363	-2.28087	SeuratProject	7214	2970	10.0499	s4	high	AP1i	4	3	4	6	6	NA
855	AAGTTCGGTCCTCATC-1_6	-5.41559	-1.65074	SeuratProject	4585	2023	7.93893	s6	low-high	AP1i	6	2	3	2	2	ATTCGTGCTGGTCATCATGTAGCAGATGCAGTTCGAGTACGTCTTGTACC
856	AAGTTCGGTGTGTGGA-1_5	2.26978	1.09736	SeuratProject	18689	3649	3.86324	s5	low	AP1i	5	0	0	8	8	NA
857	AAGTTCGGTTAGGACG-1_3	-4.61455	4.61476	SeuratProject	28281	6337	3.02323	s3	low-high	none	3	1	5	5	5	NA
858	AAGTTCGGTTCAGCTA-1_2	-3.07505	-4.70355	SeuratProject	9242	3182	8.18005	s2	low	none	2	2	3	2	2	ATTCAAGGTGGACCTCTTGATCTAGGAGTAGGTCATGCTGTTCTTGTAGG
859	AAGTTCGGTTCGAAGG-1_2	1.05146	-4.22724	SeuratProject	9043	3069	8.31582	s2	low	none	2	0	0	0	0	ATAGGAGTTGCAGCTCCACTAGTTGTTCCAGGAGTTGGTGCTGCTGTTGC
860	AAGTTCGGTTTGTGGT-1_2	-2.93921	0.235212	SeuratProject	14858	3958	7.18132	s2	low	none	2	1	1	1	1	NA
861	AAGTTCGTCAAGGTGG-1_3	-2.57451	0.536967	SeuratProject	30528	5995	8.10731	s3	low-high	none	3	1	1	1	1	ATAGCTGTACGTGCTGCTGCTCTTGTTGCTGCTCGAGTAGCACTAGGTCT
862	AAGTTCGTCCCGAGGT-1_3	2.53507	-0.457819	SeuratProject	12086	2301	9.16763	s3	low-high	none	3	0	1	8	8	ATAGTTGTTGTAGTAGTTCATGTTCAACGTCTTCAACTACAACCAGTTGT
863	AAGTTCGTCCGTTGGG-1_1	-0.899445	3.11447	SeuratProject	19179	4901	7.30486	s1	high	none	1	1	1	8	8	NA
864	AAGTTCGTCGAAATCC-1_3	0.612798	0.679153	SeuratProject	9981	2742	4.9995	s3	low-high	none	3	0	1	4	4	ATTGCTCTAGTTGGTGTACTTCGAGATGCTGCAGCAGTAGGTGTACTAGT
865	AAGTTCGTCTAGACAC-1_5	6.5786	-2.18932	SeuratProject	7258	2704	4.1747	s5	low	AP1i	5	3	4	6	6	ATTGATCAACGACTTCCTCCAGGACTAGCACAAGTTCATGTTGTAGTACT
866	AAGTTCGTCTCCGAGG-1_5	-1.98325	2.02079	SeuratProject	15379	3833	9.24637	s5	low	AP1i	5	1	1	1	1	ATAGTTGTTGTAGTAGTTCATGTTCAACGTCTTCAACTACAACCAGTTGT
867	AATAGAGAGATGCTTC-1_1	-3.12644	3.12429	SeuratProject	14694	4257	7.0573	s1	high	none	1	1	5	5	5	NA
868	AATAGAGAGCAGGGAG-1_6	-1.41299	6.25598	SeuratProject	3761	1680	10.9014	s6	low-high	AP1i	6	1	6	7	7	NA
869	AATAGAGAGGGCCCTT-1_5	2.60933	-3.24535	SeuratProject	7456	2858	4.47961	s5	low	AP1i	5	0	0	0	0	NA
870	AATAGAGAGGGTAATT-1_6	-2.28666	2.26425	SeuratProject	8819	3069	8.22089	s6	low-high	AP1i	6	1	1	1	1	ATAGGAGTTGCAGCTCCACTAGTTGTTCCAGGAGTTGGTGCTGCTGTTGC
871	AATAGAGCACACGCCA-1_6	0.845023	1.14426	SeuratProject	12894	3282	3.61408	s6	low-high	AP1i	6	0	1	4	4	NA
872	AATAGAGCACGAAGAC-1_1	2.51725	-1.42488	SeuratProject	14040	3772	7.02991	s1	high	none	1	0	0	0	0	ATTCTTGCTCATGGTGAAGTACCAGCTGGTGATGCTGCTGGTCATGAACT
873	AATAGAGCAGCTGAGA-1_4	-0.270019	-0.544674	SeuratProject	23193	4899	7.94205	s4	high	AP1i	4	0	0	4	4	ATTGTAGTAGGAGAACATGTAGTTCGACCTCATGCACGTGAAGTTGTTGG
874	AATAGAGCAGTAGTGG-1_5	9.07806	-1.59071	SeuratProject	4080	1897	12.7206	s5	low	AP1i	5	3	4	6	6	ATTGATGATGGAGGAGCTCATCTTGATGAAGATGGACATGTTGGAGAACG
875	AATAGAGCATTGGCAT-1_6	1.44358	-1.42226	SeuratProject	8688	3145	5.30617	s6	low-high	AP1i	6	0	0	0	0	NA
876	AATAGAGGTACGACAG-1_5	0.677432	-2.5508	SeuratProject	8383	3031	6.99034	s5	low	AP1i	5	0	0	3	3	NA
877	AATAGAGGTCATTGCA-1_4	-4.24253	4.29236	SeuratProject	30704	5669	7.80354	s4	high	AP1i	4	1	5	5	5	ATACCTCGTGTAGTAGCTCAACTTCTACTAGTAGTAGGTCCTGTACTTCG
878	AATAGAGGTGCATACT-1_2	1.68132	-1.63138	SeuratProject	7855	2907	9.10248	s2	low	none	2	0	0	0	0	ATTGTTCTTCTACGTGTTGATGTTGAAGAAGCTGAAGATGTAGCAGATCA
879	AATAGAGGTGCCAAGA-1_5	-1.95228	-1.37258	SeuratProject	9769	3532	9.73488	s5	low	AP1i	5	2	2	3	3	NA
880	AATAGAGGTTAAACAG-1_3	1.58274	-1.56055	SeuratProject	15642	4302	4.53267	s3	low-high	none	3	0	0	0	0	ATAGTACCTCATGGAGGTCTTGTAGGTGGTGGTGTTGCTGCTGATCAACG
881	AATAGAGTCATGGAGG-1_3	-2.77609	2.84025	SeuratProject	5671	2624	8.37595	s3	low-high	none	3	1	5	5	5	ATAGGTCATGATCGTGATGTTGTTCATCTTCTAGCTCGTCATGGACAACA
882	AATAGAGTCATTTGTC-1_5	1.30378	-2.6254	SeuratProject	5970	2415	8.57621	s5	low	AP1i	5	0	0	0	0	ATTGCAGTAGGAGCAGTTCTTGTTCAAGTAGGTCCTGTACTTGTTCTTGA
883	AATAGAGTCGGAGTAG-1_6	-4.6425	-1.24375	SeuratProject	4401	1956	11.9973	s6	low-high	AP1i	6	2	3	2	2	NA
884	AATAGAGTCTACTGCC-1_6	-4.13407	4.08722	SeuratProject	6648	2637	6.69374	s6	low-high	AP1i	6	1	5	5	5	NA
885	AATAGAGTCTGCTCTG-1_3	1.40355	-2.35358	SeuratProject	14475	4392	6.16926	s3	low-high	none	3	0	0	0	0	NA
886	AATAGAGTCTTTGCTA-1_2	-2.01416	2.53502	SeuratProject	13227	4111	4.55886	s2	low	none	2	1	1	1	1	ATACTTCATGATCTTGTCTAGCAGTTGTTCAAGATCTTGATCCTGATCCA
887	AATCACGAGAGGCGGA-1_5	8.33856	-0.910851	SeuratProject	4014	1805	15.2466	s5	low	AP1i	5	3	4	6	6	ATTGAAGGTGGTGAACGTGGTTCAGTACTTGGACTAGGTGCTCTTGCTGA
888	AATCACGAGATAGCTA-1_5	1.9703	-1.98719	SeuratProject	7038	2939	4.16311	s5	low	AP1i	5	0	0	0	0	ATTGATGATGCAGATCCAGTTGAAGCTGGAGATGCTCTAGTTGTAGTAGC
889	AATCACGAGCATATGA-1_5	-1.45285	-3.7828	SeuratProject	5862	2267	12.436	s5	low	AP1i	5	2	2	3	3	ATTGGAGTTGTTGTTGGACTTGTACTAGATGTACAAGTTGATCATGCAGA
890	AATCACGAGCGACTGA-1_3	-5.22142	-0.669086	SeuratProject	13966	4050	8.2486	s3	low-high	none	3	2	3	2	2	ATAGTAGTACGAGGAGGACTTCTTGGTGCTGTTGGACGAGGTCGTGTTCA
891	AATCACGAGCTAAGTA-1_1	-0.98265	2.71957	SeuratProject	26367	5508	7.86589	s1	high	none	1	1	1	1	1	ATAGTACCTCATGGAGGTCTTGTAGGTGGTGGTGTTGCTGCTGATCAACG
892	AATCACGAGCTAATGA-1_2	1.59045	-2.6987	SeuratProject	5951	2357	10.3008	s2	low	none	2	0	0	0	0	NA
893	AATCACGAGGTCCCTG-1_6	2.44627	0.91539	SeuratProject	8596	2614	1.59376	s6	low-high	AP1i	6	0	0	8	8	NA
894	AATCACGAGGTGCTTT-1_5	2.1124	0.998419	SeuratProject	16101	3766	2.91907	s5	low	AP1i	5	0	1	8	8	NA
895	AATCACGAGTGTACCT-1_1	8.35874	-1.04304	SeuratProject	10986	3724	6.72674	s1	high	none	1	3	4	6	6	ATTGGACCAGCAGATGCAGATGTAGAAGCAGGACCTCAAGAACAAGTACG
896	AATCACGAGTTCCATG-1_6	-0.138181	-2.08537	SeuratProject	6208	2488	3.59214	s6	low-high	AP1i	6	0	0	3	3	ATAGTTGGTGGACTTCATCCTGCTGTTCCAGTTCTTCTTGATGCTGGTGT
897	AATCACGCAAGAGTTA-1_6	-1.13516	-2.63661	SeuratProject	4245	1955	4.80565	s6	low-high	AP1i	6	2	2	3	3	ATTGTACATGCTCTAGAACCTGATCATCTAGCTGTTCCAGTACGAGGAGA
898	AATCACGCAAGTTTGC-1_2	9.23635	-1.59177	SeuratProject	4919	2414	14.0882	s2	low	none	2	3	4	6	6	NA
899	AATCACGCACCCGTAG-1_4	2.1732	-2.91636	SeuratProject	14407	4246	6.03179	s4	high	AP1i	4	0	0	0	0	NA
900	AATCACGCAGGAGACT-1_3	-5.23499	-2.85212	SeuratProject	13587	3844	8.49341	s3	low-high	none	3	2	3	2	2	ATTCGTGCTGGTCATCATGTAGCAGATGCAGTTCGAGTACGTCTTGTACC
901	AATCACGCATATCTCT-1_6	1.58845	-1.3159	SeuratProject	8633	3132	4.94614	s6	low-high	AP1i	6	0	0	4	4	ATAGCTCCTGATCATGTACTTGATGTACCACAACTTGTACAAGATCGTCA
902	AATCACGCATCAACCA-1_2	-2.48467	5.70839	SeuratProject	11132	3547	10.2497	s2	low	none	2	1	6	7	7	ATTCTTGAAGATCAACTTGATGTAGAACATCGTCCTGTACCAGTTCAACT
903	AATCACGGTAGGCAGT-1_4	-2.56586	2.54292	SeuratProject	16531	4388	10.193	s4	high	AP1i	4	1	1	1	1	NA
904	AATCACGGTCCGAAAG-1_6	6.69698	-1.62051	SeuratProject	5086	2283	5.58396	s6	low-high	AP1i	6	3	4	6	6	NA
905	AATCACGGTCCTGTCT-1_1	0.565606	-2.51115	SeuratProject	15524	4440	4.54136	s1	high	none	1	0	0	0	0	NA
906	AATCACGGTCCTGTCT-1_6	-2.11284	5.93057	SeuratProject	12199	3662	2.1887	s6	low-high	AP1i	6	1	6	7	7	NA
907	AATCACGGTGTTTGCA-1_3	7.78188	-1.23378	SeuratProject	15363	4409	5.0511	s3	low-high	none	3	3	4	6	6	ATTCGTCTTGTACTTCTTCCAGTAGGACAAGGAGTAGGTGTAGTAGTTCC
908	AATCACGGTTAACCTG-1_3	-3.81334	6.67695	SeuratProject	27347	5978	8.41043	s3	low-high	none	3	1	6	7	7	ATTGAAGAAGCACTTCTTGTACTAGTTGGAGATCGACAACAAGTACGTCA
909	AATCACGTCCAAGGGA-1_3	-4.97957	-1.31437	SeuratProject	18493	4340	8.45725	s3	low-high	none	3	2	3	2	2	NA
910	AATCACGTCCAGCCTT-1_5	-2.00159	-2.04928	SeuratProject	10874	3522	7.77083	s5	low	AP1i	5	2	2	3	3	ATTCTTCTTGTTCGTCTAGAAGTTCGTGATGATGTTGATCCACAACTAGT
911	AATCACGTCGATGGAG-1_5	-1.84708	-1.97993	SeuratProject	8920	2804	7.52242	s5	low	AP1i	5	2	2	3	3	ATTGCTCGTGGACGACAACTAGCTGGAGCTGATCGTCTAGCTGTAGCAGG
912	AATCACGTCGGCATAT-1_6	-3.2855	6.25862	SeuratProject	7229	2749	10.7069	s6	low-high	AP1i	6	1	6	7	7	NA
913	AATCACGTCTAGCCTC-1_2	5.39805	1.09598	SeuratProject	4887	3102	0.92081	s2	low	none	2	4	7	9	9	NA
914	AATCACGTCTTTGGAG-1_6	2.31857	-4.20824	SeuratProject	4014	1747	3.56253	s6	low-high	AP1i	6	0	0	0	0	ATACTTGAAGCACTTGTTGCACTTCATGATGATGCTGGAGCTGAACTAGC
915	AATCGACAGCGTGCTC-1_1	6.92693	-2.15691	SeuratProject	6227	2493	7.98137	s1	high	none	1	3	4	6	6	ATAGTTGGTCCACGTCTTGTTCATCTTCGTGGACATGTTCTTCTTCGACG
916	AATCGACAGGGCTAAC-1_2	0.335807	0.629189	SeuratProject	12271	3748	5.65561	s2	low	none	2	0	1	4	4	ATTGCTGTAGTTGGTCTTCATGATCAAGAAGCTCATGATGTTGATCCAGT
917	AATCGACAGGTGATAT-1_4	0.975587	0.387097	SeuratProject	18557	4753	6.53662	s4	high	AP1i	4	0	1	4	4	NA
918	AATCGACAGTCATTGC-1_2	-0.85928	-0.924345	SeuratProject	29212	6014	6.94578	s2	low	none	2	0	1	8	8	NA
919	AATCGACAGTTAGTGA-1_3	4.04618	-2.69138	SeuratProject	12484	3777	6.5604	s3	low-high	none	3	3	4	6	6	NA
920	AATCGACCAACAGCTT-1_5	-2.56194	2.96126	SeuratProject	11173	3761	7.20487	s5	low	AP1i	5	1	1	5	5	ATAGTACCTCATGGAGGTCTTGTAGGTGGTGGTGTTGCTGCTGATCAACG
921	AATCGACCACCCAACG-1_2	-1.02008	-2.34104	SeuratProject	10542	3546	11.1744	s2	low	none	2	2	2	3	3	ATTCTTCTTGTTCGTCTAGAAGTTCGTGATGATGTTGATCCACAACTAGT
922	AATCGACCACGCACCA-1_5	2.40456	-1.30411	SeuratProject	12068	3850	3.26483	s5	low	AP1i	5	0	0	0	0	ATACGAGTTGATCGTGGACAAGGACCAGCTCGACAAGCTGATGTTGTTGG
923	AATCGACCACTCTGCT-1_5	2.95442	-1.27211	SeuratProject	7991	2935	10.3491	s5	low	AP1i	5	0	0	0	0	ATTCTTGGTGAACTAGCTGATGGTCTTGATCCTGCTGGAGTAGTTCGTCA
924	AATCGACCATGTACGT-1_4	-0.672096	-1.16887	SeuratProject	35913	6154	4.85061	s4	high	AP1i	4	0	0	8	8	NA
925	AATCGACGTACGTAGG-1_3	-0.15239	2.3177	SeuratProject	10941	3486	8.71036	s3	low-high	none	3	1	1	1	1	NA
926	AATCGACGTGTTAAAG-1_3	-1.77194	0.114365	SeuratProject	15879	3981	6.6251	s3	low-high	none	3	1	1	1	1	NA
927	AATCGACTCACGGGCT-1_6	2.50368	-0.867863	SeuratProject	13178	3812	2.9443	s6	low-high	AP1i	6	0	1	4	4	NA
928	AATCGACTCATTGAGC-1_3	-0.435895	-1.22227	SeuratProject	21674	4676	4.08785	s3	low-high	none	3	0	0	8	8	ATTTGCACGTCTTCCACTACTTGTTCCTCGAGATGGTGTAGCTGCACTTC
929	AATCGACTCCAGTACA-1_3	-2.81843	3.00299	SeuratProject	25336	6083	6.33091	s3	low-high	none	3	1	5	5	5	NA
930	AATCGACTCCATCGTC-1_6	-2.62168	-1.61621	SeuratProject	7289	2907	7.60049	s6	low-high	AP1i	6	2	3	2	2	NA
931	AATCGACTCCCGAGGT-1_4	-1.64614	0.712647	SeuratProject	19005	4516	11.1129	s4	high	AP1i	4	1	1	1	1	ATTCTTGTTGGTCGTGGAGTTCGTGATGGTCCTCTTCTTGCTGCTGTGTT
932	AATCGACTCCGAAGGA-1_3	1.98208	-1.73072	SeuratProject	22921	5078	5.96396	s3	low-high	none	3	0	0	0	0	NA
933	AATCGACTCCGTCAAA-1_6	-2.01266	4.08149	SeuratProject	5075	1916	5.97044	s6	low-high	AP1i	6	1	5	1	1	ATAGTTGGTGGACTTCATCCTGCTGTTCCAGTTCTTCTTGATGCTGGTGT
934	AATCGACTCGAACGCC-1_6	-3.08129	2.54811	SeuratProject	8407	3018	5.3051	s6	low-high	AP1i	6	1	5	5	5	ATTCGTGTTCTTCTACATGGTGGAGATCAACAACGAGAACTTGTAGTAGG
935	AATCGACTCGTACCTC-1_1	-4.20513	-0.293373	SeuratProject	16484	4533	9.06333	s1	high	none	1	2	3	2	2	ATAGTAGTACGAGGAGGACTTCTTGGTGCTGTTGGACGAGGTCGTGTTCA
936	AATCGACTCGTGAGAG-1_6	0.375832	2.50775	SeuratProject	4778	1956	8.93679	s6	low-high	AP1i	6	0	1	4	4	ATTGTTGTTCATCGTCGTCTTGGTGTACCTCTACCTCTTCTTGATGGAGC
937	AATCGTGAGAGTGGCT-1_2	7.57448	-2.24669	SeuratProject	4429	1798	6.1865	s2	low	none	2	3	4	6	6	ATAGCTGTTGTTGCTGATCATCAAGCTCGAGCTCGTGATGAAGCTGGTGG
938	AATCGTGAGCATGCAG-1_5	6.62884	-2.63423	SeuratProject	6716	2764	4.31805	s5	low	AP1i	5	3	4	6	6	ATTGATCAACGACTTCCTCCAGGACTAGCACAAGTTCATGTTGTAGTACT
939	AATCGTGAGCCGGAAT-1_1	-2.45408	1.75732	SeuratProject	23349	5271	6.39	s1	high	none	1	1	1	1	1	NA
940	AATCGTGAGCCTGAGA-1_6	2.60887	0.620193	SeuratProject	8975	2611	3.35376	s6	low-high	AP1i	6	0	1	8	8	NA
941	AATCGTGAGCTCCCTT-1_3	-0.658633	-2.22079	SeuratProject	13322	3629	9.15028	s3	low-high	none	3	2	2	3	3	ATTGGAGTTGTTGTTGGACTTGTACTAGATGTACAAGTTGATCATGCAGA
942	AATCGTGAGGTTACCT-1_2	-2.44485	-1.7988	SeuratProject	10831	3660	9.98984	s2	low	none	2	2	2	3	3	ATTGTTCATGCAGGACGTCTTCTTCATGCTCGTCTTCAAGTTGTTCTTGA
943	AATCGTGCAAGACTGG-1_6	-1.26234	2.18464	SeuratProject	6743	2506	6.52529	s6	low-high	AP1i	6	1	1	1	1	ATAGCACTTGGACTACAACAAGAACAAGCTGATCTTCGTCAACATCTACA
944	AATCGTGCATACAGCT-1_5	1.5041	-4.57515	SeuratProject	4630	2152	7.4514	s5	low	AP1i	5	0	4	0	0	ATACGACTTGGTCAAGGAGGACTTGATGTTGTTGGACTTGATCTTGCTCA
945	AATCGTGCATCGTGCG-1_2	2.56059	-1.80182	SeuratProject	9084	3107	6.67107	s2	low	none	2	0	0	0	0	ATTCTTGAAGATCAACTTGATGTAGAACATCGTCCTGTACCAGTTCAACT
946	AATCGTGTCACCTCGT-1_1	-4.58301	-3.13253	SeuratProject	8397	2888	8.88413	s1	high	none	1	2	3	2	2	ATTCGTGCTGGTCATCATGTAGCAGATGCAGTTCGAGTACGTCTTGTACC
947	AATCGTGTCACGGGAA-1_2	0.887498	0.392862	SeuratProject	9966	3140	13.6564	s2	low	none	2	0	1	4	4	NA
948	AATCGTGTCAGACCGC-1_2	-1.11418	-2.94762	SeuratProject	10255	3144	18.196	s2	low	none	2	2	2	3	3	ATTGGTGAAGGACATGTTGTTCCTGTACTACTTGCTCTACTTCTTGCACA
949	AATCGTGTCAGAGCGA-1_2	2.56263	0.0518193	SeuratProject	10294	3461	7.75209	s2	low	none	2	0	0	0	0	ATAGCTGTTGTTGCTGATCATCAAGCTCGAGCTCGTGATGAAGCTGGTGG
950	AATCGTGTCCTGCTAC-1_4	9.06545	-1.82397	SeuratProject	13499	4111	6.23009	s4	high	AP1i	4	3	4	6	6	NA
951	AATCGTGTCGGCTGAC-1_1	-3.38232	-2.04919	SeuratProject	21715	4950	7.5662	s1	high	none	1	2	2	3	3	NA
952	AATCGTGTCGTGGGTC-1_5	2.40253	1.68484	SeuratProject	12074	2557	0.314726	s5	low	AP1i	5	0	1	8	8	ATTGGACCAGGTCAACTTCGTCTTCTAGGTCTACGAGCTCCAGAAGCACA
953	AATGAAGAGAGCAGCT-1_5	-1.47784	3.13477	SeuratProject	14378	4073	5.16066	s5	low	AP1i	5	1	1	5	5	NA
954	AATGAAGAGAGGTCAC-1_5	8.74074	-1.76811	SeuratProject	4048	1865	19.0711	s5	low	AP1i	5	3	4	6	6	NA
955	AATGAAGAGCAACAGC-1_5	-3.06512	4.11865	SeuratProject	15949	4295	7.07254	s5	low	AP1i	5	1	5	5	5	ATTGTAGTAGGAGAACATGTAGTTCGACCTCATGCACGTGAAGTTGTTGG
956	AATGAAGAGCCGATTT-1_6	8.84373	-1.70125	SeuratProject	4940	1961	9.49393	s6	low-high	AP1i	6	3	4	6	6	ATTTGCACGTCTTCCACTACTTGTTCCTCGAGATGGTGTAGCTGCACTTC
957	AATGAAGAGGAAAGAC-1_4	1.14918	-3.28602	SeuratProject	8062	2564	9.79906	s4	high	AP1i	4	0	0	0	0	NA
958	AATGAAGAGGACGCAT-1_6	-4.18176	-3.12695	SeuratProject	4334	1891	9.29857	s6	low-high	AP1i	6	2	3	2	2	ATTCTTCTTGTTCGTCTAGAAGTTCGTGATGATGTTGATCCACAACTAGT
959	AATGAAGAGTTCGCAT-1_5	2.18928	-3.70747	SeuratProject	5168	2298	7.81734	s5	low	AP1i	5	0	0	0	0	NA
960	AATGAAGCAGTAGAAT-1_4	-1.90345	3.18424	SeuratProject	25313	6383	4.97768	s4	high	AP1i	4	1	1	5	5	NA
961	AATGAAGCATGTGCCG-1_3	1.70299	2.61973	SeuratProject	27566	5172	3.41	s3	low-high	none	3	1	1	8	8	NA
962	AATGAAGGTACTCCCT-1_2	3.05353	0.758142	SeuratProject	6058	2664	10.0363	s2	low	none	2	4	7	9	9	NA
963	AATGAAGGTAGCGTAG-1_2	-4.37684	-3.32035	SeuratProject	10002	3302	14.1972	s2	low	none	2	2	3	2	2	ATAGCTGTTGTTGCTGATCATCAAGCTCGAGCTCGTGATGAAGCTGGTGG
964	AATGAAGGTTGTGTTG-1_3	1.75834	1.70169	SeuratProject	15241	3301	2.12584	s3	low-high	none	3	0	1	8	8	NA
965	AATGAAGGTTTATGCG-1_5	-5.53002	-1.99243	SeuratProject	11595	3546	11.6774	s5	low	AP1i	5	2	3	2	2	NA
966	AATGAAGTCATGACAC-1_2	7.10869	-2.59829	SeuratProject	5187	1883	8.5213	s2	low	none	2	3	4	6	6	ATAGGAGCACATCCTGTAGATGAACGTCTTGCTCATGATCAAGCACCACT
967	AATGAAGTCGATAACC-1_3	0.964919	0.202973	SeuratProject	17777	4804	7.30719	s3	low-high	none	3	0	0	4	4	ATTCTTGCTCATGGTGAAGTACCAGCTGGTGATGCTGCTGGTCATGAACT
968	AATGAAGTCGTGGCGT-1_2	-3.82672	2.16374	SeuratProject	30025	5573	4.99917	s2	low	none	2	1	1	8	8	NA
969	AATGAAGTCTGGGATT-1_4	-3.50969	-2.30824	SeuratProject	19460	4871	9.57862	s4	high	AP1i	4	2	3	2	2	ATTCTTCTTGTTCGTCTAGAAGTTCGTGATGATGTTGATCCACAACTAGT
970	AATGACCAGAAATGGG-1_4	0.790419	-3.14404	SeuratProject	7507	2906	9.09818	s4	high	AP1i	4	0	0	0	0	NA
971	AATGACCAGAAGAGCA-1_5	-1.31927	-4.35731	SeuratProject	5916	2336	5.00338	s5	low	AP1i	5	2	3	2	2	NA
972	AATGACCAGCAGGTCA-1_5	-2.12483	-0.611576	SeuratProject	11461	3401	4.27537	s5	low	AP1i	5	2	1	1	1	ATTCAAGGTGGACCTCTTGATCTAGGAGTAGGTCATGCTGTTCTTGTAGG
973	AATGACCCAGGCTACC-1_2	0.243348	-1.7347	SeuratProject	14154	4036	4.04126	s2	low	none	2	0	0	0	0	NA
974	AATGACCGTAGAGGAA-1_2	2.64695	-1.03389	SeuratProject	19323	4592	4.14532	s2	low	none	2	0	0	0	0	NA
975	AATGACCGTAGTTACC-1_2	1.17468	-2.55822	SeuratProject	11911	3922	8.31164	s2	low	none	2	0	0	0	0	ATAGATGTACGAGGAGGAGTAGCACATGTTCTACGACTTGGTCATGAAGG
976	AATGACCGTATGAAGT-1_4	-0.778893	-3.88216	SeuratProject	9845	3459	12.9711	s4	high	AP1i	4	2	2	3	3	ATTGTAGTAGGAGAACATGTAGTTCGACCTCATGCACGTGAAGTTGTTGG
977	AATGACCGTCCTCCAT-1_4	-3.11462	2.70981	SeuratProject	26740	6010	7.29993	s4	high	AP1i	4	1	5	5	5	ATTGTAGCTCTAGTAGGTGGACGTGCTCTTCATGGTCTTCCTGGTCTTGT
978	AATGACCGTCTCGGGT-1_1	-3.89448	3.98638	SeuratProject	20595	4715	4.90896	s1	high	none	1	1	5	5	5	ATTGGAGTTGTTGTTGGACTTGTACTAGATGTACAAGTTGATCATGCAGA
979	AATGACCGTGCGTCGT-1_6	2.30615	0.0580781	SeuratProject	5660	1983	4.31095	s6	low-high	AP1i	6	0	1	8	8	NA
980	AATGACCGTGTGTTTG-1_6	-2.16315	3.99289	SeuratProject	13513	3827	5.00999	s6	low-high	AP1i	6	1	5	5	5	ATTCTACCAGGTGCTGGACAACTTGATGCTCTAGCAGGTGTAGCAGCAGA
981	AATGACCTCACTGTCC-1_3	-5.13463	0.688006	SeuratProject	34400	6903	4.06105	s3	low-high	none	3	2	3	2	2	ATTCGTGCTGGTCATCATGTAGCAGATGCAGTTCGAGTACGTCTTGTACC
982	AATGACCTCGAGTGGA-1_5	2.34601	-3.28059	SeuratProject	5628	2338	11.3184	s5	low	AP1i	5	0	0	0	0	NA
983	AATGACCTCGCCTCTA-1_2	0.208281	2.38313	SeuratProject	22517	5459	1.83861	s2	low	none	2	1	1	1	1	NA
984	AATGACCTCTCTTAAC-1_5	6.24019	-2.69556	SeuratProject	7027	2711	6.06233	s5	low	AP1i	5	3	4	6	6	NA
985	AATGCCAAGACCAACG-1_3	0.409584	3.73086	SeuratProject	11183	1834	2.46803	s3	low-high	none	3	0	1	8	8	ATTGTAGTAGGAGAACATGTAGTTCGACCTCATGCACGTGAAGTTGTTGG
986	AATGCCAAGAGCCATG-1_3	-0.642601	-2.16943	SeuratProject	17081	4229	6.28769	s3	low-high	none	3	2	2	3	3	ATAGCTGCTGGACTAGCACAACATGCTGGTCCAGCAGGTCTTCCTGTACG
987	AATGCCAAGCATGGGT-1_3	2.02658	-1.65232	SeuratProject	7441	2540	10.5228	s3	low-high	none	3	0	0	0	0	ATTCCAGGTCATGTTGGTCATGATGGTCTAGTACATGTTCTTCTAGTTGA
988	AATGCCAAGGATATAC-1_4	0.148302	2.38435	SeuratProject	32607	5943	4.99893	s4	high	AP1i	4	1	1	1	1	NA
989	AATGCCACAATTTCTC-1_2	1.25382	-0.491056	SeuratProject	14390	4170	4.90618	s2	low	none	2	0	0	4	4	NA
990	AATGCCACATAATCGC-1_6	3.99298	-0.676397	SeuratProject	4750	2179	6.50526	s6	low-high	AP1i	6	0	4	0	0	ATAGGAGCAGATGTAGTACTTCAAGAACCTGCTGTTGGACTTCAAGATCC
991	AATGCCAGTAACATGA-1_6	-5.00508	4.24667	SeuratProject	8385	3085	8.50328	s6	low-high	AP1i	6	1	5	5	5	NA
992	AATGCCAGTAAGATCA-1_2	-3.49084	5.97032	SeuratProject	27821	5950	6.1033	s2	low	none	2	1	6	7	7	ATTGTACAAGAAGATGGACTACGAGCAGCAGCAGTTCTAGTAGCAGTATA
993	AATGCCAGTATCGTGT-1_5	-1.94443	2.44098	SeuratProject	16682	4503	10.7241	s5	low	AP1i	5	1	1	1	1	ATAGTAGTAGTTGATGCAGCTGTAGTTGCTCGTGATCAAGGACTTCTTCA
994	AATGCCAGTATGGTTC-1_5	-1.5106	6.139	SeuratProject	19319	5197	6.20115	s5	low	AP1i	5	1	6	7	7	NA
995	AATGCCAGTCTCCTGT-1_2	-1.14927	-2.09062	SeuratProject	9469	3156	10.4763	s2	low	none	2	2	2	3	3	ATAGTTGGTGGACTTCATCCTGCTGTTCCAGTTCTTCTTGATGCTGGTGT
996	AATGCCAGTTCGAGCC-1_4	-0.582853	3.84806	SeuratProject	23067	5586	10.7253	s4	high	AP1i	4	1	1	1	1	NA
997	AATGCCATCAAATAGG-1_6	-3.03705	4.41289	SeuratProject	6638	2748	3.01296	s6	low-high	AP1i	6	1	5	5	5	NA
998	AATGCCATCATGGGAG-1_6	-0.137395	0.292778	SeuratProject	5176	2114	2.33771	s6	low-high	AP1i	6	0	1	4	4	NA
999	AATGCCATCATTTGTC-1_5	8.65623	-2.14321	SeuratProject	4347	2563	1.31125	s5	low	AP1i	5	3	4	6	6	ATACAAGATGGTCTACGTCGTCTAGCTCTACTTGCTGTTGTAGATCCTCG
1000	AATGCCATCCAAGCAT-1_6	-2.46903	3.47515	SeuratProject	12971	3822	4.52548	s6	low-high	AP1i	6	1	5	5	5	NA
1001	AATGCCATCCAGTGTA-1_6	3.90965	-1.40609	SeuratProject	7510	2795	6.9241	s6	low-high	AP1i	6	0	0	0	0	ATTGATCAACGACTTCCTCCAGGACTAGCACAAGTTCATGTTGTAGTACT
1002	AATGCCATCGGATTAC-1_1	-1.2977	-2.90571	SeuratProject	11412	3615	5.50298	s1	high	none	1	2	2	3	3	NA
1003	AATGGAAAGCTGAGTG-1_5	1.14251	1.12238	SeuratProject	7804	2665	7.32957	s5	low	AP1i	5	0	1	4	4	NA
1004	AATGGAAAGGCCTGAA-1_2	1.0319	-2.1874	SeuratProject	7502	2873	11.5836	s2	low	none	2	0	0	0	0	ATTGAAGCAGCACTTGTAGATCTTGTAGTACTAGCTCATGCTGTTGGTCT
1005	AATGGAAAGGTCCCTG-1_1	-2.08046	6.09751	SeuratProject	26766	5536	3.69872	s1	high	none	1	1	6	7	7	NA
1006	AATGGAAAGGTGCCTC-1_4	2.25512	-2.33304	SeuratProject	12663	3866	4.58027	s4	high	AP1i	4	0	0	0	0	NA
1007	AATGGAACAACACAAA-1_2	0.965167	0.0898027	SeuratProject	8222	3001	8.01508	s2	low	none	2	0	0	4	4	ATTCTTCAAGGTGGACGACTAGGTCTACTTGATGATGTTCGAGAACTACG
1008	AATGGAACAACCGATT-1_5	-0.106053	-3.88558	SeuratProject	13020	3993	7.84946	s5	low	AP1i	5	2	2	3	3	ATTGATGTACTTCATGATGTTCGTGTAGGAGCTCGTCATGTTCAAGTTGG
1009	AATGGAACAACGTATC-1_6	-3.57952	5.84549	SeuratProject	11025	3729	7.24717	s6	low-high	AP1i	6	1	6	7	7	NA
1010	AATGGAACAAGATTGA-1_2	4.59219	-2.95857	SeuratProject	9218	3127	9.77435	s2	low	none	2	3	4	6	6	NA
1011	AATGGAACAATTGGTC-1_5	-2.75512	3.01999	SeuratProject	9244	3668	6.86932	s5	low	AP1i	5	1	5	5	5	ATAGGAGTTGCAGCTCCACTAGTTGTTCCAGGAGTTGGTGCTGCTGTTGC
1012	AATGGAACAGAGACTG-1_2	-1.61911	-1.67821	SeuratProject	15472	3952	9.46225	s2	low	none	2	2	2	3	3	NA
1013	AATGGAACATTACGGT-1_6	-2.58072	1.06858	SeuratProject	6664	2576	10.069	s6	low-high	AP1i	6	1	1	1	1	ATAGTTCTTGTTGCTGTACAAGTTCCACCTCAAGTACCTGCTCTTGATCA
1014	AATGGAAGTCATATGC-1_3	-2.55752	3.75491	SeuratProject	22988	5068	8.56534	s3	low-high	none	3	1	5	5	5	NA
1015	AATGGAAGTGCCCACA-1_4	-0.617349	2.51691	SeuratProject	27934	5615	7.59648	s4	high	AP1i	4	1	1	1	1	ATTCTTGTTGGTCGTGGAGTTCGTGATGGTCCTCTTCTTGCTGCTGTGTT
1016	AATGGAATCCACTGAA-1_6	-5.01773	5.0132	SeuratProject	7403	2893	7.17277	s6	low-high	AP1i	6	1	5	5	5	ATTCTTGTTCGACGTGCACTTGGTCCTGATCGAGCTGAAGAACAAGTTCG
1017	AATGGAATCGCGATCG-1_6	0.352669	-3.3299	SeuratProject	4860	1967	5.20576	s6	low-high	AP1i	6	0	0	0	0	ATACGAGGAGAAGGAGTTCTTCTTGATCTACCACTAGGTGCTGTACATGT
1018	AATGGAATCTATCCAT-1_4	-3.53725	-2.60661	SeuratProject	23366	5522	2.29821	s4	high	AP1i	4	2	3	2	2	ATTCTTCTTGTTCGTCTAGAAGTTCGTGATGATGTTGATCCACAACTAGT
1019	AATGGCTAGATGCGAC-1_6	0.702667	-0.733555	SeuratProject	5369	2126	7.91581	s6	low-high	AP1i	6	0	0	4	4	ATTGGAGCTGTTCAACTAGCTCTAGGTCATGATGTTCTTCATGTACCTGG
1020	AATGGCTAGTCGCCAC-1_5	2.92621	-1.77434	SeuratProject	7899	2832	3.40549	s5	low	AP1i	5	0	0	8	8	ATTCTACTAGTTGATCTTGCTGCTGTAGCAGAAGTACATCTTCTAGCTCT
1021	AATGGCTCAAGGTCTT-1_5	-0.659474	-1.65565	SeuratProject	9989	3516	5.39594	s5	low	AP1i	5	2	2	3	3	NA
1022	AATGGCTCACAACGAG-1_6	-4.77172	-2.75006	SeuratProject	9512	3041	4.04752	s6	low-high	AP1i	6	2	2	8	8	NA
1023	AATGGCTCAGAGATTA-1_2	-3.14703	-2.85418	SeuratProject	10186	3011	8.38406	s2	low	none	2	2	2	3	3	NA
1024	AATGGCTCAGCCATTA-1_2	0.65869	1.43291	SeuratProject	7525	2890	12.0797	s2	low	none	2	0	1	4	4	ATACATCATGTTCATGTTCTTGAAGCAGTACGAGGTCTTCATCATGCTGG
1025	AATGGCTCAGGAGGAG-1_3	-5.11348	-3.29646	SeuratProject	8583	2596	9.20424	s3	low-high	none	3	2	3	2	2	ATAGTAGTACGAGGAGGACTTCTTGGTGCTGTTGGACGAGGTCGTGTTCA
1026	AATGGCTCATCGTTCC-1_2	0.117667	-0.689023	SeuratProject	15024	4362	6.44968	s2	low	none	2	0	0	4	4	NA
1027	AATGGCTCATTCGGGC-1_1	-0.726647	-0.0382793	SeuratProject	32293	5732	4.51491	s1	high	none	1	0	1	4	4	NA
1028	AATGGCTGTAGGTAGC-1_5	2.69928	-4.11954	SeuratProject	5362	2177	19.2279	s5	low	AP1i	5	0	0	0	0	ATACTACATGGTGTTCTACATGTTCTTCTACTACGTGTAGTAGAAGTAGC
1029	AATGGCTGTCTGTGCG-1_6	1.36046	-0.722836	SeuratProject	8239	2682	6.60274	s6	low-high	AP1i	6	0	0	4	4	ATAGTAGTACGAGGAGGACTTCTTGGTGCTGTTGGACGAGGTCGTGTTCA
1030	AATGGCTGTTCGTAAC-1_2	3.25615	0.775069	SeuratProject	4819	2232	11.6622	s2	low	none	2	4	7	9	9	NA
1031	AATGGCTTCAGATTGC-1_2	0.710578	-1.45785	SeuratProject	21938	5044	2.93555	s2	low	none	2	0	0	0	0	NA
1032	AATGGCTTCCATTCGC-1_3	-3.47432	-2.00998	SeuratProject	24913	5058	9.46895	s3	low-high	none	3	2	3	2	2	ATTCAAGGTGGACCTCTTGATCTAGGAGTAGGTCATGCTGTTCTTGTAGG
1033	AATGGCTTCCTTCGAC-1_2	0.19804	-3.26662	SeuratProject	6382	2603	9.1194	s2	low	none	2	2	2	3	3	ATTGGAGTTGTTGTTGGACTTGTACTAGATGTACAAGTTGATCATGCAGA
1034	AATGGCTTCTGGAGAG-1_6	-3.44817	6.0128	SeuratProject	4855	1974	10.5046	s6	low-high	AP1i	6	1	6	7	7	ATTCAAGATCTACATCGTCCAGAAGTACTTCTTGAAGCAGTACTTGAACG
1035	AATTCCTAGACCTCCG-1_6	8.85929	-1.33899	SeuratProject	3929	2172	3.28328	s6	low-high	AP1i	6	3	4	6	6	ATTCTTGTAGAAGATGATGTTCTAGGACATGGTGGTCAACGAGTTGCTCG
1036	AATTCCTAGATACGAT-1_3	-5.57908	-2.70471	SeuratProject	14533	3709	5.60105	s3	low-high	none	3	2	3	2	2	ATTCAAGGTGGACCTCTTGATCTAGGAGTAGGTCATGCTGTTCTTGTAGG
1037	AATTCCTAGCATCTTG-1_4	-0.271982	1.60397	SeuratProject	18126	5027	7.12788	s4	high	AP1i	4	0	1	1	1	NA
1038	AATTCCTCAAGATGTA-1_6	-4.17174	3.29222	SeuratProject	8500	2864	7.72941	s6	low-high	AP1i	6	1	5	5	5	NA
1039	AATTCCTCACTTCAAG-1_4	7.70392	-1.30576	SeuratProject	15631	4292	13.9211	s4	high	AP1i	4	3	4	6	6	NA
1040	AATTCCTCAGTCAACT-1_5	6.87261	-2.79673	SeuratProject	5200	2310	6.65385	s5	low	AP1i	5	3	4	6	6	ATTGGTGATGAACTTGGTGGTCATCATCTACAAGGACATGCTGTCCACAA
1041	AATTCCTCAGTCAGTT-1_6	-0.0738591	-0.0831582	SeuratProject	13106	3848	2.1288	s6	low-high	AP1i	6	0	1	4	4	NA
1042	AATTCCTCATTACTCT-1_2	-5.01523	-3.72545	SeuratProject	14287	2870	8.58823	s2	low	none	2	2	3	2	2	ATTCAAGGTGGACCTCTTGATCTAGGAGTAGGTCATGCTGTTCTTGTAGG
1043	AATTCCTGTACCGGAA-1_6	0.975454	-2.05497	SeuratProject	5296	2149	9.64879	s6	low-high	AP1i	6	0	0	0	0	ATACCTCGTGTAGTAGCTCAACTTCTACTAGTAGTAGGTCCTGTACTTCG
1044	AATTCCTGTACTGGGA-1_2	1.65325	-2.60071	SeuratProject	7924	3029	10.2726	s2	low	none	2	0	0	0	0	NA
1045	AATTCCTGTAGACACG-1_3	-2.83937	0.752729	SeuratProject	18092	4836	7.89299	s3	low-high	none	3	1	1	1	1	ATAGTTCAAGGAGGTCGAGATGCACATCGAGTTGTTCTACTTGTAGCTCG
1046	AATTCCTGTCGAGCAA-1_1	-1.17404	4.8217	SeuratProject	6130	2391	5.69331	s1	high	none	1	1	6	7	7	NA
1047	AATTCCTGTCTCGGGT-1_5	3.02266	-2.49174	SeuratProject	8306	3258	5.18902	s5	low	AP1i	5	0	0	0	0	ATTGAACATCAACTTGATGTTCATCGAGTACAACGAGAAGATGGAGCAGT
1048	AATTCCTTCAATCTCT-1_6	-3.95131	4.38431	SeuratProject	6143	2509	4.78594	s6	low-high	AP1i	6	1	5	5	5	NA
1049	AATTCCTTCACTCTTA-1_5	3.21016	-2.54017	SeuratProject	7914	3099	5.92621	s5	low	AP1i	5	0	0	0	0	NA
1050	AATTCCTTCATTATCC-1_5	-0.0731743	0.423853	SeuratProject	10689	3987	9.3367	s5	low	AP1i	5	1	1	1	1	NA
1051	AATTCCTTCCACGGAC-1_3	-1.89627	3.39821	SeuratProject	28012	6009	5.06212	s3	low-high	none	3	1	5	5	5	ATAGCACTTGGACTACAACAAGAACAAGCTGATCTTCGTCAACATCTACA
1052	AATTCCTTCCTCATAT-1_2	-0.0528782	1.41067	SeuratProject	8439	3243	6.77805	s2	low	none	2	0	1	4	4	ATTGAACGTGATCTTCCAGGACTTGTTGCTGATCAACAAGAACTAGGTGC
1053	AATTCCTTCGCGATCG-1_2	1.06212	0.631048	SeuratProject	7244	2529	9.77361	s2	low	none	2	0	1	4	4	NA
1054	AATTCCTTCGGAAACG-1_2	2.35702	-2.30766	SeuratProject	5711	2406	5.18298	s2	low	none	2	0	0	0	0	ATTCCTGTTGTTCTTGTTCTTGATGTTGTAGTAGGTCTTCAAGAACATCG
1055	AATTCCTTCGGACCAC-1_3	0.12555	4.15306	SeuratProject	4943	1736	5.98827	s3	low-high	none	3	1	6	7	7	NA
1056	AATTCCTTCGTCCATC-1_5	1.02368	-3.74946	SeuratProject	4440	2244	4.81982	s5	low	AP1i	5	2	2	3	3	ATTGTTCGACATCAAGTACATCTTGGTCATGAACTACAACCTCATCCAGG
1057	AATTCCTTCTACTCAT-1_1	-0.85971	-2.01033	SeuratProject	12590	4167	5.86974	s1	high	none	1	2	2	3	3	NA
1058	AATTCCTTCTCCCTAG-1_3	-0.321907	-2.05095	SeuratProject	19487	5021	3.97188	s3	low-high	none	3	0	0	0	0	NA
1059	AATTCCTTCTTTCTAG-1_4	2.1107	-1.51415	SeuratProject	9398	3415	2.2026	s4	high	AP1i	4	0	0	0	0	NA
1060	AATTTCCAGAATAACC-1_6	-4.79708	-1.09482	SeuratProject	5131	2042	7.85422	s6	low-high	AP1i	6	2	3	2	2	ATTCAAGGTGGACCTCTTGATCTAGGAGTAGGTCATGCTGTTCTTGTAGG
1061	AATTTCCAGCCTAGGA-1_6	1.01024	-0.761752	SeuratProject	3630	1759	7.90634	s6	low-high	AP1i	6	0	0	0	0	ATTGTTGATGCAGGTCGTGGTCCTGATCTTGGAGTTCTTGTAGTTCTACG
1062	AATTTCCAGGGCAGTT-1_2	-2.24727	6.47523	SeuratProject	7819	2839	10.9349	s2	low	none	2	1	6	7	7	NA
1063	AATTTCCAGGTTGTTC-1_1	-0.95976	6.24785	SeuratProject	22856	5512	6.84284	s1	high	none	1	1	1	1	1	NA
1064	AATTTCCAGGTTGTTC-1_4	2.14421	-3.23748	SeuratProject	13842	4414	6.67534	s4	high	AP1i	4	0	0	0	0	NA
1065	AATTTCCAGTCATCCA-1_2	2.12016	-1.83865	SeuratProject	8760	3015	5.38813	s2	low	none	2	0	0	0	0	ATTGCAGCTCATCAACTTCGAGAACGAGATCCACGACCTCATCATAAACC
1066	AATTTCCAGTCGAAGC-1_1	1.92333	-2.54483	SeuratProject	21336	4955	6.37889	s1	high	none	1	0	0	0	0	NA
1067	AATTTCCCAACCCTAA-1_1	1.37609	3.26688	SeuratProject	32102	5194	0.286587	s1	high	none	1	1	1	8	8	NA
1068	AATTTCCCAAGAAATC-1_2	3.30069	-1.49049	SeuratProject	18459	4667	7.30267	s2	low	none	2	0	1	4	4	ATTGGTCCAGCAGGTCGTCATGCAGAACCAGGACGAGATCCTCATGCACA
1069	AATTTCCCACATGACT-1_5	-2.68728	-2.44784	SeuratProject	16418	4313	2.7348	s5	low	AP1i	5	2	2	3	3	NA
1070	AATTTCCGTACAACGG-1_2	-1.61853	-0.799524	SeuratProject	16935	4460	6.87334	s2	low	none	2	2	2	3	3	ATAGCTGCTGGACTAGCACAACATGCTGGTCCAGCAGGTCTTCCTGTACG
1071	AATTTCCGTACAGAAT-1_6	-0.395118	-2.25404	SeuratProject	4290	1896	7.55245	s6	low-high	AP1i	6	2	2	3	3	NA
1072	AATTTCCGTAGATTGA-1_5	1.86707	-3.42754	SeuratProject	4105	1870	11.9123	s5	low	AP1i	5	0	0	0	0	ATACATCTAGTTGTAGGACATCATGATCAAGCTGCTGTTGCTCTTGATGG
1073	AATTTCCGTAGTCCTA-1_6	-0.608351	1.17819	SeuratProject	5820	2489	8.53952	s6	low-high	AP1i	6	1	1	1	1	ATTCAACAACATCTAGCTGATCCAGATGCTGTACTACGTGCACGTGTTCA
1074	AATTTCCGTAGTGATA-1_6	-2.22863	-3.33887	SeuratProject	5480	2087	3.46715	s6	low-high	AP1i	6	2	2	3	3	NA
1075	AATTTCCGTCACTCAA-1_6	-4.37008	4.55855	SeuratProject	11260	3762	6.8206	s6	low-high	AP1i	6	1	5	5	5	ATTGTAGTAGGAGAACATGTAGTTCGACCTCATGCACGTGAAGTTGTTGG
1076	AATTTCCGTCCCAAAT-1_2	0.450442	0.214414	SeuratProject	22436	5317	7.14922	s2	low	none	2	0	0	4	4	NA
1077	AATTTCCGTCCGCAGT-1_1	-4.2275	-0.933406	SeuratProject	21462	5286	7.50163	s1	high	none	1	2	3	2	2	ATAGTAGTACGAGGAGGACTTCTTGGTGCTGTTGGACGAGGTCGTGTTCA
1078	AATTTCCGTCGCAACC-1_5	-2.04405	2.6283	SeuratProject	15837	4603	4.91886	s5	low	AP1i	5	1	1	1	1	NA
1079	AATTTCCGTGTGAATA-1_1	0.812862	2.73834	SeuratProject	21646	3830	0.180172	s1	high	none	1	1	1	1	1	NA
1080	AATTTCCGTTGGCCGT-1_2	7.61923	-1.73935	SeuratProject	12068	3909	10.1177	s2	low	none	2	3	4	6	6	ATTGGTGAACCAGAAGTTGTACTTGATGATCGTGATCTAGTTGATGGAGA
1081	AATTTCCTCCCGTGAG-1_6	3.95583	-0.498284	SeuratProject	5906	2599	8.51676	s6	low-high	AP1i	6	0	4	8	8	NA
1082	AATTTCCTCGCATTGA-1_3	3.27633	-1.65006	SeuratProject	10166	3201	6.96439	s3	low-high	none	3	0	0	0	0	ATAGCTGTTCGTCCAGTAGGTGCTGAACGAGGTCTTGGTGTACCAGTTCT
1083	AATTTCCTCTCGTTTA-1_1	2.46886	-2.95642	SeuratProject	9548	3267	7.35233	s1	high	none	1	0	0	0	0	ATTGGTGTACTTGGTCCAGATCATGAAGTTGTACATCGTGATCTTCTTGT
1084	ACAAAGAAGAGAATCT-1_2	0.949046	-3.10488	SeuratProject	9619	3122	8.93024	s2	low	none	2	0	0	0	0	ATTGCTGCAGTTGCACATCAAGATGTTCCACTACAAGTTGCTCTAGGTGC
1085	ACAAAGAAGGGCTGAT-1_1	-3.54999	-3.72576	SeuratProject	11489	3434	10.2272	s1	high	none	1	2	3	2	2	ATAGTAGTACGAGGAGGACTTCTTGGTGCTGTTGGACGAGGTCGTGTTCA
1086	ACAAAGAAGGTCCCTG-1_5	-3.23172	4.97245	SeuratProject	13624	4226	7.22989	s5	low	AP1i	5	1	5	5	5	ATTCTTGCTCATGGTGAAGTACCAGCTGGTGATGCTGCTGGTCATGAACT
1087	ACAAAGACAAGCGCTC-1_2	-1.42323	-0.283329	SeuratProject	8584	2700	12.1622	s2	low	none	2	1	1	1	1	ATTGGTGATGAACTTGGTGGTCATCATCTACAAGGACATGCTGTCCACAA
1088	ACAAAGACAATACGCT-1_6	-5.13768	5.32362	SeuratProject	5657	2364	11.3311	s6	low-high	AP1i	6	1	5	5	5	ATTCGTGCTGGTCATCATGTAGCAGATGCAGTTCGAGTACGTCTTGTACC
1089	ACAAAGACAGAGAGGG-1_2	9.08062	-2.29661	SeuratProject	3314	1665	15.1177	s2	low	none	2	3	4	6	6	ATTCATGCTGCTGTTCCACTTCATGCACTAGCTCATGGAGCTCGTCGTGT
1090	ACAAAGACAGGGCTTC-1_5	0.946876	0.881547	SeuratProject	6924	2697	7.94339	s5	low	AP1i	5	0	7	9	9	NA
1091	ACAAAGAGTATGTCAC-1_5	3.65718	-1.00612	SeuratProject	11120	3264	4.66727	s5	low	AP1i	5	0	0	4	4	ATTGATCAACGACTTCCTCCAGGACTAGCACAAGTTCATGTTGTAGTACT
1092	ACAAAGAGTGCAATGG-1_6	-2.98373	4.50928	SeuratProject	9846	2805	5.48446	s6	low-high	AP1i	6	1	5	5	5	ATACGAGGAGAAGGAGTTCTTCTTGATCTACCACTAGGTGCTGTACATGT
1093	ACAAAGATCAAGTCTG-1_2	4.03214	-1.19495	SeuratProject	10970	3114	4.99544	s2	low	none	2	0	0	0	0	ATTGATCAACGACTTCCTCCAGGACTAGCACAAGTTCATGTTGTAGTACT
1094	ACAAAGATCCACGGGT-1_6	-4.83168	4.8633	SeuratProject	4922	2185	10.7273	s6	low-high	AP1i	6	1	5	5	5	ATTCTTGTTCGACGTGCACTTGGTCCTGATCGAGCTGAAGAACAAGTTCG
1095	ACAAAGATCCCGAGTG-1_1	6.79654	-1.14024	SeuratProject	21484	4537	2.38317	s1	high	none	1	3	4	6	6	ATTCCACAACGACAAGCTCAAGGTCCTGAACAACGACTAGTAGAACGTGT
1096	ACAAAGATCCGCACTT-1_6	-5.01884	4.74292	SeuratProject	8050	3163	5.21739	s6	low-high	AP1i	6	1	5	7	7	NA
1097	ACAAAGATCGCTGTCT-1_1	-3.22205	0.478754	SeuratProject	27354	5509	8.17065	s1	high	none	1	2	2	3	3	NA
1098	ACAAAGATCGTGCTCT-1_6	2.4469	-0.697563	SeuratProject	5943	2381	2.25475	s6	low-high	AP1i	6	0	0	4	4	ATAGGTCCTGGTGCTCGACGAGTACTTGCACCAGATCGTGATGTTGTAGT
1099	ACAACCAAGAAATTCG-1_5	2.31874	-3.07421	SeuratProject	7045	2858	8.26118	s5	low	AP1i	5	0	0	0	0	ATACAACATCTTGTTGTACTTGAAGGTCTTGTTCTTGAAGTTCGAGGACA
1100	ACAACCAAGGCTTAGG-1_6	-4.02155	-1.85538	SeuratProject	4797	2225	10.59	s6	low-high	AP1i	6	2	3	2	2	NA
1101	ACAACCAAGGTAGATT-1_5	-2.9776	-2.66569	SeuratProject	10387	3157	10.3398	s5	low	AP1i	5	2	2	3	3	ATTCTTCTTGTTCGTCTAGAAGTTCGTGATGATGTTGATCCACAACTAGT
1102	ACAACCAAGTTTCGAC-1_6	2.31989	-2.39746	SeuratProject	8343	2869	4.61465	s6	low-high	AP1i	6	0	0	0	0	NA
1103	ACAACCACAATTCGTG-1_5	6.80342	-2.66188	SeuratProject	3995	1741	12.9662	s5	low	AP1i	5	3	4	6	6	ATTCTACTAGTTGATCTTGCTGCTGTAGCAGAAGTACATCTTCTAGCTCT
1104	ACAACCACACCTGCTT-1_3	-5.35046	-2.50544	SeuratProject	13853	4004	8.27258	s3	low-high	none	3	2	3	2	2	ATTCGTGCTGGTCATCATGTAGCAGATGCAGTTCGAGTACGTCTTGTACC
1105	ACAACCAGTAACATAG-1_6	-1.45499	6.38663	SeuratProject	4552	1888	12.6538	s6	low-high	AP1i	6	1	6	7	7	NA
1106	ACAACCAGTCCACTTC-1_4	-0.870979	-3.17144	SeuratProject	20423	5425	5.46932	s4	high	AP1i	4	2	2	3	3	NA
1107	ACAACCAGTGCGCTCA-1_1	-2.83493	2.08662	SeuratProject	28317	6421	6.28245	s1	high	none	1	1	5	5	5	NA
1108	ACAACCAGTTACAGCT-1_6	1.14547	0.349906	SeuratProject	14880	3963	3.64919	s6	low-high	AP1i	6	0	0	4	4	NA
1109	ACAACCAGTTCCAAAC-1_1	-3.30738	-4.09026	SeuratProject	8658	3079	7.43821	s1	high	none	1	2	3	2	2	ATAGTAGTACGAGGAGGACTTCTTGGTGCTGTTGGACGAGGTCGTGTTCA
1110	ACAACCATCACCTGGG-1_5	9.05523	-1.40648	SeuratProject	6204	2884	12.4919	s5	low	AP1i	5	3	4	6	6	ATAGTTCGTGTTCATGGTCGTCCTCTTGCACAACTTGCTCGTCTTCATCC
1111	ACAACCATCACCTTGC-1_1	-4.62345	4.38942	SeuratProject	13616	4714	4.62691	s1	high	none	1	1	5	5	5	ATAGTAGTACGAGGAGGACTTCTTGGTGCTGTTGGACGAGGTCGTGTTCA
1112	ACAACCATCCATAAGC-1_5	-0.133829	-3.85816	SeuratProject	8165	2883	9.74893	s5	low	AP1i	5	2	2	3	3	NA
1113	ACAACCATCGAAGTGG-1_6	-1.56363	-2.24692	SeuratProject	6630	2519	11.2519	s6	low-high	AP1i	6	2	2	3	3	ATAGTAGTAGTTGATGCAGCTGTAGTTGCTCGTGATCAAGGACTTCTTCA
1114	ACAACCATCGACTCCT-1_4	6.57932	-1.26086	SeuratProject	13761	4249	5.22491	s4	high	AP1i	4	3	4	6	6	ATTGCACTAGGTCAACCACTAGCACTTGAAGGAGTACGTGATCGTGTTCA
1115	ACAACCATCGGCTCTT-1_1	-4.73003	5.45524	SeuratProject	25709	5768	7.26983	s1	high	none	1	1	5	7	7	ATTCTTCTTGTTCGTCTAGAAGTTCGTGATGATGTTGATCCACAACTAGT
1116	ACAACCATCGTGCAGC-1_6	1.85019	-2.32658	SeuratProject	6918	2589	5.56519	s6	low-high	AP1i	6	0	0	0	0	ATTCGTGGACCTCCAGTTCCTGATGATGATGGACGTCTTCAACAACATCT
1117	ACAAGCTAGAGTTGTA-1_6	-4.72353	0.88736	SeuratProject	5832	2394	13.203	s6	low-high	AP1i	6	2	3	2	2	ATTCAAGATCTACATCGTCCAGAAGTACTTCTTGAAGCAGTACTTGAACG
1118	ACAAGCTAGCTAGCCC-1_6	-0.771663	-2.5006	SeuratProject	7902	3046	5.21387	s6	low-high	AP1i	6	2	2	3	3	ATTGGAGCTGTTCAACTAGCTCTAGGTCATGATGTTCTTCATGTACCTGG
1119	ACAAGCTAGGGTACAC-1_6	-1.41486	-3.01307	SeuratProject	5406	2013	2.95967	s6	low-high	AP1i	6	2	2	3	3	ATACCTCGTGTAGTAGCTCAACTTCTACTAGTAGTAGGTCCTGTACTTCG
1120	ACAAGCTAGTATAACG-1_2	-3.87701	-4.05043	SeuratProject	9717	3079	14.7474	s2	low	none	2	2	3	2	2	ATTGTTCATGCAGGACGTCTTCTTCATGCTCGTCTTCAAGTTGTTCTTGA
1121	ACAAGCTAGTATTCCG-1_1	-3.76104	-1.63418	SeuratProject	19288	4925	19.4162	s1	high	none	1	4	7	9	9	ATTGGTGATGAACTTGGTGGTCATCATCTACAAGGACATGCTGTCCACAA
1122	ACAAGCTCAACACTAC-1_2	8.17734	-1.96627	SeuratProject	4794	2081	10.4714	s2	low	none	2	3	4	6	6	ATTGATCAACGACTTCCTCCAGGACTAGCACAAGTTCATGTTGTAGTACT
1123	ACAAGCTCAGACCCGT-1_2	4.15873	-1.24139	SeuratProject	20722	5033	6.40865	s2	low	none	2	0	0	0	0	ATTGATCAACGACTTCCTCCAGGACTAGCACAAGTTCATGTTGTAGTACT
1124	ACAAGCTCATACCGTA-1_6	-1.16999	5.41436	SeuratProject	8868	3332	4.23996	s6	low-high	AP1i	6	1	6	7	7	NA
1125	ACAAGCTGTAGGTACG-1_5	6.79897	-2.63028	SeuratProject	3015	1661	15.1575	s5	low	AP1i	5	3	4	6	6	ATTCTACTAGTTGATCTTGCTGCTGTAGCAGAAGTACATCTTCTAGCTCT
1126	ACAAGCTGTATAGGAT-1_4	8.48969	-1.09109	SeuratProject	9104	3558	9.19376	s4	high	AP1i	4	3	4	6	6	NA
1127	ACAAGCTGTCGAGATG-1_1	-0.297838	3.92877	SeuratProject	16144	4423	11.0196	s1	high	none	1	1	1	1	1	ATAGATCTTGCAGTACTAGCAGGAGTTGTAGGTGTAGATGGAGGTCTTGT
1128	ACAAGCTGTCTACAAC-1_2	-4.21098	-0.410746	SeuratProject	12116	3861	9.49983	s2	low	none	2	2	1	1	1	NA
1129	ACAAGCTGTCTGTGTA-1_6	1.81539	1.20818	SeuratProject	10905	3270	5.89638	s6	low-high	AP1i	6	0	0	0	0	NA
1130	ACAAGCTGTGCACATT-1_6	-3.64375	6.43206	SeuratProject	14949	4166	6.8834	s6	low-high	AP1i	6	1	6	7	7	NA
1131	ACAAGCTGTGTCCCTT-1_1	-0.889788	-2.50892	SeuratProject	19109	4379	3.98242	s1	high	none	1	0	0	3	3	ATAGCTGTTCGTCCAGTAGGTGCTGAACGAGGTCTTGGTGTACCAGTTCT
1132	ACAAGCTGTTGCAACT-1_1	0.771022	0.479399	SeuratProject	14017	3785	4.45174	s1	high	none	1	0	0	4	4	NA
1133	ACAAGCTGTTTCGATG-1_5	4.10764	0.760738	SeuratProject	3597	1896	11.6764	s5	low	AP1i	5	4	7	9	9	NA
1134	ACAAGCTTCATTACTC-1_2	-2.76311	6.29638	SeuratProject	14318	4043	6.52326	s2	low	none	2	1	6	7	7	NA
1135	ACAAGCTTCCCATACC-1_4	0.496159	-0.52852	SeuratProject	17851	4364	8.76141	s4	high	AP1i	4	0	0	4	4	NA
1136	ACAAGCTTCCCGTTGT-1_1	-0.489463	3.14211	SeuratProject	13350	4224	11.1011	s1	high	none	1	1	1	1	1	NA
1137	ACAAGCTTCCGATCGG-1_2	-1.1297	-0.837377	SeuratProject	20875	4630	4.0479	s2	low	none	2	2	2	1	1	ATAGCTGTTCGTCCAGTAGGTGCTGAACGAGGTCTTGGTGTACCAGTTCT
1138	ACAAGCTTCGACATCA-1_5	-2.04383	4.22768	SeuratProject	22630	4945	5.58992	s5	low	AP1i	5	1	6	7	7	ATTGTTCCTGCTGTAGATCTTCTTCCTGTTGATCCTGCACTAGTTGGAGT
1139	ACAAGCTTCGCATTAG-1_2	0.712118	2.66334	SeuratProject	16841	4238	7.16109	s2	low	none	2	1	1	8	8	NA
1140	ACACAGTAGCATTTGC-1_5	-1.53846	3.21263	SeuratProject	21516	4520	4.70812	s5	low	AP1i	5	1	1	1	1	ATTGGACATGAACGTCCTCTTCGACGACTAGCTCATGCTCTTGTACGTGT
1141	ACACAGTAGTGGAAAG-1_2	0.256535	-2.77673	SeuratProject	7138	2494	9.42841	s2	low	none	2	0	0	0	0	ATAGCTGCTGGACTAGCACAACATGCTGGTCCAGCAGGTCTTCCTGTACG
1142	ACACAGTAGTTGTCAC-1_2	7.221	-1.89839	SeuratProject	3657	1673	12.5239	s2	low	none	2	3	4	6	6	NA
1143	ACACAGTCAAACCATC-1_1	6.62324	-0.415269	SeuratProject	17485	4903	5.73063	s1	high	none	1	1	5	5	5	ATTCTTGGAGTAGTACATGTAGAACTAGTAGGAGTTGTAGCAGAACTAGG
1144	ACACAGTCACAACATC-1_3	-1.62166	5.50547	SeuratProject	28204	5888	6.03461	s3	low-high	none	3	1	6	7	7	ATTCATCTAGTAGTTCTTCATGGACGTGTTGTTGTTCAAGTACCTGCAGG
1145	ACACAGTCACAATGTC-1_5	-3.76545	4.2149	SeuratProject	13092	4370	6.97372	s5	low	AP1i	5	1	5	5	5	NA
1146	ACACAGTCAGCAGGAT-1_1	0.207839	-4.21376	SeuratProject	9509	2901	5.17405	s1	high	none	1	2	2	3	3	NA
1147	ACACAGTCAGGGAGAG-1_1	-1.52203	3.35908	SeuratProject	11579	3744	6.6327	s1	high	none	1	1	1	1	1	ATAGGTCTAGCTCATGTTCTAGTACATCGACTAGCTGCTGTTGTTGGAGC
1148	ACACAGTGTACAGTTC-1_5	0.915685	1.11628	SeuratProject	15481	3906	4.00491	s5	low	AP1i	5	0	1	8	8	ATTCTTGCTCATGGTGAAGTACCAGCTGGTGATGCTGCTGGTCATGAACT
1149	ACACAGTGTACCGGAA-1_1	-2.36727	3.96836	SeuratProject	23151	4718	4.8378	s1	high	none	1	1	5	5	5	ATTCTTGTAGAAGATGATGTTCTAGGACATGGTGGTCAACGAGTTGCTCG
1150	ACACAGTGTCACCCTT-1_5	0.651949	-0.134943	SeuratProject	10525	3107	4.92162	s5	low	AP1i	5	0	0	4	4	NA
1151	ACACAGTGTCGGCCTA-1_3	-1.59077	-0.759082	SeuratProject	20238	4345	6.24074	s3	low-high	none	3	2	2	3	3	ATTGGAGTTGTTGTTGGACTTGTACTAGATGTACAAGTTGATCATGCAGA
1152	ACACAGTGTGTCATTG-1_6	-0.993018	-1.13636	SeuratProject	9124	2707	8.25296	s6	low-high	AP1i	6	2	2	3	3	ATTGTTCGTCTACGTCCTGCACCTCCTGTTCTTCTTCGTCCTCATCGAGT
1153	ACACAGTGTGTCCGGT-1_1	-3.42369	-3.04331	SeuratProject	11663	3337	9.76593	s1	high	none	1	2	3	2	2	ATAGTAGTACGAGGAGGACTTCTTGGTGCTGTTGGACGAGGTCGTGTTCA
1154	ACACAGTTCCACCTCA-1_2	-1.5608	5.2987	SeuratProject	15776	4459	9.24189	s2	low	none	2	1	6	7	7	NA
1155	ACACAGTTCTAAGAAG-1_2	1.27968	-0.154272	SeuratProject	3218	1611	14.5121	s2	low	none	2	0	0	9	9	NA
1156	ACACAGTTCTATGTGG-1_2	-3.65546	3.65215	SeuratProject	15660	4499	9.0166	s2	low	none	2	1	5	5	5	NA
1157	ACACAGTTCTCGGTCT-1_5	4.4431	0.864048	SeuratProject	2873	1716	9.74591	s5	low	AP1i	5	4	7	9	9	NA
1158	ACACAGTTCTGTCGTC-1_4	4.22039	0.890401	SeuratProject	7644	3245	11.7216	s4	high	AP1i	4	4	7	9	9	ATTGAAGAAGGTCTTCTAGTACGAGATGCTGGTCAAGAACTAGATCGTCA
1159	ACACAGTTCTTGGCTC-1_1	-1.01888	5.11716	SeuratProject	17350	5131	6.78386	s1	high	none	1	1	6	7	7	NA
1160	ACACCAAAGACGGAAA-1_1	1.48741	-1.03546	SeuratProject	12062	3363	5.98574	s1	high	none	1	0	0	0	0	NA
1161	ACACCAAAGAGCAGTC-1_2	0.971265	0.261455	SeuratProject	9548	3060	8.28446	s2	low	none	2	0	1	4	4	ATAGGTCAAGCTGCTAATGGACGACGTGATCCTCTAGAACTAGAAGTAGT
1162	ACACCAAAGCGGTATG-1_6	1.91768	0.0165258	SeuratProject	9974	3033	3.56928	s6	low-high	AP1i	6	0	0	8	8	NA
1163	ACACCAAAGGAAAGGT-1_4	2.68014	-3.2746	SeuratProject	9153	3350	5.67027	s4	high	AP1i	4	0	0	0	0	ATAGCTGCTGGACTAGCACAACATGCTGGTCCAGCAGGTCTTCCTGTACG
1164	ACACCAAAGGTACCTT-1_5	1.16039	-2.87119	SeuratProject	9506	3541	9.59394	s5	low	AP1i	5	0	0	0	0	NA
1165	ACACCAACACACAGCC-1_1	-0.0927683	-3.3565	SeuratProject	28511	5871	5.81881	s1	high	none	1	0	2	3	3	NA
1166	ACACCAACACACAGCC-1_2	-2.84059	2.10704	SeuratProject	21339	5681	10.9986	s2	low	none	2	1	1	1	1	NA
1167	ACACCAACACGCTGAC-1_6	1.18487	-0.929536	SeuratProject	9701	3242	4.87579	s6	low-high	AP1i	6	0	0	4	4	ATACGAGTTGATCGTGGACAAGGACCAGCTCGACAAGCTGATGTTGTTGG
1168	ACACCAACACTGGCGT-1_2	-0.594046	-4.06432	SeuratProject	8693	2810	13.4131	s2	low	none	2	2	2	3	3	NA
1169	ACACCAACATGGGTCC-1_2	-4.00158	3.44244	SeuratProject	15578	4520	8.55052	s2	low	none	2	1	5	5	5	ATACTTCGTCTAGCTGTAGCACATGCTCAACGTGGACTTGTTCTTCTAGT
1170	ACACCAACATGTGACT-1_6	3.95298	-1.3342	SeuratProject	5222	2149	4.38529	s6	low-high	AP1i	6	0	0	0	0	ATTGATCAACGACTTCCTCCAGGACTAGCACAAGTTCATGTTGTAGTACT
1171	ACACCAAGTAATGCTC-1_1	-3.45458	-4.00239	SeuratProject	8583	3019	9.86834	s1	high	none	1	2	3	2	2	ATAGTAGTACGAGGAGGACTTCTTGGTGCTGTTGGACGAGGTCGTGTTCA
1172	ACACCAAGTATCGGTT-1_4	-1.64436	0.402927	SeuratProject	13513	3907	10.7082	s4	high	AP1i	4	1	1	1	1	ATTGTAGTAGGAGAACATGTAGTTCGACCTCATGCACGTGAAGTTGTTGG
1173	ACACCAAGTCGCAACC-1_1	-4.56452	-1.16861	SeuratProject	11808	3757	8.40108	s1	high	none	1	2	3	2	2	ATAGTAGTACGAGGAGGACTTCTTGGTGCTGTTGGACGAGGTCGTGTTCA
1174	ACACCAAGTCGTGGTC-1_6	0.97182	3.11373	SeuratProject	13541	3333	3.10169	s6	low-high	AP1i	6	1	1	5	5	NA
1175	ACACCAAGTGTTGACT-1_2	0.00258627	2.40804	SeuratProject	21459	5000	5.63866	s2	low	none	2	1	1	1	1	ATTGTTCATGTTCAATTCCACTAGTACTTCTTGCTGGTCCAGCTCATCAA
1176	ACACCAAGTTATCCAG-1_3	-0.554642	2.41409	SeuratProject	11834	3797	10.2501	s3	low-high	none	3	1	1	1	1	ATTCTTGAACGTGTTCCAGTTGCTCATGGTCATGATGTACTTGCTCATCC
1177	ACACCAAGTTCCATTT-1_5	0.913187	-2.8415	SeuratProject	8888	3169	3.65662	s5	low	AP1i	5	2	2	3	3	NA
1178	ACACCAATCCATTTAC-1_6	-4.19533	2.63709	SeuratProject	9845	3519	11.2443	s6	low-high	AP1i	6	1	5	5	5	NA
1179	ACACCAATCCGGTAAT-1_4	6.70988	-2.31356	SeuratProject	10182	3427	4.56688	s4	high	AP1i	4	3	4	6	6	NA
1180	ACACCAATCGAGATGG-1_2	-1.20896	5.32572	SeuratProject	19891	4938	10.4771	s2	low	none	2	1	6	7	7	NA
1181	ACACCAATCGAGCCAC-1_6	1.40564	-3.40615	SeuratProject	6586	3073	4.28181	s6	low-high	AP1i	6	0	0	0	0	NA
1182	ACACCAATCTAGGCCG-1_1	-4.4031	-3.98358	SeuratProject	10033	3270	6.07994	s1	high	none	1	2	3	2	2	NA
1183	ACACCAATCTTCTAAC-1_6	1.8183	-0.896124	SeuratProject	4720	1971	3.72881	s6	low-high	AP1i	6	0	0	0	0	NA
1184	ACACGCGAGAATTGTG-1_6	4.13265	-0.541531	SeuratProject	3954	2040	9.63581	s6	low-high	AP1i	6	0	0	0	0	ATTCCAGATGTTCTTGTACATCTTCTACATCGAGCTGTAGGACGAGTTCG
1185	ACACGCGAGAGGATGA-1_4	1.23263	-1.70752	SeuratProject	11892	3367	6.73562	s4	high	AP1i	4	0	0	0	0	NA
1186	ACACGCGAGCCTGTCG-1_5	-0.190942	-2.40673	SeuratProject	7521	2812	13.2562	s5	low	AP1i	5	0	0	0	0	ATTCTAGGAGAAGATGTAGCACAAGCTGTTGTACTACCTGTAGGTCGTGC
1187	ACACGCGAGCTGCCTG-1_3	-1.91451	1.64357	SeuratProject	14740	4251	9.41655	s3	low-high	none	3	1	1	1	1	NA
1188	ACACGCGAGTGCAGCA-1_3	1.00819	-1.10299	SeuratProject	9908	2831	3.47194	s3	low-high	none	3	0	0	0	0	NA
1189	ACACGCGAGTGCGTCC-1_2	7.96851	-1.19355	SeuratProject	5143	2063	5.01653	s2	low	none	2	3	4	6	6	ATTGCTCTAGTTGGTGTACTTCGAGATGCTGCAGCAGTAGGTGTACTAGT
1190	ACACGCGCAACACAAA-1_6	-0.769059	0.488989	SeuratProject	5387	2292	6.33005	s6	low-high	AP1i	6	0	1	4	4	NA
1191	ACACGCGCACGGCCAT-1_2	-1.66112	4.71223	SeuratProject	10541	3676	10.3785	s2	low	none	2	1	6	7	7	ATAGCTCCTGATCATGTACTTGATGTACCACAACTTGTACAAGATCGTCA
1192	ACACGCGCAGCGTATT-1_5	-0.36322	-0.394197	SeuratProject	8944	3125	7.25626	s5	low	AP1i	5	0	0	4	4	ATACTTGATGAAGGTCGTGGTCTTGGTCTAGCTGTTGCACCACTACATGC
1193	ACACGCGGTACCTGTA-1_6	-0.957156	5.01454	SeuratProject	14518	3914	5.6826	s6	low-high	AP1i	6	1	6	7	7	NA
1194	ACACGCGGTACTGTTG-1_5	-2.40822	5.99183	SeuratProject	32465	6393	7.75296	s5	low	AP1i	5	1	6	7	7	NA
1195	ACACGCGGTGAGCCAA-1_3	-0.942618	1.62643	SeuratProject	15518	3612	7.32698	s3	low-high	none	3	1	1	1	1	ATTGCACGTCGAGTACAACGAGAACGACGTGCTCTTCTAGTTGCTCTTCT
1196	ACACGCGGTTCACCGG-1_6	-1.86295	0.361911	SeuratProject	9285	3169	8.69144	s6	low-high	AP1i	6	1	1	1	1	ATAGTTGGTGGACTTCATCCTGCTGTTCCAGTTCTTCTTGATGCTGGTGT
1197	ACACGCGGTTCCGCGA-1_5	-4.38632	4.46629	SeuratProject	12108	4129	8.61414	s5	low	AP1i	5	1	5	5	5	ATTGGTGTTCTTGCTGTAGGTCTTCTACTTGGTCGAGAACGTGTTGGTCG
1198	ACACGCGTCATCACTT-1_6	0.238111	-4.27312	SeuratProject	4468	1997	6.53536	s6	low-high	AP1i	6	2	2	3	3	NA
1199	ACACGCGTCCTACACC-1_2	-0.985669	-2.29592	SeuratProject	6335	2332	8.65036	s2	low	none	2	2	2	3	3	ATAGCTGCTGGACTAGCACAACATGCTGGTCCAGCAGGTCTTCCTGTACG
1200	ACACGCGTCGACGATT-1_4	-0.202647	0.0561125	SeuratProject	14661	4269	3.87422	s4	high	AP1i	4	0	0	4	4	ATTCTTGTTGGTCGTGGAGTTCGTGATGGTCCTCTTCTTGCTGCTGTGTT
1201	ACACGCGTCTTTCGAT-1_2	2.0141	-4.35849	SeuratProject	9605	3085	11.848	s2	low	none	2	0	0	0	0	NA
1202	ACACTGAAGACAAGCC-1_6	7.46073	-2.44875	SeuratProject	3730	1685	8.79357	s6	low-high	AP1i	6	3	4	6	6	ATTCTACTAGTTGATCTTGCTGCTGTAGCAGAAGTACATCTTCTAGCTCT
1203	ACACTGAAGACAGTCG-1_2	1.31968	-1.93866	SeuratProject	10764	3356	3.521	s2	low	none	2	0	0	0	0	ATTCTTCTTGTTCGTCTAGAAGTTCGTGATGATGTTGATCCACAACTAGT
1204	ACACTGAAGATGTAGT-1_1	0.62003	1.90044	SeuratProject	27413	6602	4.38113	s1	high	none	1	1	1	8	8	NA
1205	ACACTGAAGCCATTCA-1_1	-2.19026	5.35243	SeuratProject	22263	5699	7.72133	s1	high	none	1	1	6	7	7	ATTCGTGCTGGTCATCATGTAGCAGATGCAGTTCGAGTACGTCTTGTACC
1206	ACACTGAAGCGAATGC-1_2	-0.9953	5.55342	SeuratProject	10309	3300	11.0292	s2	low	none	2	1	6	7	7	ATACCTCGTGTAGTAGCTCAACTTCTACTAGTAGTAGGTCCTGTACTTCG
1207	ACACTGAAGGAAAGAC-1_1	-5.58238	-0.457573	SeuratProject	15208	4210	2.99842	s1	high	none	1	2	3	2	2	NA
1208	ACACTGAAGGTAAACT-1_6	-1.17299	1.07827	SeuratProject	5764	2378	7.58154	s6	low-high	AP1i	6	1	1	1	1	ATTGCACTAGGACTTGGAGCTGAAGCAGATGTTCGTGGACAAGCTGTTGG
1209	ACACTGAAGTATGACA-1_5	3.6393	-1.27771	SeuratProject	9158	3094	7.97117	s5	low	AP1i	5	0	0	0	0	ATTGATCAACGACTTCCTCCAGGACTAGCACAAGTTCATGTTGTAGTACT
1210	ACACTGAAGTGCTAGG-1_3	2.44568	-1.59377	SeuratProject	10449	3279	8.47928	s3	low-high	none	3	0	0	0	0	ATTGGAGTTGTTGTTGGACTTGTACTAGATGTACAAGTTGATCATGCAGA
1211	ACACTGACAAACCACT-1_1	7.684	-1.86112	SeuratProject	7640	3247	5.70681	s1	high	none	1	3	4	6	6	NA
1212	ACACTGACAACGGCTC-1_3	-1.90582	1.84006	SeuratProject	9188	3263	17.9691	s3	low-high	none	3	1	1	1	1	ATAGTACTTGGAGTTGTACGTGGTGATGCACCTGGTCGTCAAGGTCATGG
1213	ACACTGACAAGTGGGT-1_6	-2.09027	-1.82513	SeuratProject	7579	2754	5.26455	s6	low-high	AP1i	6	2	2	3	3	ATTCTAGCTGCAGGAGGAGGTCTTGTTGGAGATGCTCTTGATCATGTAGC
1214	ACACTGACAATGCAGG-1_4	1.34602	-0.334217	SeuratProject	16926	4946	10.3273	s4	high	AP1i	4	0	0	4	4	ATTCATGTTGCTCCTGTTCGAGGACATGATAAACTACCACGAGTACTACT
1215	ACACTGACATACCATG-1_4	0.77627	1.79033	SeuratProject	22170	5320	9.12043	s4	high	AP1i	4	1	1	8	8	NA
1216	ACACTGACATCCCGTT-1_3	1.70948	-0.579529	SeuratProject	24961	5218	0.997556	s3	low-high	none	3	0	0	4	4	ATAGGTCATGTTGATGTTCGACTTGTTCATGTAGATGCTCCACAACGAGG
1217	ACACTGAGTAGGTTTC-1_1	-0.185585	1.5719	SeuratProject	10013	3321	7.85978	s1	high	none	1	1	1	1	1	ATTGTAGTAGGAGAACATGTAGTTCGACCTCATGCACGTGAAGTTGTTGG
1218	ACACTGAGTTCGGCTG-1_5	-1.86058	6.47531	SeuratProject	17969	4645	6.35539	s5	low	AP1i	5	1	6	7	7	NA
1219	ACACTGAGTTGCACGC-1_3	-3.71459	1.51121	SeuratProject	21741	4821	5.94269	s3	low-high	none	3	1	5	5	5	ATTCTAGAAGGACATGGTGTAGGTGTTGTTCGAGTTGGAGAACAAGATGT
1220	ACACTGATCATTCTTG-1_2	-0.321648	-1.3743	SeuratProject	16272	4755	8.05064	s2	low	none	2	0	0	3	3	NA
1221	ACACTGATCCCAGGCA-1_3	2.31638	-3.93442	SeuratProject	6638	2438	10.4399	s3	low-high	none	3	0	0	0	0	ATTCGTCTTCTTCGAGATCTTGTTGTTCTTGTACAAGAAGATGGTCATGT
1222	ACACTGATCCCATACC-1_4	-1.60119	5.6027	SeuratProject	35997	5411	4.86429	s4	high	AP1i	4	1	6	7	7	ATACTACAAGTACCTGATCTTGCACTAGTTCGTCGTGGTGAACTAGTACA
1223	ACACTGATCCGGTAGC-1_6	7.93508	-0.835226	SeuratProject	6842	2261	2.04619	s6	low-high	AP1i	6	3	4	6	6	NA
1224	ACACTGATCGCCACTT-1_1	-4.0111	6.51603	SeuratProject	22171	5357	4.41117	s1	high	none	1	1	6	7	7	NA
1225	ACACTGATCGCTCCTA-1_1	0.470292	-0.959599	SeuratProject	15944	4750	5.5005	s1	high	none	1	0	0	4	4	ATTGTTGATCTTCAAGGTCGTGCTCAACATCGTGGACTAGTACCTCAACT
1226	ACAGAAAAGCAAACAT-1_2	0.988059	1.10013	SeuratProject	10722	3227	12.1433	s2	low	none	2	0	1	4	4	ATTCTTGCTCATGGTGAAGTACCAGCTGGTGATGCTGCTGGTCATGAACT
1227	ACAGAAAAGGCTGGAT-1_2	-0.456535	-2.79782	SeuratProject	8377	2913	7.09084	s2	low	none	2	2	2	3	3	ATAGCTGCTGGACTAGCACAACATGCTGGTCCAGCAGGTCTTCCTGTACG
1228	ACAGAAAAGGTTTGAA-1_6	-1.36835	-1.67268	SeuratProject	5373	2052	9.51052	s6	low-high	AP1i	6	2	2	3	3	ATTCTACTAGTTGATCTTGCTGCTGTAGCAGAAGTACATCTTCTAGCTCT
1229	ACAGAAACAAATAGCA-1_5	0.8651	-4.05733	SeuratProject	15365	3954	10.1074	s5	low	AP1i	5	0	0	0	0	NA
1230	ACAGAAACAATTGAGA-1_6	1.14511	1.28145	SeuratProject	4893	1898	12.6712	s6	low-high	AP1i	6	0	1	4	4	ATTGATGCTCAAGTAGGTCATGTTCCACCACATCCACTAGTAGATCTTGA
1231	ACAGAAACACACCTTC-1_2	9.44315	-1.88384	SeuratProject	3610	1691	13.8504	s2	low	none	2	3	4	6	6	ATTCAACATGTTGCACATCGTGTTCATCGACTACATCGTCGAGTTGGTCA
1232	ACAGAAACACTACACA-1_5	1.6113	-1.88229	SeuratProject	13132	4412	4.36339	s5	low	AP1i	5	0	0	0	0	NA
1233	ACAGAAACAGCGACAA-1_3	2.71627	-2.83891	SeuratProject	15344	4332	4.25574	s3	low-high	none	3	0	0	0	0	ATAGCTGCTGGACTAGCACAACATGCTGGTCCAGCAGGTCTTCCTGTACG
1234	ACAGAAACAGGACGAT-1_3	-0.616	-3.17419	SeuratProject	9756	3440	4.01804	s3	low-high	none	3	2	2	3	3	NA
1235	ACAGAAACATCCTTGC-1_2	2.63074	-2.74944	SeuratProject	4020	1774	11.4179	s2	low	none	2	0	0	0	0	NA
1236	ACAGAAACATCGCCTT-1_5	-1.34681	-2.144	SeuratProject	9000	3202	9.2	s5	low	AP1i	5	2	2	3	3	ATACTTCATGATCTTGTCTAGCAGTTGTTCAAGATCTTGATCCTGATCCA
1237	ACAGAAACATTCGATG-1_2	0.128892	-2.79372	SeuratProject	20272	5071	7.00967	s2	low	none	2	0	0	0	0	NA
1238	ACAGAAACATTGGATC-1_6	-1.15654	6.13002	SeuratProject	10358	3340	2.7515	s6	low-high	AP1i	6	1	6	7	7	NA
1239	ACAGAAAGTAATGTGA-1_4	1.15919	1.15004	SeuratProject	17067	4165	7.4647	s4	high	AP1i	4	0	1	4	4	NA
1240	ACAGAAAGTACCATAC-1_1	-5.26816	4.28568	SeuratProject	24590	5735	5.1891	s1	high	none	1	1	5	5	5	ATTCGTGCTGGTCATCATGTAGCAGATGCAGTTCGAGTACGTCTTGTACC
1241	ACAGAAAGTACCTATG-1_5	-4.60529	-0.86044	SeuratProject	12019	3531	7.87919	s5	low	AP1i	5	2	3	2	2	ATACGACCTGTAGTAGTTCCACCTGTACATCGTCGACTTGATGATCTTCT
1242	ACAGAAAGTATAGGAT-1_4	0.130909	-0.745488	SeuratProject	17311	4101	9.79724	s4	high	AP1i	4	0	0	0	0	NA
1243	ACAGAAAGTATCAGCT-1_3	3.38714	0.865199	SeuratProject	10806	3808	5.53396	s3	low-high	none	3	4	7	9	9	NA
1244	ACAGAAAGTCCTGTTC-1_1	-3.48015	2.48595	SeuratProject	18331	4730	5.14429	s1	high	none	1	1	5	5	5	ATTGGTGATGAACTTGGTGGTCATCATCTACAAGGACATGCTGTCCACAA
1245	ACAGAAAGTCGTTTCC-1_2	-2.00901	2.17066	SeuratProject	14210	3978	8.09993	s2	low	none	2	1	1	1	1	ATACATGTTGTACTAGATGTTGATCATCCACAAGTTGCTCATCAAGAAGG
1246	ACAGAAAGTGCCGAAA-1_4	0.890842	-3.24266	SeuratProject	11343	3496	8.67495	s4	high	AP1i	4	0	0	0	0	NA
1247	ACAGAAAGTTCTGACA-1_2	1.5257	1.03553	SeuratProject	10796	3319	10.6984	s2	low	none	2	0	1	4	4	ATAGCACTTGGACTACAACAAGAACAAGCTGATCTTCGTCAACATCTACA
1248	ACAGAAATCATGGATC-1_4	0.117919	-2.99505	SeuratProject	12124	4037	9.51006	s4	high	AP1i	4	2	2	3	3	ATTGTAGCTCTAGTAGGTGGACGTGCTCTTCATGGTCTTCCTGGTCTTGT
1249	ACAGAAATCATTCTTG-1_4	3.06972	1.39636	SeuratProject	6402	2458	3.24898	s4	high	AP1i	4	0	1	8	8	NA
1250	ACAGAAATCTCAGGCG-1_5	-1.47776	6.48772	SeuratProject	12280	3992	7.54886	s5	low	AP1i	5	1	6	7	7	NA
1251	ACAGAAATCTCGGGAC-1_6	1.58713	3.1236	SeuratProject	9327	2688	1.81194	s6	low-high	AP1i	6	1	1	8	8	NA
1252	ACAGAAATCTCGTTTA-1_5	-2.66813	-2.73748	SeuratProject	9168	3268	8.4315	s5	low	AP1i	5	2	2	3	3	ATAGTTCTTCTAGCTGTTGGTGTTGCAGTTCGTCCTGGACCAGTTGTTGA
1253	ACAGAAATCTGAGTCA-1_3	-0.489062	-2.37	SeuratProject	19451	4808	4.70927	s3	low-high	none	3	2	2	3	3	NA
1254	ACAGCCGAGACAGCGT-1_3	-3.32694	-2.01307	SeuratProject	18830	4918	6.73394	s3	low-high	none	3	2	3	2	2	NA
1255	ACAGCCGAGACGAAGA-1_1	8.33108	-2.47877	SeuratProject	4540	2259	12.0044	s1	high	none	1	3	4	6	6	NA
1256	ACAGCCGAGTCACGCC-1_2	1.23204	-4.10524	SeuratProject	8541	2775	13.7338	s2	low	none	2	0	0	0	0	NA
1257	ACAGCCGAGTTGGCGA-1_1	2.57221	-1.93046	SeuratProject	14891	4041	5.84917	s1	high	none	1	0	0	0	0	NA
1258	ACAGCCGCAACCCTCT-1_5	-0.673299	-1.90403	SeuratProject	11027	3744	6.32992	s5	low	AP1i	5	2	2	3	3	ATTGGTCCTGCAGCTCGTCTTGTACTAGGTGCTCTAGTTGAACATGCAGC
1259	ACAGCCGCAAGGCAAC-1_3	-4.77708	5.4114	SeuratProject	19945	5986	17.0419	s3	low-high	none	3	1	5	5	5	NA
1260	ACAGCCGCAGTAACGG-1_1	-1.25136	-3.23052	SeuratProject	12274	3775	5.78459	s1	high	none	1	2	2	3	3	NA
1261	ACAGCCGCATAACAGA-1_5	4.90787	0.94338	SeuratProject	3461	1854	9.36146	s5	low	AP1i	5	4	7	9	9	NA
1262	ACAGCCGCATCATGAC-1_4	3.01864	-1.00156	SeuratProject	26797	7166	1.79871	s4	high	AP1i	4	4	7	9	9	NA
1263	ACAGCCGGTATCTCTT-1_6	-2.38024	6.26926	SeuratProject	17098	5317	4.70815	s6	low-high	AP1i	6	1	6	7	7	NA
1264	ACAGCCGGTCCGAAGA-1_5	1.95794	-1.18909	SeuratProject	8557	2763	7.37408	s5	low	AP1i	5	0	0	0	0	ATTGTTGATCTACTAGATGCAGTTGTTGCTCCTGATCATCCAGCACGACC
1265	ACAGCCGGTCGCACGT-1_4	-5.22558	-1.6387	SeuratProject	21201	4606	3.86774	s4	high	AP1i	4	2	3	2	2	ATTCAAGATCTACATCGTCCAGAAGTACTTCTTGAAGCAGTACTTGAACG
1266	ACAGCCGGTGCCGTAC-1_2	2.14114	-0.958639	SeuratProject	23953	5348	3.68221	s2	low	none	2	0	0	0	0	NA
1267	ACAGCCGGTGGTCCGT-1_6	-4.56387	0.951991	SeuratProject	11718	4192	12.084	s6	low-high	AP1i	6	1	3	2	2	NA
1268	ACAGCCGGTTCGTAAC-1_4	-5.51997	-3.16	SeuratProject	34009	6271	8.47129	s4	high	AP1i	4	2	3	2	2	ATAGCTGCTGGACTAGCACAACATGCTGGTCCAGCAGGTCTTCCTGTACG
1269	ACAGCCGTCAAGGCTT-1_5	-1.90217	2.56935	SeuratProject	8826	3135	8.99615	s5	low	AP1i	5	0	1	1	1	ATTGTTGGTGCTGAACCACGTGTACTTCTTCCTCTTGTTGCTGTAGCTCT
1270	ACAGCCGTCAGCGGAA-1_2	-1.74252	2.56863	SeuratProject	21529	5085	9.56849	s2	low	none	2	1	1	1	1	ATTCATGGACCTCCACAACAACTTCATCATGATGTTCTACAAGTTCTTGA
1271	ACAGCCGTCAGCTGAT-1_1	-1.33148	-0.368264	SeuratProject	19314	5036	10.64	s1	high	none	1	2	2	1	1	ATTGAACGTGATCTTCCAGGACTTGTTGCTGATCAACAAGAACTAGGTGC
1272	ACAGCCGTCATCCTAT-1_3	-3.48454	-3.3573	SeuratProject	7685	2970	9.91542	s3	low-high	none	3	2	2	3	3	ATTGGTGATGTTCTTGTACATGTTGTAGCAGAACTTCTTCGTGATCATGG
1273	ACAGCCGTCATCGCTC-1_4	6.88419	-1.63413	SeuratProject	12743	4022	4.48874	s4	high	AP1i	4	3	4	6	6	NA
1274	ACAGCCGTCGTTAGAC-1_5	1.8055	2.85693	SeuratProject	14709	3673	5.12611	s5	low	AP1i	5	0	4	6	6	NA
1275	ACAGCCGTCTACACAG-1_5	9.26263	-1.49154	SeuratProject	4596	2228	17.6893	s5	low	AP1i	5	3	4	6	6	NA
1276	ACAGCCGTCTACCACC-1_6	0.966936	0.214131	SeuratProject	7239	2550	3.59166	s6	low-high	AP1i	6	0	0	4	4	ATTGTTGTTCATCGTCGTCTTGGTGTACCTCTACCTCTTCTTGATGGAGC
1277	ACAGCCGTCTAGACCA-1_5	2.46092	-3.52073	SeuratProject	14319	4281	3.88295	s5	low	AP1i	5	0	0	0	0	NA
1278	ACAGCCGTCTCGGGAC-1_6	-1.74827	4.38761	SeuratProject	10063	3187	2.86197	s6	low-high	AP1i	6	1	6	1	1	ATTGTTCCTGCTGTAGATCTTCTTCCTGTTGATCCTGCACTAGTTGGAGT
1279	ACAGGGAAGAACGTGC-1_2	1.71631	1.26982	SeuratProject	10841	3385	18.2179	s2	low	none	2	1	1	1	1	ATTCTTGCTCATGGTGAAGTACCAGCTGGTGATGCTGCTGGTCATGAACT
1280	ACAGGGAAGCCAAGTG-1_3	-1.16455	2.08974	SeuratProject	24319	5094	7.96497	s3	low-high	none	3	1	1	1	1	ATTGATCAACGACTTCCTCCAGGACTAGCACAAGTTCATGTTGTAGTACT
1281	ACAGGGAAGCCATTCA-1_5	4.0839	-0.257982	SeuratProject	6599	2840	7.50114	s5	low	AP1i	5	0	4	8	8	NA
1282	ACAGGGAAGCTACGTT-1_6	-0.733406	-4.16296	SeuratProject	4931	1939	9.20706	s6	low-high	AP1i	6	2	2	3	3	ATAGTAGTAGTTGATGCAGCTGTAGTTGCTCGTGATCAAGGACTTCTTCA
1283	ACAGGGAAGGGCTGAT-1_6	2.83963	-2.897	SeuratProject	4842	1951	8.07518	s6	low-high	AP1i	6	0	0	0	0	ATAGGAGTTGCAGCTCCACTAGTTGTTCCAGGAGTTGGTGCTGCTGTTGC
1284	ACAGGGAAGGTCTTTG-1_1	-5.04135	-2.22161	SeuratProject	28036	5623	9.32729	s1	high	none	1	2	3	2	2	NA
1285	ACAGGGAAGTCATGGG-1_2	-0.905042	-2.85967	SeuratProject	9960	2904	6.75703	s2	low	none	2	2	2	3	3	NA
1286	ACAGGGAAGTGTGTTC-1_2	-0.076789	3.09437	SeuratProject	8831	2982	12.0711	s2	low	none	2	1	1	1	1	ATTGTTCTTCTACGTGTTGATGTTGAAGAAGCTGAAGATGTAGCAGATCA
1287	ACAGGGACACAAGCTT-1_5	0.416402	0.782614	SeuratProject	14718	3709	6.90311	s5	low	AP1i	5	0	0	4	4	NA
1288	ACAGGGACATTCACAG-1_3	-1.9894	0.663102	SeuratProject	27578	5669	8.26746	s3	low-high	none	3	1	1	1	1	ATAGTAGAAGTTCCAGTTCGAGATCTACCTCCACATGCAGTTGTTCAAGG
1289	ACAGGGAGTATCTCGA-1_2	1.45376	1.25094	SeuratProject	9131	3240	6.29723	s2	low	none	2	0	1	4	4	ATACCAGGACCTCCTGTAGGTCTTCCTGGTGCTCATCGACTTGTTGCTCT
1290	ACAGGGAGTCGGAAAC-1_5	0.59296	0.569661	SeuratProject	12360	3580	6.30259	s5	low	AP1i	5	0	1	4	4	ATAGGTGATGTACTAGGTCGTCCACATCTAGTAGATCCTGCAGATCAACT
1291	ACAGGGAGTTTGGGAG-1_2	-4.45353	-2.40333	SeuratProject	8209	3065	8.86832	s2	low	none	2	2	3	2	2	ATTGGTGATGTTCTTGTACATGTTGTAGCAGAACTTCTTCGTGATCATGG
1292	ACAGGGATCAAACCCA-1_3	-1.71878	3.85002	SeuratProject	6202	2407	0.467591	s3	low-high	none	3	1	5	5	5	ATTGATCATCAACGTCGAGCTGATCCTGTAGGACTAGTACTAGTTCGTCC
1293	ACAGGGATCAAGCCAT-1_3	6.35889	-2.4879	SeuratProject	7828	2761	5.83802	s3	low-high	none	3	3	4	6	6	ATTCATGGACAACAACGTGTTGTACTACCAGAACCTCGAGAACTTCTTCC
1294	ACAGGGATCCTCACCA-1_6	0.199146	-1.70008	SeuratProject	12826	3915	1.98815	s6	low-high	AP1i	6	0	0	3	3	NA
1295	ACAGGGATCGGACGTC-1_3	-3.42875	0.725083	SeuratProject	20164	4875	4.01706	s3	low-high	none	3	2	2	3	3	NA
1296	ACAGGGATCGGAGATG-1_3	-1.86399	-2.83811	SeuratProject	11458	3543	5.47216	s3	low-high	none	3	2	2	3	3	ATACTAGTTCCTGGTGCACAAGGTCAAGGTGAAGGAGTTCATGTTGGAGA
1297	ACATCCCAGAAACTCA-1_2	-0.769264	2.08144	SeuratProject	14908	4315	6.67427	s2	low	none	2	1	1	1	1	ATTCGACTAGATGTTCCTCTAGAAGCTCTACTTCTTGTTGCAGCAGATGG
1298	ACATCCCAGACCAAAT-1_1	-5.2029	-0.795139	SeuratProject	22502	5553	7.48822	s1	high	none	1	2	3	2	2	NA
1299	ACATCCCAGATGGTCG-1_3	1.45255	-3.55371	SeuratProject	9911	3013	2.03814	s3	low-high	none	3	0	0	0	0	ATAGGTCAAGCTGCTAATGGACGACGTGATCCTCTAGAACTAGAAGTAGT
1300	ACATCCCAGTGAATAC-1_5	8.31005	-0.356392	SeuratProject	7186	2816	11.8007	s5	low	AP1i	5	3	4	6	6	NA
1301	ACATCCCCACGGTGCT-1_2	1.55398	-0.173936	SeuratProject	16734	4535	10.6251	s2	low	none	2	0	0	4	4	NA
1302	ACATCCCGTCCCGTGA-1_6	-4.16083	-3.5606	SeuratProject	5363	2320	7.96196	s6	low-high	AP1i	6	2	3	2	2	ATTCTTGTTCGACGTGCACTTGGTCCTGATCGAGCTGAAGAACAAGTTCG
1303	ACATCCCGTCTCGCGA-1_5	0.847688	-2.53636	SeuratProject	9231	3489	5.45986	s5	low	AP1i	5	0	0	3	3	ATACCAGATGCACGACGTCATGGACTAGTAGTTGGAGGAGGTCTTGTTGG
1304	ACATCCCGTCTGTCAA-1_1	1.23601	-2.1832	SeuratProject	13412	3708	6.38234	s1	high	none	1	0	0	0	0	NA
1305	ACATCCCTCACAAGGG-1_2	-0.0530771	2.68644	SeuratProject	6624	2672	7.71437	s2	low	none	2	1	1	1	1	ATTGTTCATGTTCAATTCCACTAGTACTTCTTGCTGGTCCAGCTCATCAA
1306	ACATCCCTCACCGGGT-1_3	-5.23203	0.0709112	SeuratProject	15244	4198	6.50748	s3	low-high	none	3	2	3	2	2	ATTCGTGCTGGTCATCATGTAGCAGATGCAGTTCGAGTACGTCTTGTACC
1307	ACATCCCTCCTATTTG-1_5	8.73163	-2.54448	SeuratProject	4805	2325	14.6306	s5	low	AP1i	5	3	4	6	6	NA
1308	ACATCCCTCCTTCTGG-1_6	-4.19565	-0.913122	SeuratProject	7931	2779	9.70874	s6	low-high	AP1i	6	2	3	2	2	NA
1309	ACATCCCTCTCAGAAC-1_3	1.44002	-1.58046	SeuratProject	15680	4183	4.98087	s3	low-high	none	3	0	0	0	0	ATTTGCACGTCTTCCACTACTTGTTCCTCGAGATGGTGTAGCTGCACTTC
1310	ACATCGAAGATTGCGG-1_1	-5.10262	4.81532	SeuratProject	19437	4814	7.21305	s1	high	none	1	1	5	5	5	ATTCTTCTTGTTCGTCTAGAAGTTCGTGATGATGTTGATCCACAACTAGT
1311	ACATCGAAGCCACAAG-1_3	-5.45928	-3.17568	SeuratProject	9652	2858	2.27932	s3	low-high	none	3	2	3	2	2	NA
1312	ACATCGAAGGTGGGTT-1_4	-2.34311	2.91318	SeuratProject	14639	4164	8.18362	s4	high	AP1i	4	1	5	5	5	ATTGTTGATGCAGGTCGTGGTCCTGATCTTGGAGTTCTTGTAGTTCTACG
1313	ACATCGAAGTGTTCCA-1_4	2.83692	-2.58657	SeuratProject	9602	3462	5.89461	s4	high	AP1i	4	0	0	0	0	ATTGTTGATGCAGGTCGTGGTCCTGATCTTGGAGTTCTTGTAGTTCTACG
1314	ACATCGACAAGAAATC-1_5	6.64611	-2.79369	SeuratProject	3926	1713	4.99236	s5	low	AP1i	5	3	4	6	6	ATTGAAGAAGGTCTTCTAGTACGAGATGCTGGTCAAGAACTAGATCGTCA
1315	ACATCGACAAGCACCC-1_3	-0.36409	-1.92608	SeuratProject	19297	4145	1.79821	s3	low-high	none	3	0	0	3	3	ATTGGACATGAACGTCCTCTTCGACGACTAGCTCATGCTCTTGTACGTGT
1316	ACATCGACACCTGAAT-1_2	-1.75337	4.18507	SeuratProject	24698	5393	6.8629	s2	low	none	2	1	1	1	1	ATACTTCGTCTAGCTGTAGCACATGCTCAACGTGGACTTGTTCTTCTAGT
1317	ACATCGACACGTTGGC-1_2	-0.5409	2.97453	SeuratProject	12276	4020	8.77322	s2	low	none	2	1	1	1	1	ATTCCAGGTCATGTTGGTCATGATGGTCTAGTACATGTTCTTCTAGTTGA
1318	ACATCGACAGTTTGGT-1_1	-3.28694	-3.58295	SeuratProject	9793	3522	7.34198	s1	high	none	1	2	3	2	2	ATAGTAGTACGAGGAGGACTTCTTGGTGCTGTTGGACGAGGTCGTGTTCA
1319	ACATCGACATAGAGGC-1_1	-0.00989978	1.65686	SeuratProject	21639	5215	7.56967	s1	high	none	1	0	1	4	4	ATTGTAGTAGGAGAACATGTAGTTCGACCTCATGCACGTGAAGTTGTTGG
1320	ACATCGAGTACGTGTT-1_6	-1.19307	-2.50331	SeuratProject	6367	2206	7.0834	s6	low-high	AP1i	6	2	2	3	3	NA
1321	ACATCGAGTGGATTTC-1_6	-1.75906	0.594697	SeuratProject	6950	2549	11.295	s6	low-high	AP1i	6	1	1	1	1	NA
1322	ACATCGAGTTTACGTG-1_3	9.36265	-1.17672	SeuratProject	8196	2893	18.0576	s3	low-high	none	3	3	4	6	6	NA
1323	ACATCGAGTTTGGAAA-1_3	2.29765	-0.574818	SeuratProject	11282	3419	4.66229	s3	low-high	none	3	0	0	8	8	ATTCCAGGTCATGTTGGTCATGATGGTCTAGTACATGTTCTTCTAGTTGA
1324	ACATCGATCAACTTTC-1_4	0.622928	-4.61283	SeuratProject	12474	4153	7.02261	s4	high	AP1i	4	0	2	3	3	ATACCTCGTGTAGTAGCTCAACTTCTACTAGTAGTAGGTCCTGTACTTCG
1325	ACATCGATCCGAGTGC-1_6	-4.62149	-1.32313	SeuratProject	6104	2568	5.78309	s6	low-high	AP1i	6	2	3	2	2	ATTCTTCTTGTTCGTCTAGAAGTTCGTGATGATGTTGATCCACAACTAGT
1326	ACATCGATCGCCAGAC-1_5	8.08942	-0.753678	SeuratProject	22056	4294	1.43272	s5	low	AP1i	5	3	4	6	6	ATAGAAGTTGCAGCTGGACTTCATGTACTTGATGCTGCTCCTGGTCTTCG
1327	ACATCGATCGGAACTT-1_2	0.132995	-1.84676	SeuratProject	10589	3255	7.13004	s2	low	none	2	0	0	0	0	ATTGCTCAAGGTCATCGTCGACAAGCAGTTGGAGTACTACTAGGAGTACC
1328	ACATCGATCTACTCAT-1_1	-0.0999335	1.23765	SeuratProject	18088	4335	3.65989	s1	high	none	1	0	1	4	4	NA
1329	ACATCGATCTTCCAGC-1_6	0.775992	-0.246061	SeuratProject	4613	1757	3.20832	s6	low-high	AP1i	6	0	0	4	4	ATTTGCACGTCTTCCACTACTTGTTCCTCGAGATGGTGTAGCTGCACTTC
1330	ACATGCAAGAGCAGCT-1_5	-1.25237	5.71413	SeuratProject	16611	4074	7.33851	s5	low	AP1i	5	1	6	7	7	ATTCAACAACATCTAGCTGATCCAGATGCTGTACTACGTGCACGTGTTCA
1331	ACATGCAAGCGCGTTC-1_6	-0.518362	-1.51875	SeuratProject	6217	2452	9.74747	s6	low-high	AP1i	6	2	2	3	3	ATTCAAGTTCATGTTGTTGATCTTGGTGTACTTCCTGGTCAACGTCAACG
1332	ACATGCAAGCTGGCCT-1_5	4.36229	0.867957	SeuratProject	3125	1769	7.648	s5	low	AP1i	5	4	7	9	9	NA
1333	ACATGCAAGGCGAACT-1_1	7.26098	-1.51777	SeuratProject	9765	3239	5.54019	s1	high	none	1	3	4	6	6	ATACATCGTCCTGTACCTCTTGGAGATGAAGCAGATGTAGGTGATCATGG
1334	ACATGCAAGGGCCTCT-1_5	8.88686	-2.2052	SeuratProject	3660	1924	10.9836	s5	low	AP1i	5	3	4	6	6	ATTAAACAAGGTGGACGTGTTGGTCCTGAAGGAGGTGTACTACTTGGACT
1335	ACATGCACAACTCCAA-1_1	0.896521	-0.854573	SeuratProject	12657	4243	7.79016	s1	high	none	1	0	0	4	4	NA
1336	ACATGCACACTTCATT-1_3	-1.98105	0.550959	SeuratProject	24719	5445	4.12638	s3	low-high	none	3	1	1	1	1	NA
1337	ACATGCACAGAGAATT-1_4	1.89408	-1.17553	SeuratProject	17229	4652	4.27767	s4	high	AP1i	4	0	0	0	0	ATTGTAGTAGGAGAACATGTAGTTCGACCTCATGCACGTGAAGTTGTTGG
1338	ACATGCACAGTGTGCC-1_1	-5.52852	4.64562	SeuratProject	32707	5971	5.12734	s1	high	none	1	1	5	2	2	ATTCCACATCCTGTAGGACCACAAGTTGGACGTGGTGTTCTTGCACTTCG
1339	ACATGCAGTCACTTCC-1_2	0.778784	-0.874122	SeuratProject	9596	3318	8.57649	s2	low	none	2	0	0	4	4	ATTCCTGTTGTTCTTGTTCTTGATGTTGTAGTAGGTCTTCAAGAACATCG
1340	ACATGCAGTGGACCAA-1_2	-2.20002	4.13796	SeuratProject	26683	5601	3.63153	s2	low	none	2	1	5	1	1	NA
1341	ACATGCAGTGTGACCC-1_5	-3.159	2.10471	SeuratProject	17486	4579	4.92394	s5	low	AP1i	5	1	5	5	5	ATTGCACGTCGAGTACAACGAGAACGACGTGCTCTTCTAGTTGCTCTTCT
1342	ACATGCAGTTATAGCC-1_6	-3.91717	-3.5212	SeuratProject	5037	2167	3.8515	s6	low-high	AP1i	6	2	3	2	2	ATTCTTCTTGTTCGTCTAGAAGTTCGTGATGATGTTGATCCACAACTAGT
1343	ACATGCAGTTCTTGTT-1_2	0.447551	-0.436205	SeuratProject	16814	4603	7.69597	s2	low	none	2	2	2	3	3	NA
1344	ACATGCATCATCTCTA-1_2	0.657644	-1.34663	SeuratProject	10127	3297	4.90767	s2	low	none	2	0	0	4	4	ATTCATCTAGTAGTTCTTCATGGACGTGTTGTTGTTCAAGTACCTGCAGG
1345	ACATGCATCGCTCTCA-1_1	-5.01639	5.72663	SeuratProject	23821	5142	6.09126	s1	high	none	1	1	6	7	7	ATTCGTGCTGGTCATCATGTAGCAGATGCAGTTCGAGTACGTCTTGTACC
1346	ACATGCATCGTCACCT-1_5	-0.902539	-3.39537	SeuratProject	12072	3956	7.19848	s5	low	AP1i	5	2	2	3	3	ATTGGTGATGTTCTTGTACATGTTGTAGCAGAACTTCTTCGTGATCATGG
1347	ACATGCATCTCCGATC-1_5	0.961323	-4.39484	SeuratProject	9481	3371	12.7518	s5	low	AP1i	5	0	0	0	0	ATAGTTCTAGGTCAAGTTCGAGCAGGTCATGCAGTTCTTGCAGCAGTTCT
1348	ACATGCATCTGGGCCA-1_2	-0.45472	1.42335	SeuratProject	12736	4029	7.44347	s2	low	none	2	1	1	1	1	ATACTTCGTCGTGAACAAGTTCATGTTGTTGTTGAACGTCTAGTTGAAGT
1349	ACATTTCAGATCCCAT-1_2	-3.85005	6.62601	SeuratProject	15579	4635	8.27396	s2	low	none	2	1	6	7	7	NA
[truncated: 18,768 more rows]

## Sheet: Supp Fig 3c
	Row.names	umap_1	umap_2	orig.ident	nCount_RNA	nFeature_RNA	percent.mt	sampleID	treatment	AP1_inh	condition	RNA_snn_res.0.2	RNA_snn_res.0.4	RNA_snn_res.0.6	seurat_clusters	BC50StarcodeD8
[truncated: 20,117 more rows]

[truncated: 20 more sheets: Supp Fig 3d, Supp Fig 3f, Supp Fig 3g, Supp Fig 4e, Supp Fig 5b, Supp Fig 5c, Supp Fig 5d, Supp Fig 5e, Supp Fig 5f (3d), Supp Fig 5f (14d), Supp Fig 5g, Supp Fig 6a, Supp Fig 6b, Supp Fig 6c, Supp Fig 6d, Supp Fig 6e, Supp Fig 7b, Supp Fig 7c, Supp Fig 7d, Supp Fig 8b]
